# Supplementary material for: Sex Specification and Heterogeneity of Primordial Germ Cells in Mice
Source: PLoS One. 2015 Dec 23;10(12):e0144836. doi: 10.1371/journal.pone.0144836 (PMC4689518; doi:10.1371/journal.pone.0144836)
Supplement: S1 Table — (XLSX) [file pone.0144836.s007.xlsx]

## Sheet: Sheet1
S1 Table. Gene transcript profiling for E13.5 femle and male PGCs, and ESCs by RNA-seq
Gene ID	E13FemalePGCcDNA3_CTTGTA_L005_R1_011 trimmed RNA-Seq (Reads)(normalized)	E13FemalePGCcDNA4_GTGAAA_L005_R1_011 trimmed RNA-Seq (Reads)(normalized)	E13MalePGCcDNA2_ACAGTG_L005_R1_003 trimmed RNA-Seq (Reads)(normalized)	E13MalePGCcDNA4_GCCAAT_L005_R1_002 trimmed RNA-Seq (Reads)(normalized)	mESClib1_aa_1_paired_trimmed_paired_RNA-Seq_Reads(normalized)	mESClib2_aa_1_paired_trimmed_paired__RNA-Seq_Reads(normalized)	Chromosome	Start	End	Strand	Gene Symbol	Aliases	Description	Gene Type	Entrez ID	Ensembl ID	GO Accession
497097	2.66859	3.36694	2.96737	3.72198	5.13278	5.40021	chr1	3205904	3671498	-	Xkr4	AY534250|Gm210|XRG4|mKIAA1889	X Kell blood group precursor related family member 4	protein-coding	497097		GO:0003674|GO:0005575|GO:0008150|GO:0016020|GO:0016021
100418032	0	0	0	0	0	0	chr1	3252734	3253236	+	Gm18956		coenzyme Q2 homolog, prenyltransferase pseudogene	pseudo	100418032
664792	0	0	0	0	0	0	chr1	3531795	3532736	+	Gm7341	EG664792	solute carrier family 35 member E3 pseudogene	pseudo	664792
100503874	1.66858	3.36694	0	2.15342	2.7775	3.44896	chr1	3648311	3658904	-	Gm19938		predicted gene, 19938	miscRNA	100503874
100038431	0	0	0	0	0	0	chr1	3680155	3681788	+	Gm10568	ENSMUSG00000073742	predicted gene 10568	unknown	100038431
619785	5.12363	4.46307	3.26878	4.82748	0	0	chr1	4256235	4261541	-	Gm6101	EG619785	actinin alpha 4 pseudogene	pseudo	619785
19888	1.25355	3.22915	1.96737	3.37406	0.145228	0.127037	chr1	4290846	4409241	-	Rp1	Dcdc3|Orp1|Rp1h|mG145	retinitis pigmentosa 1 (human)	protein-coding	19888	ENSMUSG00000025900	GO:0001750|GO:0001917|GO:0005737|GO:0005856|GO:0005875|GO:0005929|GO:0005930|GO:0007601|GO:0008017|GO:0030030|GO:0032391|GO:0035082|GO:0035085|GO:0035556|GO:0035845|GO:0042461|GO:0042995|GO:0045494|GO:0046548|GO:0046549|GO:0050896|GO:0060041|GO:0060042|GO:0071482
20671	2.99051	0.781976	1.55233	0	0.145228	0	chr1	4490928	4496413	-	Sox17	Sox	SRY-box containing gene 17	protein-coding	20671	ENSMUSG00000025902	GO:0000122|GO:0001525|GO:0001570|GO:0001706|GO:0001828|GO:0001947|GO:0003142|GO:0003143|GO:0003151|GO:0003308|GO:0003677|GO:0003700|GO:0003705|GO:0003713|GO:0005515|GO:0005634|GO:0005667|GO:0006351|GO:0006355|GO:0007283|GO:0007369|GO:0007492|GO:0007493|GO:0008013|GO:0008134|GO:0010628|GO:0016055|GO:0021903|GO:0023019|GO:0030178|GO:0030308|GO:0031648|GO:0035050|GO:0042074|GO:0042661|GO:0042662|GO:…
664830	9.12375	8.84184	8.63231	8.53146	0	0	chr1	4522817	4526931	+	Gm7357	EG664830	Moloney leukemia virus 10 pseudogene	pseudo	664830
664853	0	0	0	0	0	0	chr1	4591097	4611406	+	Gm7369	EG664853	predicted gene 7369	pseudo	664853
619596	9.50052	9.6656	9.93859	9.67148	4.26137	4.66761	chr1	4688569	4689409	-	Gm6085	EG619596	glioma tumor suppressor candidate region gene 2 pseudogene	pseudo	619596
619980	4.99819	4.1126	3.8463	4.08878	0	0	chr1	4692219	4693424	-	Gm6119	EG619980	GC-rich promoter binding protein 1-like 1 pseudogene	pseudo	619980
100039121	6.67641	6.09987	6.34707	6.31888	0	0	chr1	4735049	4735678	-	Gm2053		transforming, acidic coiled-coil containing protein 3 pseudogene	pseudo	100039121
620009	10.5305	10.2289	10.5095	10.5052	5.7488	6.3429	chr1	4771105	4772393	+	Gm6123	EG620009|Gm1831	pyruvate dehydrogenase (lipoamide) beta pseudogene	pseudo	620009
27395	12.9249	12.8046	13.0833	13.0644	13.378	13.2885	chr1	4773200	4785726	-	Mrpl15	HSPC145|MRP-L7|Rpml7	mitochondrial ribosomal protein L15	protein-coding	27395	ENSMUSG00000033845	GO:0000002|GO:0003735|GO:0005739|GO:0005762|GO:0005840|GO:0006412|GO:0015934|GO:0030529
18777	12.5237	12.3259	12.5605	12.4803	12.646	12.6645	chr1	4807893	4846735	+	Lypla1	Pla1a	lysophospholipase 1	protein-coding	18777	ENSMUSG00000025903	GO:0004622|GO:0005737|GO:0005739|GO:0006629|GO:0006631|GO:0008474|GO:0016787
100503730	4.99982	5.36775	6.34831	5.87533	5.64576	5.37741	chr1	4818388	4849294	-	Gm19860		predicted gene, 19860	miscRNA	100503730
21399	11.2468	11.1936	11.2458	11.3143	12.8774	12.7843	chr1	4857694	4897909	+	Tcea1	S-II	transcription elongation factor A (SII) 1	protein-coding	21399	ENSMUSG00000033813	GO:0003676|GO:0003677|GO:0005515|GO:0005634|GO:0005654|GO:0005730|GO:0006351|GO:0006355|GO:0006357|GO:0008270|GO:0030218|GO:0032784|GO:0045893|GO:0045944|GO:0046872
619829	0	0	0	0	0	0	chr1	4879208	4880663	-	Gm6104	EG619829	high mobility group box 3 pseudogene	pseudo	619829
58175	7.10332	6.84123	6.86588	6.86911	5.46719	5.35662	chr1	4909576	5070285	-	Rgs20	2900073E09Rik|Rgsz1	regulator of G-protein signaling 20	protein-coding	58175	ENSMUSG00000002459	GO:0005096|GO:0005634|GO:0005737|GO:0005794|GO:0005886|GO:0007186|GO:0009968|GO:0016020|GO:0038032
100417473	0	0	0	0	0	0	chr1	5063061	5064658	+	Gm17101	Hspd1-17p	heat shock protein 1 (chaperonin) pseudogene 17	pseudo	100417473
108664	12.7661	12.6153	12.4914	12.3788	13.0649	13.0036	chr1	5083173	5162549	+	Atp6v1h	0710001F19Rik|AU022349|CGI-11|SFD|SFDalpha|SFDbeta|VMA13	ATPase, H+ transporting, lysosomal V1 subunit H	protein-coding	108664	ENSMUSG00000033793	GO:0000221|GO:0006810|GO:0006811|GO:0006897|GO:0015991|GO:0015992|GO:0016820|GO:0046961
636659	0	0	0	0	0	0	chr1	5276110	5276798	-	Gm7182	EG636659	tyrosine 3-monooxygenase/tryptophan 5-monooxygenase activation protein, eta polypeptide pseudogene	pseudo	636659
100418201	0	0	0	0	0	0	chr1	5319710	5320327	-	Gm19070		proteasome (prosome, macropain) subunit, alpha type 7 pseudogene	pseudo	100418201
18387	0	0	0	0	3.14523	0	chr1	5588493	5606133	+	Oprk1	K-OR-1|KOR|KOR-1|MSL-1|Oprk2|R21	opioid receptor, kappa 1	protein-coding	18387	ENSMUSG00000025905	GO:0004871|GO:0004930|GO:0004985|GO:0005886|GO:0006955|GO:0007165|GO:0007186|GO:0007200|GO:0016020|GO:0016021|GO:0038003|GO:0038048|GO:0051607
226304	0	0	0	0	0	0	chr1	5913707	5917398	-	Npbwr1	Gpr7|Nbpwr1	neuropeptides B/W receptor 1	protein-coding	226304	ENSMUSG00000033774	GO:0004871|GO:0004930|GO:0005886|GO:0007165|GO:0007186|GO:0016020|GO:0016021|GO:0019222
100418441	0	0	0	0	0	0	chr1	6048972	6050045	-	Gm19214		COP9 (constitutive photomorphogenic) homolog, subunit 2 pseudogene	pseudo	100418441
12421	10.4141	11.1397	11.1584	11.1317	9.23581	8.91326	chr1	6214662	6276104	+	Rb1cc1	2900055E04Rik|5930404L04Rik|Cc1|FIP200|LaXp180	RB1-inducible coiled-coil 1	protein-coding	12421	ENSMUSG00000025907	GO:0000045|GO:0000407|GO:0001889|GO:0001934|GO:0005515|GO:0005634|GO:0005737|GO:0006351|GO:0006355|GO:0006914|GO:0007049|GO:0007254|GO:0007507|GO:0010506|GO:0019901|GO:0034045|GO:0043066|GO:0045793|GO:0070969
620393	0	0	0	0	2.10568	1.49953	chr1	6359331	6394731	+	Fam150a	EG620393	family with sequence similarity 150, member A	protein-coding	620393	ENSMUSG00000087247	GO:0003674|GO:0005575|GO:0008150
100039302	0	0	0	0	0	0	chr1	6380394	6381032	+	Gm2147		predicted gene 2147	pseudo	100039302
664946	0	0	0	0	0	0	chr1	6382634	6383106	-	Gm7417	EG664946	predicted gene 7417	pseudo	664946
100418138	5.88427	5.30318	5.6142	6.20849	0	0.111676	chr1	6429658	6441296	-	Gm19026		calmodulin regulated spectrin-associated protein 1 pseudogene	pseudo	100418138
240690	2.43446	0	3.52487	2.23656	2.34605	0	chr1	6487231	6860940	+	St18	AV348974|Myt3|NZF-3|Nzf3|mKIAA0535	suppression of tumorigenicity 18	protein-coding	240690	ENSMUSG00000033740	GO:0000122|GO:0003677|GO:0003700|GO:0005634|GO:0006351|GO:0006355|GO:0008270|GO:0046872
665015	0	0	0	0	0	0	chr1	6910560	6911218	+	Gm7449	EG665015	high mobility group box 1-like pseudogene	pseudo	665015
665027	1.20464	1.81832	1.56192	0.128754	3.59338	3.91378	chr1	6916559	6923588	+	Gm7453	EG665027	predicted gene 7453	pseudo	665027
435608	0	0	0	0	0	0	chr1	7035881	7037223	+	Gm5694	EG435608	acyl-Coenzyme A binding domain containing 5 pseudogene	pseudo	435608
319263	8.77995	9.1491	10.0843	10.141	8.96949	9.09598	chr1	7088920	7173628	+	Pcmtd1	8430411F12Rik|A030012M09Rik	protein-L-isoaspartate (D-aspartate) O-methyltransferase domain containing 1	protein-coding	319263	ENSMUSG00000051285	GO:0003674|GO:0004719|GO:0005575|GO:0005737|GO:0006464|GO:0008150|GO:0008168|GO:0016740|GO:0032259
545302	6.51408	5.71271	5.61123	4.77261	0	0	chr1	7177675	7179753	+	Gm9826	EG545302|ENSMUSG00000048538	adenosylhomocysteinase pseudogene	pseudo	545302
18178	5.10336	5.74745	5.16855	5.68012	4.87112	4.70959	chr1	7188158	7190142	-	Nras-ps2		neuroblastoma ras oncogene, pseudogene 2	pseudo	18178
100418102	2.24873	3.36694	3.4268	2.35824	4.54819	4.52947	chr1	7315451	7316462	+	Gm19002		adaptor-related protein complex 2, beta 1 subunit pseudogene	pseudo	100418102
NEWGENE438	5.36378	5.80721	5.91351	6.29306	4.20898	3.38451	chr1	7370323	7394066		NEWGENE438
100418076	5.46225	5.35565	5.11712	5.67012	4.79616	5.37214	chr1	7410956	7411995	+	Gm18984		general transcription factor IIIC, polypeptide 3 pseudogene	pseudo	100418076
665063	0	0	0	0	0	0	chr1	7597370	7599482	+	Gm7470	EG665063	dipeptidylpeptidase 8 pseudogene	pseudo	665063
665069	0	0	0	0	0	0	chr1	7664051	7665000	+	Rps2-ps2	EG665069|Gm7474	ribosomal protein S2, pseudogene 2	pseudo	665069
100416072	0	0	0	0	0	0	chr1	7767622	7768739	-	Gm17903		F-box protein 5 pseudogene	pseudo	100416072
71096	7.89932	8.49929	9.41547	9.36956	12.8781	12.9022	chr1	8362661	9299730	-	Sntg1	4933426D16Rik|G1SYN|SYN4	syntrophin, gamma 1	protein-coding	71096	ENSMUSG00000025909	GO:0003779|GO:0005543|GO:0005634|GO:0005737|GO:0005856|GO:0008022|GO:0032587
100039474	0	0	0	0	0	0	chr1	8791661	8792229	-	Gm15452	OTTMUSG00000022090	CDC28 protein kinase regulatory subunit 2 pseudogene	pseudo	100039474
620444	0	0	0	0	0	0	chr1	8855923	8856265	-	Gm6152	EG620444	predicted gene 6152	pseudo	620444
665007	0	0	0	0	0	0	chr1	8856763	8857104	+	Gm7445	EG665007	predicted gene 7445	pseudo	665007
665103	0	0	0	0	0	0	chr1	8962989	8963623	-	Gm7493	EG665103	predicted gene 7493	pseudo	665103
620853	4.54089	3.92292	4.58835	4.95651	0	0	chr1	9396772	9399480	-	Gm6187	EG620853	predicted gene 6187	pseudo	620853
100416881	0	0	0	0	0	0	chr1	9439771	9440432	-	Gm18299		phosphoglycerate mutase 1 pseudogene	pseudo	100416881
665138	0	0	0	0	0	0	chr1	9450516	9451943	+	Gm7512	EG665138	3-hydroxyisobutyryl-Coenzyme A hydrolase pseudogene	pseudo	665138
100416882	0	0	0	0	0	0	chr1	9499359	9501514	-	Gm18300		cytochrome b5 reductase 4 pseudogene	pseudo	100416882
59014	8.61684	9.32694	10.1634	10.1685	9.68825	9.35102	chr1	9545408	9547455	+	Rrs1	5730466A07Rik|AA415037|D1Ertd701e|Rrr	RRS1 ribosome biogenesis regulator homolog (S. cerevisiae)	protein-coding	59014	ENSMUSG00000061024	GO:0000794|GO:0005515|GO:0005634|GO:0005730|GO:0005783|GO:0007080|GO:0042254
76187	5.43406	5.41298	3.77266	5.12791	7.11545	7.41957	chr1	9548046	9577968	+	Adhfe1	6330565B14Rik|AI043035|Adh8	alcohol dehydrogenase, iron containing, 1	protein-coding	76187	ENSMUSG00000025911	GO:0005739|GO:0015993|GO:0016491|GO:0046872|GO:0047988|GO:0055114
72481	0	0	0	0	1.06285	1.85996	chr1	9560833	9631092	-	2610203C22Rik	2310007M24Rik	RIKEN cDNA 2610203C22 gene	miscRNA	72481		GO:0003674|GO:0005575|GO:0008150
620542	0	0	0	0	0	0	chr1	9574536	9575865	+	Gm6161	EG620542	heterogeneous nuclear ribonucleoprotein A3 pseudogene	pseudo	620542
76982	0	0	0	0	0	0	chr1	9601267	9627142	+	3110035E14Rik	AI415019|AV164974|R75066	RIKEN cDNA 3110035E14 gene	protein-coding	76982	ENSMUSG00000067879	GO:0003674|GO:0005575|GO:0008150
17864	9.7179	10.0346	10.1325	10.1766	7.93602	8.1414	chr1	9668835	9700209	-	Mybl1	A-myb|G1-419-6|repro9	myeloblastosis oncogene-like 1	protein-coding	17864	ENSMUSG00000025912	GO:0003677|GO:0003682|GO:0005634|GO:0006351|GO:0006355
70675	10.209	10.3685	10.4812	10.5032	8.54029	8.48238	chr1	9720539	9748382	-	Vcpip1	4932442A08|5730421J18Rik|5730538E15Rik|VCIP135|mKIAA1850	valosin containing protein (p97)/p47 complex interacting protein 1	protein-coding	70675	ENSMUSG00000045210	GO:0004843|GO:0005737|GO:0005783|GO:0005794|GO:0006508|GO:0007030|GO:0007067|GO:0008233|GO:0008234|GO:0016320|GO:0016567|GO:0016787|GO:0090168
73331	6.24022	5.96196	5.91465	5.9756	6.45373	6.39349	chr1	9747648	9791922	+	1700034P13Rik		RIKEN cDNA 1700034P13 gene	miscRNA	73331		GO:0003674|GO:0005575|GO:0008150
170755	10.1538	10.2544	10.9717	10.9108	7.10763	7.18893	chr1	9798130	9902568	+	Sgk3	2510015P22Rik|A330005P07Rik|Cisk|fy|fz	serum/glucocorticoid regulated kinase 3	protein-coding	170755	ENSMUSG00000025915	GO:0000166|GO:0004672|GO:0004674|GO:0005524|GO:0005768|GO:0006468|GO:0007154|GO:0016023|GO:0016301|GO:0016310|GO:0016740|GO:0016772|GO:0031410|GO:0035091
620986	0	0	0	0	0	0	chr1	9802103	9802553	-	Gm6195	EG620986	predicted pseudogene 6195	protein-coding	620986
100039643	0	0	0	0	0	0	chr1	9901944	9902558	+	Gm2352		mitochondrial ribosomal protein S36 pseudogene	pseudo	100039643
240697	8.83366	8.77737	9.24019	9.15711	6.29298	6.03258	chr1	9908638	9940954	+	6030422M02Rik	Mcmdc2	RIKEN cDNA 6030422M02 gene	protein-coding	240697	ENSMUSG00000046101	GO:0003674|GO:0003677|GO:0005524|GO:0005575|GO:0006260|GO:0008150
73824	10.7278	10.9242	11.3823	11.3935	11.3318	11.3611	chr1	9942025	9944118	-	Snhg6	1110008H02Rik	small nucleolar RNA host gene (non-protein coding) 6	miscRNA	73824		GO:0003674|GO:0005575|GO:0008150
266793	5.13605	4.68371	5.51376	6.18843	5.76478	6.10894	chr1	9942470	9942543	-	Snord87	MBII-276|Rnu87|U87	small nucleolar RNA, C/D box 87	snoRNA	266793		GO:0005730|GO:0008150|GO:0030562
100038398	0	0	0	0	0	0	chr1	9960164	9962809	-	Gm10567	ENSMUSG00000073738	predicted gene 10567	miscRNA	100038398
100039596	0	0	0	0	0	0	chr1	9963408	9967485	-	Tcf24	Gm2330	transcription factor 24	protein-coding	100039596		GO:0003674|GO:0005575|GO:0008150
69312	2.50451	1.4419	0.951605	0.914629	6.62303	7.16012	chr1	9968626	10009130	-	Ppp1r42	1700011J18Rik|4930418G15Rik|Lrrc67|TLRR	protein phosphatase 1, regulatory subunit 42	protein-coding	69312	ENSMUSG00000025916	GO:0002177|GO:0003779|GO:0005515|GO:0005737|GO:0005813|GO:0005815|GO:0005856|GO:0010921|GO:0015630|GO:0015631|GO:0045502
26754	12.5723	12.3494	12.8312	12.7689	12.3266	12.3693	chr1	10024831	10037898	-	Cops5	AI303502|CSN5|Jab1|Mov34|Sgn5	COP9 (constitutive photomorphogenic) homolog, subunit 5 (Arabidopsis thaliana)	protein-coding	26754	ENSMUSG00000025917	GO:0000338|GO:0003713|GO:0005515|GO:0005634|GO:0005667|GO:0005737|GO:0006355|GO:0006508|GO:0008180|GO:0008233|GO:0008237|GO:0010388|GO:0016787|GO:0045944|GO:0046328|GO:0046872|GO:0051726
211660	11.4871	11.6831	11.4161	11.5649	9.96323	9.73855	chr1	10038218	10136768	+	Cspp1	2310020J12Rik|4930413O22Rik|AA387550|BC055915|Cspp2|Cspp3	centrosome and spindle pole associated protein 1	protein-coding	211660	ENSMUSG00000056763	GO:0000922|GO:0005515|GO:0005737|GO:0005813|GO:0005819|GO:0005856|GO:0005874|GO:0051781|GO:0071777
211673	11.4994	11.9892	11.7174	11.795	8.67303	8.48829	chr1	10137507	10232670	-	Arfgef1	ARFGEP1|BIG1|D130059B05Rik|D730028O18Rik|P200	ADP-ribosylation factor guanine nucleotide-exchange factor 1(brefeldin A-inhibited)	protein-coding	211673	ENSMUSG00000067851	GO:0000139|GO:0005085|GO:0005086|GO:0005634|GO:0005730|GO:0005737|GO:0005794|GO:0005802|GO:0005829|GO:0007030|GO:0010256|GO:0016192|GO:0017022|GO:0030532|GO:0030837|GO:0034237|GO:0034259|GO:0048471|GO:0090284|GO:0090303|GO:2000114
329093	1.26313	3.2674	2.51827	2.41174	6.00038	5.99322	chr1	10324727	10719943	-	Cpa6	9030616D13Rik	carboxypeptidase A6	protein-coding	329093	ENSMUSG00000042501	GO:0003674|GO:0004180|GO:0004181|GO:0005575|GO:0005576|GO:0005578|GO:0006508|GO:0008233|GO:0008237|GO:0008270|GO:0016787|GO:0046872
100416202	0	0	0	0	0	0	chr1	10554007	10554376	-	Gm15604	OTTMUSG00000024257	heat shock protein 8 pseudogene	pseudo	100416202
433271	0	0	0	0	2.19103	1.83847	chr1	10805281	10806522	+	Gm5522	EG433271	potassium inwardly-rectifying channel, subfamily J, member 14 pseudogene	pseudo	433271
101056123	0	0	0	0	0	0	chr1	10868688	10869313	+	LOC101056123		40S ribosomal protein S2-like	pseudo	101056123
109294	6.41061	5.8735	4.03437	4.35546	4.15328	4.26099	chr1	10993465	11303682	+	Prex2	6230420N16Rik|AI316880|AI553603|C030045D06Rik|D430013K02|Depdc2|P-Rex2	phosphatidylinositol-3,4,5-trisphosphate-dependent Rac exchange factor 2	protein-coding	109294	ENSMUSG00000048960	GO:0005085|GO:0005089|GO:0005543|GO:0005575|GO:0005622|GO:0007186|GO:0030675|GO:0030676|GO:0032855|GO:0035023|GO:0035556
320492	5.79094	5.51568	6.95638	6.26692	8.50784	8.52093	chr1	11414105	11975902	+	A830018L16Rik		RIKEN cDNA A830018L16 gene	protein-coding	320492	ENSMUSG00000057715	GO:0003674|GO:0005575|GO:0007165|GO:0008150|GO:0008603
665262	0	0	0	0	0	0	chr1	12120939	12122032	+	Gm7560	EG665262	solute carrier family 25 (mitochondrial carrier, adenine nucleotide translocator), member 5 pseudogene	pseudo	665262
100039709	0	0	0.967372	0	3.79441	3.96051	chr1	12565527	12566590	+	Gm2383		glyceraldehyde-3-phosphate dehydrogenase pseudogene	pseudo	100039709
621353	0	0	0	0	0	0	chr1	12655843	12656744	+	Gm6216	EG621353	glyceraldehyde-3-phosphate dehydrogenase pseudogene	pseudo	621353
329096	0	0	0	0	0.993224	0	chr1	12667563	12673090	+	4932411L15		uncharacterized protein 4932411L15	miscRNA	329096
240725	7.55799	6.96328	8.22279	8.6849	7.41254	6.54185	chr1	12692430	12860372	+	Sulf1	AI467640|AW121680|mKIAA1077	sulfatase 1	protein-coding	240725	ENSMUSG00000016918	GO:0001822|GO:0001937|GO:0002063|GO:0003094|GO:0003824|GO:0004065|GO:0005509|GO:0005615|GO:0005783|GO:0005794|GO:0005886|GO:0006790|GO:0006915|GO:0008152|GO:0008449|GO:0008484|GO:0009986|GO:0010575|GO:0014846|GO:0016525|GO:0016787|GO:0030177|GO:0030201|GO:0030336|GO:0030513|GO:0032836|GO:0035860|GO:0040036|GO:0040037|GO:0045121|GO:0046872|GO:0048010|GO:0048706|GO:0051216|GO:0060348|GO:0060384|GO:…
240726	7.76619	7.8546	7.14031	7.23	6.30501	6.2016	chr1	12866550	12991135	-	Slco5a1	4732454B15|A630033C23Rik|AA407151	solute carrier organic anion transporter family, member 5A1	protein-coding	240726	ENSMUSG00000025938	GO:0003674|GO:0005575|GO:0008150
383490	6.11809	6.0074	7.27999	7.22065	6.16515	6.21198	chr1	13061922	13062537	+	Gm5250	EG383490|Gm16393	developmental pluripotency associated 5A pseudogene	pseudo	383490
NEWGENE439	6.85306	6.89274	8.13984	8.22263	9.81746	10.0673	chr1	13078435	13094550		NEWGENE439
383491	10.5883	10.2934	10.7748	10.5917	9.60966	9.68925	chr1	13113428	13127163	-	Prdm14		PR domain containing 14	protein-coding	383491	ENSMUSG00000042414	GO:0000902|GO:0001708|GO:0003674|GO:0003676|GO:0003677|GO:0005575|GO:0005622|GO:0005634|GO:0006351|GO:0006355|GO:0007281|GO:0008270|GO:0009566|GO:0010468|GO:0046872|GO:0048873
17978	11.1774	11.6753	11.0924	11.2508	9.44449	9.32867	chr1	13139159	13374083	-	Ncoa2	9530095N19|D1Ertd433e|GRIP-1|Grip1|KAT13C|SRC-2|TIF-2|TIF2|bHLHe75	nuclear receptor coactivator 2	protein-coding	17978	ENSMUSG00000005886	GO:0000122|GO:0003677|GO:0003682|GO:0003713|GO:0004402|GO:0004871|GO:0005102|GO:0005515|GO:0005634|GO:0005737|GO:0005791|GO:0005794|GO:0005874|GO:0006351|GO:0006355|GO:0007165|GO:0014069|GO:0016922|GO:0030165|GO:0030331|GO:0030374|GO:0030375|GO:0030425|GO:0032403|GO:0033142|GO:0035257|GO:0035259|GO:0042974|GO:0043025|GO:0043197|GO:0045892|GO:0045925|GO:0045944|GO:0046965|GO:0046966|GO:0046983|GO:…
665341	0	0	0	0	0	0	chr1	13407010	13407654	-	Gm7593	EG665341	signal recognition particle receptor ('docking protein') pseudogene	pseudo	665341
NEWGENE440	7.25355	7.23559	7.61842	7.55125	3.51996	4.31193	chr1	13436682	13445508		NEWGENE440
72265	11.4134	11.8591	12.1322	11.949	10.2009	10.2362	chr1	13564702	13589864	-	Tram1	1810049E02Rik|TRAMP	translocating chain-associating membrane protein 1	protein-coding	72265	ENSMUSG00000025935	GO:0003674|GO:0005575|GO:0005783|GO:0006810|GO:0015031|GO:0016020|GO:0016021
212442	10.1793	9.99732	8.3601	8.44884	11.8033	11.722	chr1	13625900	13660509	-	Lactb2	Cgi-83|E430032H21Rik	lactamase, beta 2	protein-coding	212442	ENSMUSG00000025937	GO:0003674|GO:0005739|GO:0008150|GO:0016787|GO:0046872
381246	2.25355	0	0	0	2.7775	3.42756	chr1	13668771	13701723	+	Xkr9	Gm1620|XRG9	X Kell blood group precursor related family member 9 homolog	protein-coding	381246	ENSMUSG00000067813	GO:0003674|GO:0005575|GO:0008150|GO:0016020|GO:0016021
100039843	0	0	0	0	0	0	chr1	13774628	13775938	-	Gm2452		eukaryotic translation elongation factor 1 alpha 1 pseudogene	pseudo	100039843
433273	3.25355	0	3.55233	1.91463	5.5272	5.70195	chr1	13785685	13786929	-	Gm5523	EG433273	glyceraldehyde-3-phosphate dehydrogenase pseudogene	pseudo	433273
100418294	0	0	0	0	0	0	chr1	13916903	13917754	+	Gm19122		heat shock protein 90 alpha (cytosolic), class B member 1 pseudogene	pseudo	100418294
101056135	0	0	0	0	0	0	chr1	13997404	14004146	-	LOC101056135		methyltransferase-like protein 9-like	pseudo	101056135
14048	3.14626	4.14465	5.28762	4.52825	6.40936	6.3779	chr1	14168958	14310199	-	Eya1	bor	eyes absent 1 homolog (Drosophila)	protein-coding	14048	ENSMUSG00000025932	GO:0000132|GO:0001656|GO:0001657|GO:0001658|GO:0003151|GO:0004725|GO:0005634|GO:0005737|GO:0006302|GO:0006470|GO:0007389|GO:0009887|GO:0010212|GO:0014706|GO:0016576|GO:0034613|GO:0035088|GO:0035909|GO:0042472|GO:0042473|GO:0042474|GO:0043066|GO:0045165|GO:0045664|GO:0045739|GO:0045747|GO:0045944|GO:0048704|GO:0048752|GO:0048856|GO:0050679|GO:0060037|GO:0060487|GO:0071600|GO:0072513|GO:0090103
665391	4.41842	4.06218	3.73254	3.70335	0	0	chr1	14550433	14551087	+	Gm7617	EG665391	adaptor-related protein complex 2, beta 1 subunit pseudogene	pseudo	665391
NEWGENE441	1.25355	0	2.55233	1.91463	3.6394	3.85391	chr1	14658535	14664862		NEWGENE441
17681	5.02614	4.0299	6.70884	6.12408	11.9805	12.2206	chr1	14753346	14755966	-	Msc	MyoR|bHLHa22	musculin	protein-coding	17681	ENSMUSG00000025930	GO:0003677|GO:0005634|GO:0006351|GO:0006355|GO:0014707|GO:0046983|GO:0060021|GO:0060539
114607	0	0	0	0	0	0	chr1	14839267	14840273	-	Smt3h2-ps4		SMT3 suppressor of mif two 3 homolog 2, pseudogene 4 (S. cerevisiae)	pseudo	114607
665407	5.31244	6.44019	6.65387	6.68281	7.17963	7.43128	chr1	14865018	14866019	+	Rpl5-ps1	EG665407|Gm7625	ribosomal protein L5, pseudogene 1	pseudo	665407
277328	4.83931	0	3.4099	0	4.25122	5.07601	chr1	14872648	14918862	-	Trpa1	Anktm1	transient receptor potential cation channel, subfamily A, member 1	protein-coding	277328	ENSMUSG00000032769	GO:0005216|GO:0005262|GO:0006810|GO:0006811|GO:0006816|GO:0009409|GO:0015267|GO:0016020|GO:0016021|GO:0032421|GO:0034220|GO:0042493|GO:0042542|GO:0048265|GO:0050896|GO:0050955|GO:0050966|GO:0050968|GO:0055085|GO:0070588
269105	0	0	0	0	3.21203	3.59638	chr1	15067073	15067558	+	Gm5048	EG269105	predicted gene 5048	pseudo	269105
100503835	0	0	0	0	0	0	chr1	15201881	15206502	+	Gm19917		predicted gene, 19917	pseudo	100503835
100039959	0	0	0	0	5.2239	5.61723	chr1	15268604	15269847	-	Gm10566	ENSMUSG00000073737	glyceraldehyde-3-phosphate dehydrogenase pseudogene	pseudo	100039959
98741	0	0	0	0	1.69288	1.84066	chr1	15312452	15714214	+	Kcnb2	9630047L19Rik|BB130875|Kv2.2	potassium voltage gated channel, Shab-related subfamily, member 2	protein-coding	98741	ENSMUSG00000092083	GO:0005216|GO:0005244|GO:0005249|GO:0005267|GO:0006810|GO:0006811|GO:0006813|GO:0008076|GO:0016020|GO:0016021|GO:0034765|GO:0043025|GO:0051260|GO:0055085|GO:0071805
606528	0	0	0	0	0	0	chr1	15759920	15760670	-	Gm6060	EG606528|Ppia-ps1_109.1	peptidylprolyl isomerase A pseudogene 1_109.1	pseudo	606528
21749	11.7946	11.7663	11.793	11.804	11.9788	11.9441	chr1	15805658	15843429	+	Terf1	Pin2|Trbf1|Trf1	telomeric repeat binding factor 1	protein-coding	21749	ENSMUSG00000025925	GO:0000723|GO:0000781|GO:0000783|GO:0000784|GO:0001309|GO:0003677|GO:0003682|GO:0003691|GO:0005515|GO:0005634|GO:0005694|GO:0005737|GO:0005856|GO:0006917|GO:0006919|GO:0007004|GO:0007049|GO:0007067|GO:0007094|GO:0008017|GO:0008156|GO:0008301|GO:0008656|GO:0010521|GO:0010834|GO:0031116|GO:0032211|GO:0042162|GO:0042803|GO:0045840|GO:0045931|GO:0046982|GO:0051260|GO:0051301|GO:0051974
226866	6.97746	8.47896	7.46381	7.82651	8.17977	8.17548	chr1	15853862	15892722	-	Gm106	Rpesp|Sbspon	predicted gene 106	protein-coding	226866	ENSMUSG00000032719	GO:0003674|GO:0005044|GO:0005575|GO:0005576|GO:0006955|GO:0008150|GO:0030247
NEWGENE442	4.60781	5.06738	5.25277	4.74041	0	2.20199	chr1	15986147	15994625		NEWGENE442
665434	4.25355	3.58933	2.2893	3.23656	0	0	chr1	16053335	16053906	+	Gm7634	EG665434	predicted gene 7634	unknown	665434
75799	3.44071	1.78198	2.18374	0	3.75647	4.89158	chr1	16065979	16093041	-	4930444P10Rik		RIKEN cDNA 4930444P10 gene	protein-coding	75799	ENSMUSG00000067795	GO:0003674|GO:0005575|GO:0008150
19989	13.3115	12.9886	13.2827	13.2071	16.5211	16.4685	chr1	16101296	16104433	-	Rpl7	Rpl7a|Surf-3	ribosomal protein L7	protein-coding	19989	ENSMUSG00000043716	GO:0003677|GO:0003723|GO:0003729|GO:0003735|GO:0005840|GO:0006364|GO:0006412|GO:0022625|GO:0030529|GO:0042273|GO:0042803
98711	7.50627	8.12131	7.05268	7.18121	5.67015	6.58512	chr1	16105882	16132550	+	Rdh10	3110069K09Rik|4921506A21Rik|AI875664|AW549993|D1Ertd762e|m366Asp	retinol dehydrogenase 10 (all-trans)	protein-coding	98711	ENSMUSG00000025921	GO:0000166|GO:0001656|GO:0001701|GO:0002138|GO:0004745|GO:0005737|GO:0005783|GO:0007601|GO:0008152|GO:0008406|GO:0009887|GO:0014032|GO:0016020|GO:0016021|GO:0016491|GO:0031076|GO:0035115|GO:0042572|GO:0042574|GO:0043231|GO:0043583|GO:0043584|GO:0044297|GO:0048568|GO:0048703|GO:0052650|GO:0055114|GO:0060431|GO:0060449
29819	10.4658	10.026	9.06436	9.11251	7.59409	7.94206	chr1	16228810	16519302	-	Stau2		staufen (RNA binding protein) homolog 2 (Drosophila)	protein-coding	29819	ENSMUSG00000025920	GO:0003723|GO:0003725|GO:0005622|GO:0005634|GO:0005737|GO:0005783|GO:0005874|GO:0006810
66799	10.2156	10.3265	10.0654	10.2162	10.1622	10.2016	chr1	16540790	16619286	-	Ube2w	6130401J04Rik	ubiquitin-conjugating enzyme E2W (putative)	protein-coding	66799	ENSMUSG00000025939	GO:0000166|GO:0004842|GO:0005515|GO:0005524|GO:0005634|GO:0006281|GO:0006513|GO:0006515|GO:0006974|GO:0016874|GO:0016881|GO:0031625|GO:0043161|GO:0070979|GO:0071218
67923	11.9046	12.0066	12.4065	12.3069	12.7438	12.6651	chr1	16642765	16657042	-	Tceb1	2610043E24Rik|2610301I15Rik|AA407206|AI987979|AW049146	transcription elongation factor B (SIII), polypeptide 1	protein-coding	67923	ENSMUSG00000079658	GO:0005515|GO:0005634|GO:0006351|GO:0006355|GO:0006511|GO:0030891|GO:0032403|GO:0032968
329101	0	2.81408	0	0	0	2.38626	chr1	16657552	16662278	+	D030040B21Rik	D030040B21	RIKEN cDNA D030040B21 gene	miscRNA	329101
665480	0	0	0	0	0	0	chr1	16662385	16663714	-	Gm7654	EG665480	isopentenyl-diphosphate delta isomerase pseudogene	pseudo	665480
70397	9.28372	9.63748	9.8069	9.66732	7.06574	7.16924	chr1	16665191	16678275	+	Tmem70	1110020A09Rik|2210416J16Rik	transmembrane protein 70	protein-coding	70397	ENSMUSG00000025940	GO:0003674|GO:0005739|GO:0005743|GO:0016020|GO:0016021|GO:0032592|GO:0033615
17087	3.66135	4.93037	4.12693	3.85197	5.58887	5.60569	chr1	16688456	16709605	+	Ly96	ESOP-1|MD-2|MD2	lymphocyte antigen 96	protein-coding	17087	ENSMUSG00000025779	GO:0001875|GO:0005515|GO:0005576|GO:0006954|GO:0031663|GO:0032496|GO:0032497|GO:0045087|GO:0046696
101056143	7.41745	7.20673	5.84162	6.15036	1.1773	1.26518	chr1	16758202	16760409	-	LOC101056143		mitochondrial import inner membrane translocase subunit Tim17-B-like	pseudo	101056143
545306	6.97775	5.73842	6.06783	6.42809	0	0	chr1	16768279	16770138	-	Gm5828	EG545306	TOX high mobility group box family member 4 pseudogene	pseudo	545306
57339	3.83564	3.35963	5.49093	4.82152	3.24448	3.3597	chr1	16994940	17097889	-	Jph1	ENSMUSG00000054314|JP-1|Jp1	junctophilin 1	protein-coding	57339	ENSMUSG00000042686	GO:0005634|GO:0005783|GO:0005789|GO:0005886|GO:0007517|GO:0008307|GO:0014701|GO:0016020|GO:0016021|GO:0016529|GO:0030018|GO:0030314
14545	5.71663	5.76689	0	0	1.8233	0	chr1	17145373	17164270	+	Gdap1		ganglioside-induced differentiation-associated-protein 1	protein-coding	14545	ENSMUSG00000025777	GO:0000266|GO:0003674|GO:0005737|GO:0005739|GO:0005741|GO:0006626|GO:0016020|GO:0016021|GO:0031307|GO:0032526
383495	7.74774	7.59481	8.5373	8.27499	5.00101	4.13582	chr1	17394758	17395432	+	Gm5251	EG383495	predicted gene 5251	pseudo	383495
108212	8.60903	8.50488	8.52717	8.87438	0	0	chr1	17397290	17401340	-	Rbm6-ps1		RNA binding motif protein 6, pseudogene 1	pseudo	108212
606716	0	0	0	0	0	0	chr1	17428841	17429569	-	Gm6075	EG606716|Ppia-ps1_125.1	peptidylprolyl isomerase A pseudogene 1_125.1	pseudo	606716
94227	0	0	0	0	1.73019	0	chr1	17601901	17630939	+	Pi15	P24TI|P25TI|PI-15|SugarCrisp	peptidase inhibitor 15	protein-coding	94227	ENSMUSG00000067780	GO:0005576|GO:0010466|GO:0030414
83691	6.27506	2.36694	4.39775	5.04064	4.49572	3.95402	chr1	17727052	17766207	+	Crispld1	Cocoacrisp|Lcrisp1	cysteine-rich secretory protein LCCL domain containing 1	protein-coding	83691	ENSMUSG00000025776	GO:0003674|GO:0005575|GO:0005576|GO:0008150
665564	10.1234	9.22291	9.51049	9.31283	0	0	chr1	17947002	17949647	+	Gm7690	EG665564	high mobility group box transcription factor 1 pseudogene	pseudo	665564
100417711	0	0	0	0	0	0	chr1	17992961	17999624	-	Gm18775		NLR family, pyrin domain containing 4F pseudogene	pseudo	100417711
100416210	0	0	0	0	0	0	chr1	17993825	17997483	+	Gm17969		centromere protein E pseudogene	pseudo	100416210
78081	2.51257	0	0.967372	1.49959	4.93286	4.78651	chr1	18115191	18145902	-	Crisp4	9230112K08Rik	cysteine-rich secretory protein 4	protein-coding	78081	ENSMUSG00000025774	GO:0003674|GO:0005575|GO:0008150
654454	0	0	0	0	0	0	chr1	18210053	18223564	-	Defb44-ps	Defb44|Defb49|Defb49-ps|EG574082	defensin beta 44, pseudogene	pseudo	654454
654460	0	0	0	0	0	0	chr1	18236473	18237443	-	Defb18	BD-18|EG654460|mBD-18	defensin beta 18	protein-coding	654460	ENSMUSG00000073735	GO:0003674|GO:0005575|GO:0005576|GO:0006952|GO:0008150|GO:0042742
77673	0	0	0	0	0	0	chr1	18250978	18265138	-	Defb41	9230102D03Rik|Bd-41|Defb16	defensin beta 41	protein-coding	77673	ENSMUSG00000067773	GO:0003674|GO:0005575|GO:0005576|GO:0006952|GO:0008150|GO:0042742
654464	0	0	0	0	0	0	chr1	18260524	18265138	-	Gm15386	BD-17|Defb17|OTTMUSG00000020946|OTTMUSG00000020948	predicted gene 15386	protein-coding	654464	ENSMUSG00000089923	GO:0003674|GO:0005575|GO:0005576|GO:0006952|GO:0008150|GO:0042742
100415956	0	0	0	0	0	0	chr1	18262395	18263379	-	Gm17837		nucleolin pseudogene	pseudo	100415956
383499	0	0	0	0	0	0	chr1	18708428	18709338	+	Gm5252	EG383499	protein arginine N-methyltransferase pseudogene	pseudo	383499
226896	0	0	0	0	5.82149	5.78852	chr1	19103022	19166332	+	Tfap2d	Tcfap2d	transcription factor AP-2, delta	protein-coding	226896	ENSMUSG00000042596	GO:0003677|GO:0003700|GO:0005515|GO:0005634|GO:0005667|GO:0006351|GO:0006355|GO:0045893
21419	0	0	0	0	0.145228	3.61246	chr1	19208914	19238734	+	Tfap2b	AI606113|AP-2(beta)|E130018K07Rik|Tcfap2b	transcription factor AP-2 beta	protein-coding	21419	ENSMUSG00000025927	GO:0000122|GO:0000979|GO:0000981|GO:0000983|GO:0001077|GO:0001105|GO:0001106|GO:0001158|GO:0001822|GO:0003091|GO:0003677|GO:0003682|GO:0003700|GO:0003713|GO:0003714|GO:0005515|GO:0005634|GO:0006006|GO:0006351|GO:0006355|GO:0006366|GO:0008284|GO:0008285|GO:0010960|GO:0030510|GO:0035136|GO:0035137|GO:0035810|GO:0035909|GO:0042593|GO:0042803|GO:0043027|GO:0043066|GO:0043525|GO:0043565|GO:0045595|GO:…
226901	8.81195	8.54266	8.60499	8.47523	0	0	chr1	19330942	19333675	+	Gm4849	EG226901	isoleucine-tRNA synthetase pseudogene	pseudo	226901
241035	5.09131	6.78198	6.37676	6.41309	6.44669	6.4983	chr1	20057779	20618057	-	Pkhd1	AI118496|AI182499|FPC|Tigm1	polycystic kidney and hepatic disease 1	protein-coding	241035	ENSMUSG00000043760	GO:0001822|GO:0005515|GO:0005813|GO:0005932|GO:0010824|GO:0016324|GO:0042384|GO:0072372|GO:0072686
75028	0	0	0	0.499592	0.569943	0.721918	chr1	20356454	20392300	+	4930486I03Rik		RIKEN cDNA 4930486I03 gene	miscRNA	75028
723817	0	0	0	0	0	0	chr1	20669882	20682958	+	Mir133b	Mirn133b	microRNA 133b	miscRNA	723817		GO:0010628|GO:0014043|GO:0030424|GO:0070482
387202	0	0	0	0	0	0	chr1	20679010	20679082	+	Mir206	Mirn206|mmu-mir-206	microRNA 206	miscRNA	387202		GO:0005634|GO:0071391
16171	0	0	0	0	0	0	chr1	20730905	20734496	+	Il17a	Ctla-8|Ctla8|IL-17|IL-17A|Il17	interleukin 17A	protein-coding	16171	ENSMUSG00000025929	GO:0005125|GO:0005576|GO:0005615|GO:0006954|GO:0009897|GO:0032747|GO:0045672|GO:0045944|GO:0071347|GO:0072537|GO:1900017
257630	5.67129	6.47042	4.2153	5.44819	7.14543	6.74851	chr1	20777146	20784270	-	Il17f	C87042|IL-17F	interleukin 17F	protein-coding	257630	ENSMUSG00000041872	GO:0005125|GO:0005126|GO:0005576|GO:0005615|GO:0006029|GO:0006954|GO:0016525|GO:0017015|GO:0019955|GO:0042089|GO:0042109|GO:0042803|GO:0045076|GO:0045408|GO:0045414|GO:0045423|GO:0045944|GO:0051216|GO:1900017
17215	13.6829	13.1698	12.9145	12.7555	13.9612	13.9688	chr1	20803014	20820213	-	Mcm3	AL033361|C80350|Mcmd|P1|p1.m	minichromosome maintenance deficient 3 (S. cerevisiae)	protein-coding	17215	ENSMUSG00000041859	GO:0000166|GO:0003677|GO:0004386|GO:0005524|GO:0005634|GO:0005737|GO:0005813|GO:0006260|GO:0006270|GO:0007049|GO:0016787|GO:0017111|GO:0042555|GO:0043231|GO:0048471
100417924	0	0	0	0	0	0	chr1	20821331	20822515	+	Gm20587	Cct7-3p	chaperonin containing Tcp1, subunit 7 (eta) pseudogene	pseudo	100417924
77741	2.99627	0	0	0	3.15785	1.22657	chr1	20888650	20890473	-	6720483E21Rik		RIKEN cDNA 6720483E21 gene	miscRNA	77741		GO:0003674|GO:0005575|GO:0008150
74229	5.38448	5.60604	4.41837	4.01055	7.07504	6.62266	chr1	20890622	20938756	+	Paqr8	1700019B16Rik|3110001D06Rik	progestin and adipoQ receptor family member VIII	protein-coding	74229	ENSMUSG00000025931	GO:0003674|GO:0005496|GO:0005575|GO:0005886|GO:0007275|GO:0008150|GO:0008289|GO:0016020|GO:0016021|GO:0030154|GO:0048477
71877	5.60379	1.36694	4.51625	3.36765	3.37789	4.52917	chr1	20951626	20990841	+	Efhc1	1700029F22Rik|mRib72-1|myoclonin1	EF-hand domain (C-terminal) containing 1	protein-coding	71877	ENSMUSG00000041809	GO:0005509|GO:0005929|GO:0005930|GO:0006874|GO:0008022|GO:0019861|GO:0043025|GO:0043065
170829	8.69905	8.44462	7.98345	8.13084	7.33438	7.1407	chr1	21001378	21079225	-	Tram2	C330003D03Rik	translocating chain-associating membrane protein 2	protein-coding	170829	ENSMUSG00000041779	GO:0005515|GO:0005575|GO:0006810|GO:0015031|GO:0016020|GO:0016021|GO:0032964
100040291	0	0	3.17735	0	5.13403	5.80962	chr1	21166498	21187627	+	Gm2693		predicted gene 2693	pseudo	100040291
75712	5.56264	5.22743	5.9148	0	7.72277	7.82608	chr1	21218631	21230167	+	Tmem14a	5730496E24Rik|C85783|PTD011	transmembrane protein 14A	protein-coding	75712	ENSMUSG00000025933	GO:0003674|GO:0005575|GO:0008150|GO:0016020|GO:0016021
14859	5.82153	4.95205	5.47263	4.41858	8.26685	8.27493	chr1	21240589	21265559	+	Gsta3	Gst2-3	glutathione S-transferase, alpha 3	protein-coding	14859	ENSMUSG00000025934	GO:0004364|GO:0005737|GO:0008152|GO:0016740
101056100	0	3.26353	0	0	0	0	chr1	21272403	21272909	+	LOC101056100		centrin-1-like	protein-coding	101056100	ENSMUSG00000096375
241041	4.99274	4.52858	3.41907	3.77684	0	0	chr1	21285246	21298312	-	Gm4956	EG241041	predicted gene 4956	pseudo	241041
101056161	0	0	0	0	4.06303	3.89141	chr1	21312517	21341389	-	LOC101056161		glutathione S-transferase A6-like	pseudo	101056161
368204	7.94125	8.1411	8.61448	8.64219	0.408262	0.390071	chr1	21349677	21352199	+	Khdc1a	AU014713|C88118|Ndg1	KH domain containing 1A	protein-coding	368204	ENSMUSG00000067750	GO:0003674|GO:0003723|GO:0005575|GO:0005737|GO:0006915|GO:0008150
433278	6.20157	6.96882	7.6317	7.3103	3.95702	1.63081	chr1	21368331	21369743	+	Khdc1c	Khdc1b	KH domain containing 1C	protein-coding	433278	ENSMUSG00000041722	GO:0003674|GO:0003723|GO:0005575|GO:0008150
100040319	0	0	0	0	0	0	chr1	21372356	21374170	+	Gm2709		KH domain containing 1 pseudogene	pseudo	100040319
100379214	0	0	0	0	0	0	chr1	21379554	21380419	+	Gm16533		KH domain containing 1 pseudogene	pseudo	100379214
98582	4.09037	2.36694	3.2893	2.23656	0	0	chr1	21383556	21386384	+	Khdc1b	AU014713|AU015226|AU024076|AY238603|C85331|C86372|C88118|Khdc1|Khdc1c	KH domain containing 1B	protein-coding	98582	ENSMUSG00000085079	GO:0003674|GO:0003723|GO:0005737|GO:0006917|GO:0006919
226922	11.796	11.6141	11.6581	11.4032	3.45459	3.37948	chr1	21398403	21961942	-	Kcnq5	7730402H11|9230107O05Rik|AA589396|D1Mgi1	potassium voltage-gated channel, subfamily Q, member 5	protein-coding	226922	ENSMUSG00000028033	GO:0005216|GO:0005244|GO:0005249|GO:0005267|GO:0006810|GO:0006811|GO:0006813|GO:0008076|GO:0016020|GO:0016021|GO:0034765|GO:0055085|GO:0071805
665489	0	0	0	0	0	0	chr1	21511867	21513096	-	Gm7658	AL022788|AL024247|AU040300|D1Mgi28|EG665489	eukaryotic translation initiation factor 3, subunit M pseudogene	pseudo	665489
435612	0	0	0	0	0	0	chr1	22030053	22030615	-	Gm5696	EG435612	transmembrane emp24 domain trafficking protein 2 pseudogene	pseudo	435612
116837.chr1.1	6.95577	6.70198	5.81654	5.62049	8.04178	8.26776	chr1	22288422	22432843	-	Rims1	C030033M19Rik|RIM1|RIM1a|RIM1alpha|Rab3ip1|Rim|Serg1|mKIAA0340	regulating synaptic membrane exocytosis 1	protein-coding	116837	ENSMUSG00000041670	GO:0005515|GO:0005886|GO:0006461|GO:0006810|GO:0006836|GO:0006886|GO:0006887|GO:0016020|GO:0017124|GO:0017137|GO:0019901|GO:0030054|GO:0042391|GO:0042734|GO:0044325|GO:0045202|GO:0046872|GO:0048169|GO:0048791|GO:0060291|GO:2000300
116837.chr1.2	4.90572	2.33463	3.23172	1.80519	5.22432	5.52097	chr1	22468191	22805724	-	Rims1	C030033M19Rik|RIM1|RIM1a|RIM1alpha|Rab3ip1|Rim|Serg1|mKIAA0340	regulating synaptic membrane exocytosis 1	protein-coding	116837	ENSMUSG00000041670	GO:0005515|GO:0005886|GO:0006461|GO:0006810|GO:0006836|GO:0006886|GO:0006887|GO:0016020|GO:0017124|GO:0017137|GO:0019901|GO:0030054|GO:0042391|GO:0042734|GO:0044325|GO:0045202|GO:0046872|GO:0048169|GO:0048791|GO:0060291|GO:2000300
665731	0	0	0	0	0	0	chr1	22984817	22987125	-	Gm7761	EG665731	predicted gene 7761	pseudo	665731
66755	0	0	0	0	2.11951	1.50738	chr1	23100474	23102253	-	4933415F23Rik		RIKEN cDNA 4933415F23 gene	protein-coding	66755	ENSMUSG00000073730	GO:0003674|GO:0005575|GO:0008150
387225	0	0	0	0	0	0	chr1	23272269	23272339	+	Mir30a	Mirn30a|mmu-mir-30a	microRNA 30a	miscRNA	387225		GO:0035195|GO:0035622|GO:0042552|GO:0061009|GO:0071230|GO:0071241
723964	5.41005	5.90322	5.17136	6.08251	2.77513	3.31642	chr1	23291701	23291784	+	Mir30c-2	Mirn30c-2	microRNA 30c-2	miscRNA	723964		GO:0010629|GO:0045668|GO:0071222|GO:0071241
100418001	0	0	0	0	0	0	chr1	23345956	23346599	-	LOC100418001		chaperonin containing Tcp1, subunit 8 (theta) pseudogene	pseudo	100418001
70155	7.19963	7.74775	9.00695	9.01628	5.49939	4.82735	chr1	23366424	23383175	-	Ogfrl1	2210417C17Rik	opioid growth factor receptor-like 1	protein-coding	70155	ENSMUSG00000026158	GO:0003674|GO:0004872|GO:0005575|GO:0008150|GO:0016020
100503399	0	0	0	0	0	0	chr1	23391749	23397772	-	Gm19673		predicted gene, 19673	miscRNA	100503399
665782	0	0	0	0	0	0	chr1	23479489	23480729	+	Gm7784	EG665782	glyceraldehyde-3-phosphate dehydrogenase pseudogene	pseudo	665782
280645	7.74705	8.30432	9.32048	9.53133	4.70871	4.86416	chr1	23761926	23847858	+	B3gat2	GlcAT-S|Glcats	beta-1,3-glucuronyltransferase 2 (glucuronosyltransferase S)	protein-coding	280645	ENSMUSG00000026156	GO:0005575|GO:0005794|GO:0008152|GO:0015018|GO:0015020|GO:0016020|GO:0016021|GO:0016051|GO:0016740|GO:0046872
98366	10.6864	11.1002	10.1852	10.3069	9.23218	9.10673	chr1	23844846	23922289	-	Smap1	1700056O10Rik|4921514B13Rik|4921525H11Rik|AI462175	stromal membrane-associated protein 1	protein-coding	98366	ENSMUSG00000026155	GO:0005096|GO:0005737|GO:0005886|GO:0008060|GO:0008270|GO:0016020|GO:0030276|GO:0031532|GO:0032312|GO:0043547|GO:0045648|GO:0046872|GO:2000369
68002	11.8438	11.7081	11.746	11.6431	10.2645	10.2502	chr1	23995939	24005640	-	1110058L19Rik	1700001E18Rik|C6orf57	RIKEN cDNA 1110058L19 gene	protein-coding	68002	ENSMUSG00000026154	GO:0003674|GO:0005576|GO:0005739|GO:0008150
68187	11.0166	11.4131	10.993	10.8921	7.34424	7.3005	chr1	24010758	24100341	-	Fam135a	4921533L14Rik|AI256732|AI835491	family with sequence similarity 135, member A	protein-coding	68187	ENSMUSG00000026153	GO:0003674|GO:0005575|GO:0008150
12839	7.35489	7.14784	6.49089	6.17344	4.93301	4.1913	chr1	24177610	24252738	+	Col9a1	Col9a-1	collagen, type IX, alpha 1	protein-coding	12839	ENSMUSG00000026147	GO:0001894|GO:0003417|GO:0005576|GO:0005578|GO:0005581|GO:0005594|GO:0046872|GO:0051216
12823	3.47594	2.48739	0	0	3.17387	3.52569	chr1	24257683	24587437	-	Col19a1		collagen, type XIX, alpha 1	protein-coding	12823	ENSMUSG00000026141	GO:0005576|GO:0005578|GO:0005581|GO:0007155|GO:0007275|GO:0007517|GO:0007519|GO:0030154|GO:0030198
665829	4.34778	3.82586	4.20279	4.06383	0	0	chr1	24593931	24595489	-	Tubb4b-ps2	EG665829|Gm7811|Tubb2c-ps2	tubulin, beta 4B class IVB, pseudogene 2	pseudo	665829
100142658	5.07185	6.44254	7.74795	6.22461	4.91227	4.89648	chr1	24612404	24612700	-	Gm10222	ENSMUSG00000067736	predicted gene 10222	pseudo	100142658
100503946	0.668585	0	1.55233	2.23656	16.0359	15.5409	chr1	24613971	24614812	-	LOC100503946		ATP synthase F0 subunit 6 pseudogene	pseudo	100503946
68421	7.97532	8.43258	8.38432	8.45919	16.5262	16.8615	chr1	24678544	24766301	+	Lmbrd1	0910001K20Rik|AV347960	LMBR1 domain containing 1	protein-coding	68421	ENSMUSG00000073725	GO:0003674|GO:0005575|GO:0005764|GO:0006810|GO:0008150|GO:0016020|GO:0016021|GO:0031419
74946	0	0	0	0	0	0	chr1	24963996	24965158	-	4930472D16Rik		RIKEN cDNA 4930472D16 gene	unknown	74946
669171	0	0	0	0	0	0	chr1	25011941	25012759	+	Gm9443		predicted gene 9443	pseudo	669171
210933	5.42287	6.34943	6.01099	5.63247	3.79282	4.98706	chr1	25067476	25829707	-	Bai3	A830096D10Rik	brain-specific angiogenesis inhibitor 3	protein-coding	210933	ENSMUSG00000033569	GO:0004871|GO:0004930|GO:0005515|GO:0005886|GO:0007165|GO:0007186|GO:0016020|GO:0016021
100504323	0	1.36694	0	0	0	0	chr1	25276404	25277954	-	Gm20172		predicted gene, 20172	protein-coding	100504323
100418203	0	0	0	0	0	0	chr1	25993020	25994166	-	Gm19071		pyridoxal-dependent decarboxylase domain containing 1 pseudogene	pseudo	100418203
100417198	0	0	0	0	0	0	chr1	25996604	25997159	-	Gm18443		crumbs homolog 1 pseudogene	pseudo	100417198
100418295	0	0	0	0	0	0	chr1	26466236	26466886	+	Gm19123		heat shock protein 90 alpha (cytosolic), class B member 1 pseudogene	pseudo	100418295
210940	0	0	0	0	0	0	chr1	26681801	26687460	-	4931408C20Rik		RIKEN cDNA 4931408C20 gene	protein-coding	210940	ENSMUSG00000073722	GO:0003674|GO:0005575|GO:0008150
100503336	0	0	0	0	0	0	chr1	27336352	27336768	-	Gm19641		60S ribosomal protein L26-like	pseudo	100503336
100416668	0	0	0	0	0	0	chr1	27787873	27788664	-	Gm18179		olfactory receptor 1135 pseudogene	pseudo	100416668
433281	3.36875	3.33992	2.52707	4.13735	0	1.36251	chr1	27884046	27902187	+	Gm5524	EG433281	predicted gene 5524	unknown	433281
100417712	0	0	0	0	0	0	chr1	27900419	27901072	-	Gm18776		NOP2 nucleolar protein homolog pseudogene	pseudo	100417712
100418140	7.33467	7.40428	6.82888	6.73212	0	0	chr1	27989910	27991781	+	Gm19028		DEAD (Asp-Glu-Ala-Asp) box polypeptide 3, Y-linked pseudogene	pseudo	100418140
665903	8.89981	9.05204	9.32272	9.16993	4.89791	5.18676	chr1	28580302	28580768	-	Gm7846	EG665903	predicted gene 7846	pseudo	665903
210962	0	0	0	0	0	0	chr1	28776122	28780252	-	Gm597		predicted gene 597	protein-coding	210962	ENSMUSG00000048411	GO:0003674|GO:0005575|GO:0008150
435614	8.73036	8.64481	8.55589	8.4831	0	0	chr1	28801035	28802802	-	Gm5697	EG435614	RNA polymerase II associated protein 3 pseudogene	pseudo	435614
623924	0	0	0	0	0	0	chr1	28938035	28938340	+	Gm6462	EG623924	predicted gene 6462	protein-coding	623924
100416315	0	0	0	0	0	0	chr1	29219672	29220240	+	Gm18033		ribosomal protein L17 pseudogene	pseudo	100416315
433283	7.62859	7.33718	7.0688	7.1394	8.50264	8.78102	chr1	29484524	29485934	-	Gm5525	EG433283	eukaryotic translation elongation factor 1 gamma pseudogene	pseudo	433283
665944	0	0	0	0	0	0	chr1	29930072	29930653	+	Gm7858	EG665944	high mobility group box 1-like pseudogene	pseudo	665944
791350	0	0	0	0	0	1.712	chr1	30718554	30719961	-	Gm9898	ENSMUSG00000053185	predicted gene 9898	unknown	791350		GO:0003674|GO:0005575|GO:0008150
624138	6.7982	5.86483	6.61565	6.10041	1.44899	0	chr1	30770332	30770795	+	Gm6473	EG624138	cyclin-dependent kinase 10 pseudogene	pseudo	624138
100040699	0	0	0	0	0	0	chr1	30790042	30801235	-	Gm2914		predicted gene 2914	pseudo	100040699
213109	10.5184	10.7458	11.3846	11.234	11.1755	10.8616	chr1	30802342	30873872	-	Phf3	2310061N19Rik|mKIAA0244	PHD finger protein 3	protein-coding	213109	ENSMUSG00000048874	GO:0003674|GO:0005575|GO:0008150|GO:0046872
19243	6.49717	6.46988	6.6482	6.45379	9.1244	9.15525	chr1	30940303	30949755	-	Ptp4a1	AA415290|AU019864|C130021B01|Prl-1	protein tyrosine phosphatase 4a1	protein-coding	19243	ENSMUSG00000026064	GO:0004721|GO:0004725|GO:0004727|GO:0005634|GO:0005737|GO:0005768|GO:0005783|GO:0005856|GO:0005886|GO:0006470|GO:0007049|GO:0007275|GO:0009898|GO:0016020|GO:0016311|GO:0016787|GO:0016791|GO:0030335|GO:0035335
435615	0	0.781976	0	0	5.43387	6.45794	chr1	30977246	30977968	-	Gm5698	EG435615	THO complex 4 pseudogene	pseudo	435615		GO:0003674|GO:0005575|GO:0008150
669402	0	0	0	0	0	0	chr1	30986225	30986953	-	Gm9458		predicted gene 9458	pseudo	669402
435616	0	0	0	0	5.44405	5.6881	chr1	30998186	30998908	-	Gm5699	EG435616	THO complex 4 pseudogene	pseudo	435616		GO:0003674|GO:0005575|GO:0008150
70988	4.83581	3.87496	4.46234	3.92728	0	1.81677	chr1	31141078	31222656	-	4931428L18Rik	4930563O14Rik	RIKEN cDNA 4931428L18 gene	miscRNA	70988		GO:0003674|GO:0005575|GO:0008150
666020	0	0	0	0	0	0	chr1	31164549	31164775	+	Gm7893	EG666020	predicted gene 7893	pseudo	666020
266744	1.99051	0.366938	0	0.914629	0	0.486568	chr1	31176435	31204725	+	Lgsn	Gluld1|Lgs|lengsin	lengsin, lens protein with glutamine synthetase domain	protein-coding	266744	ENSMUSG00000050217	GO:0003824|GO:0004356|GO:0006542|GO:0006807
74708	0	0	1.96737	0	0	0	chr1	31222839	31224287	+	Pih1d3	4930521A18Rik	PIH1 domain containing 3	protein-coding	74708	ENSMUSG00000026063
226957	0	0	0	0	0	0	chr1	31264847	31268061	+	Gm4850	EG226957	THO complex 4 pseudogene	pseudo	226957
100505265	0	0	0	0	0	0	chr1	31274908	31286913	+	LOC100505265		RNA and export factor-binding protein 2-like	protein-coding	100505265
624262	0	0	0	0	0	0	chr1	31287083	31288051	+	Gm6489	EG624262	Aly/REF export factor pseudogene	pseudo	624262
624275	0	0	0	0	0	0	chr1	31559606	31560831	+	Gm10307	EG624275|ENSMUSG00000070960	eukaryotic translation elongation factor 1 alpha 1 pseudogene	pseudo	624275
100503415	7.08002	6.72138	7.22383	7.22654	0.744489	0.671525	chr1	31615304	31616843	+	Gm19680		polyamine oxidase (exo-N4-amino) pseudogene	pseudo	100503415
666056	0	0	0	0	0	0	chr1	31736050	31736889	+	Gm7910	EG666056	voltage-dependent anion channel 1 pseudogene	pseudo	666056
170771	0	1.78198	2.55233	0	1.38455	1.39007	chr1	32172806	32657738	+	Khdrbs2	6330586C16Rik|Slim1|Slm1	KH domain containing, RNA binding, signal transduction associated 2	protein-coding	170771	ENSMUSG00000026058	GO:0003723|GO:0005070|GO:0005634|GO:0006351|GO:0006355|GO:0008143|GO:0008266|GO:0017124|GO:0042169|GO:0046982
408192	0	0	0	0	0	0	chr1	32519563	32520999	-	Gm9839	ENSMUSG00000049830|Senp15	predicted gene 9839	protein-coding	408192	ENSMUSG00000049830	GO:0003674|GO:0005575|GO:0006508|GO:0008150|GO:0008233
408191	0.668585	0	0	0	0	0	chr1	32543546	32547293	-	Gm5415	EG408191|Senp14	predicted gene 5415	protein-coding	408191	ENSMUSG00000091318	GO:0003674|GO:0005575|GO:0008150
633498	6.39841	6.34024	5.41098	5.04213	0	0	chr1	33100906	33102693	+	Gm7114	EG633498	SET domain containing 3 pseudogene	pseudo	633498
213711	5.55696	5.21048	4.36198	4.91837	0	0	chr1	33108910	33109657	-	Gm4785	EG213711	family with sequence similarity 192, member A pseudogene	pseudo	213711
100418410	0	0	0	0	0	0	chr1	33236945	33237589	+	Gm2987	100040828	solute carrier family 16 (monocarboxylic acid transporters), member 1 pseudogene	pseudo	100418410
100417744	0	0	0	0	0	0	chr1	33315680	33316471	-	Gm18799		aldo-keto reductase family 1, member B8 pseudogene	pseudo	100417744
666108	7.2878	7.02794	6.81402	6.81471	0	0	chr1	33371966	33373582	+	Gm7933	EG666108	PRP3 pre-mRNA processing factor 3 homolog pseudogene	pseudo	666108
19076	11.4928	11.0588	10.7773	10.7551	11.5548	11.4164	chr1	33453811	33669758	-	Prim2	AI323589	DNA primase, p58 subunit	protein-coding	19076	ENSMUSG00000026134	GO:0003677|GO:0003896|GO:0003899|GO:0005658|GO:0006260|GO:0006269|GO:0006351|GO:0016740|GO:0016779|GO:0046872|GO:0051536|GO:0051539
100302654	0	0	0	0	0	0	chr1	33657689	33658673	+	Gm17813		ATPase, H+ transporting, lysosomal V1 subunit G1 pseudogene	pseudo	100302654
67503	3.75605	2.58933	3.77473	1.91463	2.14523	3.0287	chr1	33669824	33670712	+	1700001G17Rik		RIKEN cDNA 1700001G17 gene	miscRNA	67503		GO:0003674|GO:0005575|GO:0008150
19335	9.49192	9.76824	9.49765	9.71347	8.51144	8.64448	chr1	33719896	33742564	+	Rab23	AW545388|opb|opb2	RAB23, member RAS oncogene family	protein-coding	19335	ENSMUSG00000004768	GO:0000166|GO:0005525|GO:0007165|GO:0007399|GO:0008589|GO:0021513|GO:0042733|GO:0045861
213539	8.09312	7.10069	4.60476	4.83499	7.28129	7.10311	chr1	33745484	33757750	-	Bag2	2610042A13Rik|BC016230	BCL2-associated athanogene 2	protein-coding	213539	ENSMUSG00000042215	GO:0003674|GO:0005575|GO:0019538|GO:0051087
98403	11.1698	11.0513	11.3335	11.3007	9.6171	9.64569	chr1	33761753	33814427	-	Zfp451	4930515K21Rik|4933435G09Rik|AI596398|COASTER|Kiaa0576-hp|Znf451|mKIAA1702	zinc finger protein 451	protein-coding	98403	ENSMUSG00000042197	GO:0003677|GO:0005622|GO:0005634|GO:0006351|GO:0006355|GO:0008150|GO:0008270|GO:0046872
433287	7.41678	6.9926	6.78755	7.01914	7.2468	6.6475	chr1	33835899	33838914	-	Gm15455	AA692849|OTTMUSG00000022109	predicted gene 15455	protein-coding	433287
320705	4.87503	6.04364	6.59137	7.15779	6.40775	6.49189	chr1	33852052	33907621	-	Bend6	B230209C24Rik	BEN domain containing 6	protein-coding	320705	ENSMUSG00000042182	GO:0003674|GO:0005575|GO:0008150
13518	10.9108	11.602	12.4629	12.4829	11.9676	11.7912	chr1	33908225	34308652	+	Dst	2310001O04Rik|A830042E19Rik|AW554249|BP230|BPAG1-n|Bpag|Bpag1|Macf2|ah|athetoid|dt|mKIAA0728|nmf203|nmf339	dystonin	protein-coding	13518	ENSMUSG00000026131	GO:0000226|GO:0001725|GO:0003779|GO:0005178|GO:0005509|GO:0005515|GO:0005634|GO:0005635|GO:0005737|GO:0005783|GO:0005789|GO:0005856|GO:0005874|GO:0005882|GO:0005886|GO:0005925|GO:0007010|GO:0007050|GO:0007155|GO:0007409|GO:0008017|GO:0008022|GO:0008090|GO:0009611|GO:0009898|GO:0014704|GO:0015629|GO:0015630|GO:0016020|GO:0016021|GO:0016023|GO:0030011|GO:0030018|GO:0030054|GO:0030056|GO:0031110|GO:…
383629	0	0	0	0	0	0	chr1	34367374	34369003	+	Gm5266	EG383629	3-phosphoglycerate dehydrogenase pseudogene	pseudo	383629
100040938	0	0	0	0	0	0	chr1	34415763	34417998	-	Gm3052		predicted gene 3052	unknown	100040938
100628580	0	0	0	0	0	0	chr1	34433121	34433199	-	Mir5103	mmu-mir-5103|mu-mir-5103	microRNA 5103	miscRNA	100628580
100093678.chr1	0	0	0	0	0	0	chr1	34434812	34434883	-	Trnae-uuc		transfer RNA glutamic acid (anticodon UUC)	tRNA	100093678
69668	9.25894	8.84244	9.36354	9.16094	11.0079	10.8736	chr1	34436670	34439672	-	Ccdc115	2310061I09Rik|Ccp1	coiled-coil domain containing 115	protein-coding	69668	ENSMUSG00000042111	GO:0003674|GO:0005764|GO:0005768|GO:0008150
27993	11.816	11.3086	11.712	11.727	13.1392	13.0272	chr1	34439829	34445747	+	Imp4	AA409888|AV031295|D1Wsu40e	IMP4, U3 small nucleolar ribonucleoprotein, homolog (yeast)	protein-coding	27993	ENSMUSG00000026127	GO:0003723|GO:0005634|GO:0005730|GO:0006364|GO:0030519|GO:0030529|GO:0042254
52318	7.8003	8.10619	7.66531	7.59495	9.01638	9.13216	chr1	34445790	34449348	+	D1Ertd448e	AI427118	DNA segment, Chr 1, ERATO Doi 448, expressed	unknown	52318
19253	5.07572	4.45329	0	0	1.80995	2.56863	chr1	34459746	34475733	+	Ptpn18	FLP1|HSCF|PTP-HSCF|PTP-K1|Ptpk1	protein tyrosine phosphatase, non-receptor type 18	protein-coding	19253	ENSMUSG00000026126	GO:0004721|GO:0004725|GO:0004726|GO:0005515|GO:0005634|GO:0005737|GO:0006470|GO:0016311|GO:0016787|GO:0016791
21755	0	0	0	0	2.21562	0.955526	chr1	34498430	34503062	+	Prss39	Tesp1	protease, serine, 39	protein-coding	21755	ENSMUSG00000026125	GO:0003824|GO:0004252|GO:0005576|GO:0006508|GO:0031410
12627	5.77147	4.76179	3.1373	3.36881	2.60472	2.9653	chr1	34535648	34544311	+	Cfc1	AV265756|b2b970Clo|cryptic	cripto, FRL-1, cryptic family 1	protein-coding	12627	ENSMUSG00000026124	GO:0001889|GO:0001947|GO:0003007|GO:0005576|GO:0005886|GO:0007275|GO:0007368|GO:0007369|GO:0007492|GO:0009791|GO:0009952|GO:0016020|GO:0030509|GO:0031225|GO:0038092|GO:0038100|GO:0048536|GO:0048546|GO:0048856|GO:0060070|GO:0060413|GO:0060460|GO:0060541|GO:0070697
21756	4.81833	4.4544	2.96737	2.72198	0.463697	3.712	chr1	34543975	34560943	-	Prss40	Tesp2	protease, serine, 40	protein-coding	21756	ENSMUSG00000037529	GO:0003824|GO:0004252|GO:0005576|GO:0006508|GO:0008233|GO:0008236|GO:0016787|GO:0031410
100418459	0	0	0	0	0	0	chr1	34571217	34571942	+	Gm19225		regulator of chromosome condensation (RCC1) and BTB (POZ) domain containing protein 1 pseudogene	pseudo	100418459
211383	0	0	0	0	1.8233	0	chr1	34579693	34590944	+	Fam123c	9430069J07Rik|Amer3	family with sequence similarity 123, member C	protein-coding	211383	ENSMUSG00000045174	GO:0003674|GO:0005575|GO:0005886|GO:0008150|GO:0008289|GO:0016020|GO:0016055
101055845	0	0	0	0	0	0	chr1	34610989	34612304	-	LOC101055845		sperm motility kinase W-like	pseudo	101055845
241051	0	0	0	0	0	0	chr1	34633535	34636210	-	AA619741		PHD finger protein 19 pseudogene	pseudo	241051
226970	5.76998	6.23013	5.22015	5.61013	6.49944	6.34954	chr1	34721924	34812754	+	Arhgef4	9330140K16Rik|Asef|ENSMUSG00000070955	Rho guanine nucleotide exchange factor (GEF) 4	protein-coding	226970	ENSMUSG00000037509	GO:0005085|GO:0005089|GO:0005543|GO:0005622|GO:0005737|GO:0019904|GO:0030032|GO:0030676|GO:0035023|GO:0035556|GO:0046847
214469	10.0209	10.3527	10.7959	10.8941	10.3366	10.4194	chr1	34813218	34843050	-	Fam168b	mKIAA4042	family with sequence similarity 168, member B	protein-coding	214469	ENSMUSG00000037503	GO:0003674|GO:0005575|GO:0005886|GO:0008150|GO:0016020|GO:0016021|GO:0042995
226971	9.70176	9.33634	8.35378	7.80783	9.96444	10.1098	chr1	34849959	34879585	+	Plekhb2	2310009M15Rik|AU018239|Evt2|Phdc|evt-2	pleckstrin homology domain containing, family B (evectins) member 2	protein-coding	226971	ENSMUSG00000026123	GO:0003674|GO:0005543|GO:0005575|GO:0005768|GO:0008150|GO:0016020
100502882	1.38343	0.781976	1.5903	2.18626	6.19714	6.13857	chr1	34879940	34930643	+	Gm19430		uncharacterized protein C19orf29 homolog	pseudo	100502882
666261	7.05714	6.58341	6.53936	6.43168	0	0	chr1	34970057	34970561	+	Gm8009	EG666261	charged multivesicular body protein 3 pseudogene	pseudo	666261
666283	4.4259	4.31099	6.29596	5.4708	5.62574	5.71494	chr1	35958935	35959816	+	Gm8022	EG666283	histone deacetylase 2 pseudogene	pseudo	666283
NEWGENE443	4.79741	4.58288	6.26728	5.33079	9.09376	9.07066	chr1	35981726	36011885		NEWGENE443
NEWGENE444	4.5911	5.30503	5.93867	5.51016	9.7692	10.033	chr1	36044451	36051905		NEWGENE444
50785	8.27865	8.58245	9.49804	9.42396	10.5789	10.5126	chr1	36068400	36106446	+	Hs6st1	6Ost1	heparan sulfate 6-O-sulfotransferase 1	protein-coding	50785	ENSMUSG00000045216	GO:0001525|GO:0008146|GO:0008152|GO:0015012|GO:0016020|GO:0016021|GO:0016740|GO:0048286|GO:0060716
320011	9.67544	9.88419	10.0131	10.144	10.6081	10.574	chr1	36140028	36244302	-	Uggt1	0910001L17Rik|A930007H10Rik|AA589501|AI414429|AI448372|C820010P03Rik|GT|UGT1|Ugcgl1	UDP-glucose glycoprotein glucosyltransferase 1	protein-coding	320011	ENSMUSG00000037470	GO:0003980|GO:0005515|GO:0005783|GO:0005788|GO:0005793|GO:0006486|GO:0016740|GO:0016757|GO:0051082|GO:0097359
100417669	0	0	0	0	0	0	chr1	36177669	36179017	-	Gm18750		elongation factor RNA polymerase II 2 pseudogene	pseudo	100417669
214854	3.66859	4.63996	1.96737	4.61507	5.13258	5.5625	chr1	36264602	36273425	-	Neurl3	2010300P06Rik|Lincr	neuralized homolog 3 homolog (Drosophila)	protein-coding	214854	ENSMUSG00000047180	GO:0003674|GO:0005575|GO:0008150|GO:0008270|GO:0016874|GO:0046872
214855	6.59347	6.30804	7.28109	7.02271	7.95097	8.20973	chr1	36307733	36324029	+	Arid5a	D430024K22Rik|Mrf1	AT rich interactive domain 5A (MRF1-like)	protein-coding	214855	ENSMUSG00000037447	GO:0002062|GO:0003677|GO:0003682|GO:0005622|GO:0005634|GO:0005667|GO:0005730|GO:0006351|GO:0006355|GO:0008134|GO:0035066|GO:0045944
226976	11.3603	11.1409	10.7722	10.7796	10.5757	10.6868	chr1	36335730	36369181	-	Kansl3	4632411B12Rik|4932435K23|AI431067|AI647574|C85723|Kiaa1310|mKIAA1310	KAT8 regulatory NSL complex subunit 3	protein-coding	226976	ENSMUSG00000010453	GO:0000123|GO:0003674|GO:0005634|GO:0016568|GO:0043981|GO:0043982|GO:0043984
100534273	7.02521	6.06571	6.34373	6.52431	5.90137	5.41967	chr1	36416888	36422110	+	Fer1l5	4930533C12Rik	fer-1-like 5 (C. elegans)	protein-coding	100534273		GO:0003674|GO:0005575|GO:0008150
214895	9.60224	9.43388	9.27809	9.71012	9.01163	9.13817	chr1	36423186	36445239	-	Lman2l	A630028F14Rik|VIP36-like|VIPL	lectin, mannose-binding 2-like	protein-coding	214895	ENSMUSG00000001143	GO:0003674|GO:0005783|GO:0005789|GO:0005794|GO:0015031|GO:0016020|GO:0016021|GO:0046872
94220	10.3355	10.0569	9.1371	9.19075	8.62366	8.51935	chr1	36471597	36508776	+	Cnnm4	5430430O18Rik|Acdp4	cyclin M4	protein-coding	94220	ENSMUSG00000037408	GO:0003674|GO:0005575|GO:0005886|GO:0006810|GO:0006811|GO:0007601|GO:0008150|GO:0016020|GO:0016021|GO:0031214|GO:0050896
94218	9.32282	9.18152	9.60527	9.71146	8.71803	8.72285	chr1	36511876	36528237	+	Cnnm3	Acdp3|Clp3|mACDP3	cyclin M3	protein-coding	94218	ENSMUSG00000001138	GO:0003674|GO:0005575|GO:0005886|GO:0006810|GO:0006811|GO:0008150|GO:0016020|GO:0016021
78321	7.46178	5.9273	6.18919	6.79266	7.25374	7.29678	chr1	36530534	36539358	-	Ankrd23	1110058D09Rik|2310041C05Rik|AI853437|Darp|MARP3	ankyrin repeat domain 23	protein-coding	78321	ENSMUSG00000067653	GO:0005634|GO:0005737|GO:0006631|GO:0014704|GO:0015629|GO:0030016|GO:0031432|GO:0031674
109346	7.9763	7.66	7.29821	7.2086	8.53806	8.4079	chr1	36538173	36547219	-	Ankrd39	9130416N05Rik|C030004B10Rik	ankyrin repeat domain 39	protein-coding	109346	ENSMUSG00000079610	GO:0003674|GO:0005575|GO:0008150
20353	0.697154	2.57488	0	1.49959	3.07059	3.4034	chr1	36548642	36558381	-	Sema4c	AI426163|Semacl1|Semaf|Semai|mKIAA1739	sema domain, immunoglobulin domain (Ig), transmembrane domain (TM) and short cytoplasmic domain, (semaphorin) 4C	protein-coding	20353	ENSMUSG00000026121	GO:0001843|GO:0004872|GO:0005515|GO:0005886|GO:0007275|GO:0007399|GO:0014069|GO:0016020|GO:0016021|GO:0021535|GO:0021549|GO:0030054|GO:0030154|GO:0030672|GO:0031410|GO:0032874|GO:0042692|GO:0045202|GO:0045211|GO:0071526
381337	10.3474	10.2712	9.87447	10.0563	11.403	11.2642	chr1	36562696	36683183	-	Fam178b	1700024G10Rik|Gm990	family with sequence similarity 178, member B	protein-coding	381337	ENSMUSG00000046337	GO:0003674|GO:0005575|GO:0008150
12859	10.4978	10.5179	10.6092	10.5484	12.0749	12.7124	chr1	36691487	36693388	+	Cox5b		cytochrome c oxidase, subunit Vb	protein-coding	12859	ENSMUSG00000061518	GO:0005739|GO:0005743
226977	10.5117	10.1228	10.563	10.1297	11.9667	12.0289	chr1	36699202	36709925	-	Actr1b	2310066K23Rik|AA960180|AI851923|Arp1b	ARP1 actin-related protein 1B, centractin beta	protein-coding	226977	ENSMUSG00000037351	GO:0000166|GO:0003674|GO:0005524|GO:0005737|GO:0005813|GO:0005856|GO:0008150
71166	1.5461	2.46941	0	3.0769	3.32789	3.35761	chr1	36714538	36757960	+	4933424G06Rik	1700104I15Rik	RIKEN cDNA 4933424G06 gene	miscRNA	71166
22637	5.40511	3.47469	2.2893	3.71534	7.53932	7.80819	chr1	36761861	36782816	+	Zap70	70kDa|AI327364|Srk|TZK|ZAP-70|mrtle|mur	zeta-chain (TCR) associated protein kinase	protein-coding	22637	ENSMUSG00000026117	GO:0000166|GO:0001772|GO:0001784|GO:0004672|GO:0004713|GO:0004715|GO:0005515|GO:0005524|GO:0005737|GO:0005829|GO:0005886|GO:0006468|GO:0006955|GO:0016020|GO:0016301|GO:0016310|GO:0016740|GO:0016772|GO:0018108|GO:0035556|GO:0042101|GO:0043366|GO:0045059|GO:0045060|GO:0045061|GO:0045582|GO:0046638|GO:0046641|GO:0046777|GO:0050850|GO:0050852
100417791	0	0	0	0	0	0	chr1	36765018	36765883	-	Gm18828		glyceraldehyde-3-phosphate dehydrogenase pseudogene	pseudo	100417791
56030	10.0602	10.2262	10.3633	10.3652	10.7263	10.6647	chr1	36792189	36939527	-	Tmem131	2610524E03Rik|CC28|D1Bwg0491e|Neg|RW1|YR-23|mKIAA0257	transmembrane protein 131	protein-coding	56030	ENSMUSG00000026116	GO:0003674|GO:0005575|GO:0008150|GO:0016020|GO:0016021
241053	5.06887	5.46154	5.23647	5.56809	2.75696	2.78942	chr1	36957886	36958516	-	Rpl12-ps1	EG241053|Gm4957	ribosomal protein L12, pseudogene 1	pseudo	241053
NEWGENE445	0	0	0	0.914629	6.07243	6.175	chr1	36983338	36985612		NEWGENE445
70853	0.668585	3.15425	4.47011	1.71372	10.1502	10.1006	chr1	37029316	37187605	+	Vwa3b	4921511C04Rik|A230074B11Rik|Gm555	von Willebrand factor A domain containing 3B	protein-coding	70853		GO:0003674|GO:0005575|GO:0008150
12790	0	1.9063	4.17903	2.50464	8.26056	8.07276	chr1	37219261	37263384	+	Cnga3	CNG3	cyclic nucleotide gated channel alpha 3	protein-coding	12790	ENSMUSG00000026114	GO:0000166|GO:0001750|GO:0005216|GO:0005221|GO:0005515|GO:0005886|GO:0006810|GO:0006811|GO:0006812|GO:0007601|GO:0016020|GO:0016021|GO:0030553|GO:0032026|GO:0034220|GO:0046549|GO:0050896|GO:0051591|GO:0055085
269180	11.1323	11.1556	10.9196	10.8741	6.6458	7.07654	chr1	37299893	37410735	+	Inpp4a	107kDa|9630012D15|D130048C09Rik|R74740	inositol polyphosphate-4-phosphatase, type I	protein-coding	269180	ENSMUSG00000026113	GO:0006798|GO:0016311|GO:0016316|GO:0016787|GO:0034597
76178	9.82174	9.44433	10.0632	10.1561	10.2533	10.5512	chr1	37417085	37430103	-	Coa5	1700001A24Rik|6330578E17Rik	cytochrome C oxidase assembly factor 5	protein-coding	76178	ENSMUSG00000026112	GO:0003674|GO:0005739|GO:0008150
67387	10.2444	10.5286	10.3598	10.4004	9.40258	9.46764	chr1	37430172	37439124	+	Unc50	1110002A21Rik|GMH1|UNCL|URP	unc-50 homolog (C. elegans)	protein-coding	67387	ENSMUSG00000026111	GO:0000139|GO:0003723|GO:0005634|GO:0005637|GO:0005794|GO:0006810|GO:0007166|GO:0015031|GO:0016020|GO:0016021
269181	7.8389	7.50316	9.85796	9.7833	6.52768	6.9752	chr1	37439340	37541013	-	Mgat4a	9530018I07Rik|GnT-IVa|glcNAc-T-IVa	mannoside acetylglucosaminyltransferase 4, isoenzyme A	protein-coding	269181	ENSMUSG00000026110	GO:0005576|GO:0005794|GO:0005975|GO:0008454|GO:0016020|GO:0016021|GO:0016740|GO:0016757|GO:0016758|GO:0046872
77633	6.83983	6.97299	7.8804	8.05433	0	0.964426	chr1	37485851	37488605	-	4930594C11Rik		G1 to S phase transition pseudogene	pseudo	77633
72097	7.28088	7.91379	7.89138	8.30057	2.63065	3.05304	chr1	37611676	37719811	-	2010300C02Rik		RIKEN cDNA 2010300C02 gene	protein-coding	72097	ENSMUSG00000026090	GO:0003674|GO:0005575|GO:0008150
100503734	0	0	0	0	0	0	chr1	37694447	37696664	-	Gm19863		predicted gene, 19863	unknown	100503734
211484	7.52746	7.23975	7.52789	7.31164	6.38657	6.69378	chr1	37754776	37865298	-	Tsga10	4933432N21Rik|AI843383|Gm217|Mtsga10	testis specific 10	protein-coding	211484	ENSMUSG00000060771	GO:0005198|GO:0005634|GO:0005737|GO:0009434|GO:0016020|GO:0030031|GO:0043005
623661	8.48988	8.05727	8.39898	7.93352	8.14663	7.93763	chr1	37872206	37876298	+	Lipt1	EG623661	lipoyltransferase 1	protein-coding	623661	ENSMUSG00000037216	GO:0003674|GO:0003824|GO:0005739|GO:0006464|GO:0008150|GO:0009249|GO:0016740|GO:0016746
69028	8.12315	8.25004	8.75462	8.62074	9.88203	9.92894	chr1	37878890	37890411	-	Mitd1	1500032H18Rik	MIT, microtubule interacting and transport, domain containing 1	protein-coding	69028	ENSMUSG00000026088	GO:0003674|GO:0005575|GO:0005768|GO:0006810|GO:0008150|GO:0015031|GO:0016020
107734	11.7961	11.7153	11.973	11.9326	12.2119	12.1131	chr1	37890553	37898333	+	Mrpl30	2310001L22Rik|MRP-L28|Rpml28	mitochondrial ribosomal protein L30	protein-coding	107734	ENSMUSG00000026087	GO:0003674|GO:0005739|GO:0005761|GO:0005840|GO:0008150|GO:0030529
332427	2.47594	1.78198	0	3.49959	3.67548	3.99381	chr1	37905923	37916493	-	Lyg2	Gm776	lysozyme G-like 2	protein-coding	332427	ENSMUSG00000061584	GO:0003674|GO:0003796|GO:0005575|GO:0005576|GO:0008150|GO:0008152|GO:0009253|GO:0016787|GO:0016798|GO:0016998
69541	4.53835	4.34072	4.20364	4.4432	5.85648	6.5056	chr1	37946738	37957759	-	Lyg1	2300002O18Rik	lysozyme G-like 1	protein-coding	69541	ENSMUSG00000026085	GO:0003674|GO:0003796|GO:0005575|GO:0005576|GO:0008150|GO:0008152|GO:0009253|GO:0016787|GO:0016798|GO:0016998
98258	10.8397	10.6226	11.3906	11.3028	11.8109	11.7951	chr1	37983867	37997250	-	Txndc9	AI098020|APACD	thioredoxin domain containing 9	protein-coding	98258	ENSMUSG00000058407	GO:0003674|GO:0005634|GO:0005737|GO:0005813|GO:0008150|GO:0030496|GO:0045454
226982	13.2481	13.6219	13.442	13.5769	12.5525	12.79	chr1	37998010	38055579	+	Eif5b	A030003E17Rik|BC018347|IF2	eukaryotic translation initiation factor 5B	protein-coding	226982	ENSMUSG00000026083	GO:0000166|GO:0003743|GO:0003924|GO:0005525|GO:0005575|GO:0005737|GO:0006412|GO:0006413|GO:0006446
56210	10.3369	10.54	10.4331	10.3736	8.78506	8.8401	chr1	38052786	38129662	-	Rev1	1110027I23Rik|AU022044|Rev1l	REV1 homolog (S. cerevisiae)	protein-coding	56210	ENSMUSG00000026082	GO:0000287|GO:0003677|GO:0003684|GO:0003887|GO:0005634|GO:0006260|GO:0006281|GO:0006974|GO:0009411|GO:0016740|GO:0016779|GO:0017125|GO:0042276|GO:0046872
329123	0	0	0	0	0	0	chr1	38158227	38159889	+	Gm5099	EG329123	predicted gene 5099	unknown	329123		GO:0003674|GO:0005575|GO:0008150
16764	10.1078	10.5891	11.5562	11.5554	6.75725	7.0957	chr1	38177327	38664955	-	Aff3	3222402O04Rik|A730046J16|LAF-4|Laf4	AF4/FMR2 family, member 3	protein-coding	16764	ENSMUSG00000037138	GO:0003690|GO:0003700|GO:0005634|GO:0005730|GO:0006351|GO:0006355|GO:0034612|GO:0035116
101055866	0	0	0	0	0	0	chr1	38722021	38723230	+	LOC101055866		myosin regulatory light polypeptide 9-like	pseudo	101055866
381338	9.39421	9.30089	7.07422	5.84586	4.05212	3.66746	chr1	38793344	38821215	-	Lonrf2	2900060P06Rik|AI851349	LON peptidase N-terminal domain and ring finger 2	protein-coding	381338	ENSMUSG00000048814	GO:0003674|GO:0005575|GO:0008150|GO:0046872
98388	7.80685	7.89441	7.10467	5.19876	4.98273	4.26454	chr1	38863873	38898160	-	Chst10	AI507003|AU041319|Hnk-1st|ST	carbohydrate sulfotransferase 10	protein-coding	98388	ENSMUSG00000026080	GO:0005794|GO:0005975|GO:0007612|GO:0007616|GO:0008146|GO:0008152|GO:0016020|GO:0016021|GO:0016051|GO:0016232|GO:0016740
100503760	0	0	0	0	0	0	chr1	38884754	38890133	-	Gm19877		predicted gene, 19877	miscRNA	100503760
625775	3.81426	2.36694	3.29974	2.1322	4.14028	4.12606	chr1	38907926	38908745	+	Gm6621	EG625775	ribosomal protein L7A pseudogene	pseudo	625775
433292	0	0	0	0	0	0	chr1	38939149	38950276	+	Nms	AB164466	neuromedin S	protein-coding	433292	ENSMUSG00000067604	GO:0001664|GO:0005576|GO:0006940|GO:0007218|GO:0045475
68833	11.1652	10.8974	10.8761	10.519	12.1104	12.0339	chr1	38987814	38997236	+	Pdcl3	1110061A19Rik|C80025|Viaf1	phosducin-like 3	protein-coding	68833	ENSMUSG00000026078	GO:0003674|GO:0005737|GO:0006915|GO:0008150
18143	4.90048	5.49156	3.7983	5.19855	4.59717	5.29911	chr1	39194272	39363240	+	Npas2	MOP4|bHLHe9	neuronal PAS domain protein 2	protein-coding	18143	ENSMUSG00000026077	GO:0003677|GO:0003700|GO:0004871|GO:0005634|GO:0005667|GO:0005737|GO:0006351|GO:0006355|GO:0007165|GO:0042745|GO:0045475|GO:0045944|GO:0046983|GO:0048511|GO:0051879
100416073	0	0	0	0	0	0	chr1	39278577	39281028	-	Gm17904		microrchidia 2A pseudogene	pseudo	100416073
100041999	0	0	0	0	0	0	chr1	39314864	39315486	+	Gm3617		ribosomal protein L17 pseudogene	pseudo	100041999
114641	9.15635	9.31031	9.53158	9.50702	14.171	14.161	chr1	39367851	39371910	+	Rpl31		ribosomal protein L31	protein-coding	114641	ENSMUSG00000073702	GO:0003674|GO:0022625
54610	8.28611	8.97625	8.4696	8.18042	8.76646	8.45881	chr1	39371496	39478747	-	Tbc1d8	AD3|HBLP1|VRP	TBC1 domain family, member 8	protein-coding	54610	ENSMUSG00000003134	GO:0003674|GO:0005096|GO:0005097|GO:0005509|GO:0005575|GO:0005622|GO:0008150|GO:0032313
52846	8.75755	9.15626	10.0213	9.93622	7.51079	7.58931	chr1	39535554	39546877	+	D1Bwg0212e	2410015L18Rik|C40	DNA segment, Chr 1, Brigham & Women's Genetics 0212 expressed	protein-coding	52846	ENSMUSG00000003135	GO:0003674|GO:0005575|GO:0008150
67702	11.5337	11.8327	11.6326	11.8516	9.74065	9.72755	chr1	39547588	39577347	-	Rnf149	1600023E10Rik|AV037261|C76763|Gm15832|Greul4|OTTMUSG00000026591	ring finger protein 149	protein-coding	67702	ENSMUSG00000048234	GO:0003674|GO:0005575|GO:0008150|GO:0008270|GO:0016020|GO:0016021|GO:0016874|GO:0046872
100217461	5.04226	3.29233	3.62114	3.43819	2.63197	3.11093	chr1	39548747	39548840	-	Snord89	MBII-289	small nucleolar RNA, C/D box 89	snoRNA	100217461		GO:0003674|GO:0005575|GO:0008150
100417202	0	0	0	0	0	0	chr1	39550269	39550845	+	Gm18446		tumor susceptibility gene 101 pseudogene	pseudo	100417202
329126	6.46336	7.98439	7.78115	7.78499	5.23269	5.85496	chr1	39597413	39598006	-	Gm5100	EG329126	60S ribosomal protein L13-like	pseudo	329126
263764	5.93204	6.0115	6.94892	6.72995	2.06321	1.77547	chr1	39618406	39651182	-	Creg2	A830098L22Rik	cellular repressor of E1A-stimulated genes 2	protein-coding	263764	ENSMUSG00000050967	GO:0003674|GO:0005576|GO:0005783|GO:0005794|GO:0008150|GO:0010181|GO:0016491|GO:0055114
619289	6.20007	5.95319	5.14757	5.68188	3.87369	2.55111	chr1	39665301	39720989	-	Rfx8	4933400N17Rik	regulatory factor X 8	protein-coding	619289	ENSMUSG00000057173	GO:0003674|GO:0003677|GO:0005575|GO:0005634|GO:0006351|GO:0006355|GO:0008150
100042065	0	0	0	0	0	0	chr1	39804141	39805332	-	Gm3646		predicted gene 3646	protein-coding	100042065	ENSMUSG00000091937	GO:0003674|GO:0005575|GO:0008150
73426	0	0	0	0	0	1.58984	chr1	39842428	39847330	-	1700066B17Rik		RIKEN cDNA 1700066B17 gene	miscRNA	73426
26921	10.3898	10.6829	10.907	11.0071	10.1044	10.0915	chr1	39900913	40026310	+	Map4k4	9430080K19Rik|AU043147|AU045934|AW046177|HGK|Nik	mitogen-activated protein kinase kinase kinase kinase 4	protein-coding	26921	ENSMUSG00000026074	GO:0000166|GO:0004672|GO:0004674|GO:0005083|GO:0005524|GO:0005737|GO:0006468|GO:0006950|GO:0007243|GO:0016301|GO:0016310|GO:0016740|GO:0016772|GO:0046328
100047133	0	0	0	0	0	0	chr1	40076212	40085851	-	Gm16894		predicted gene, 16894	miscRNA	100047133
16178	4.40471	0	0	0	4.42225	2.8495	chr1	40084768	40125226	+	Il1r2	CD121b|Il1r-2	interleukin 1 receptor, type II	protein-coding	16178	ENSMUSG00000026073	GO:0004908|GO:0004910|GO:0005576|GO:0005886|GO:0016020|GO:0016021
16177	4.25355	3.78198	3.2893	1.91463	5.78349	6.02712	chr1	40225080	40316177	+	Il1r1	CD121a|CD121b|IL-iR|Il1r-1	interleukin 1 receptor, type I	protein-coding	16177	ENSMUSG00000026072	GO:0002020|GO:0004871|GO:0004888|GO:0004908|GO:0004909|GO:0005161|GO:0005515|GO:0005576|GO:0005622|GO:0005886|GO:0007165|GO:0009986|GO:0014069|GO:0016020|GO:0016021|GO:0019221|GO:0031224|GO:0035255|GO:0043234|GO:0045087|GO:0070498|GO:0070555
107527	0	0	0	0	0	2.18758	chr1	40324627	40365471	+	Il1rl2	AI481289|AW551444|IL-1Rrp2	interleukin 1 receptor-like 2	protein-coding	107527	ENSMUSG00000070942	GO:0004888|GO:0004896|GO:0004908|GO:0004909|GO:0005575|GO:0005622|GO:0007165|GO:0016020|GO:0016021|GO:0019221|GO:0031224|GO:0045087
100416211	0	0	0	0	0	0	chr1	40353861	40354607	+	Gm17970		ribosomal protein 10 pseudogene	pseudo	100416211
17082	0	0	0	0	7.26676	8.08192	chr1	40429605	40465414	+	Il1rl1	DER4|Fit-1|Ly84|ST2L|St2|St2-rs1|T1|T1/ST2	interleukin 1 receptor-like 1	protein-coding	17082	ENSMUSG00000026069	GO:0002113|GO:0002114|GO:0002826|GO:0004888|GO:0004908|GO:0005576|GO:0005615|GO:0005622|GO:0005886|GO:0007165|GO:0008285|GO:0009897|GO:0009986|GO:0016020|GO:0016021|GO:0031224|GO:0032689|GO:0032754|GO:0043032|GO:0043124|GO:0045087|GO:0050729|GO:0090197
16182	0	0	0	0	0	1.12704	chr1	40465552	40500854	+	Il18r1	Il18ralpha|Il1rrp	interleukin 18 receptor 1	protein-coding	16182	ENSMUSG00000026070	GO:0004888|GO:0005622|GO:0007165|GO:0016020|GO:0016021|GO:0031224|GO:0045087
16174	0	0	0	0	0	0.921196	chr1	40515362	40549297	+	Il18rap		interleukin 18 receptor accessory protein	protein-coding	16174	ENSMUSG00000026068	GO:0004888|GO:0004908|GO:0005622|GO:0007165|GO:0016020|GO:0016021|GO:0031224|GO:0045087
110895	0	0	0	0	0	0	chr1	40580227	40630731	+	Slc9a4	AW990558|D730009J23Rik|NHE4	solute carrier family 9 (sodium/hydrogen exchanger), member 4	protein-coding	110895	ENSMUSG00000026065	GO:0005886|GO:0006810|GO:0006811|GO:0006812|GO:0006814|GO:0006885|GO:0015297|GO:0015299|GO:0015385|GO:0016020|GO:0016021|GO:0055085
226999	3.55717	3.30303	0	0	0	0	chr1	40681712	40768885	+	Slc9a2	2210416H12Rik|4932415O19Rik|AV333884|NHE2	solute carrier family 9 (sodium/hydrogen exchanger), member 2	protein-coding	226999	ENSMUSG00000026062	GO:0005903|GO:0006810|GO:0006811|GO:0006814|GO:0006885|GO:0008104|GO:0015297|GO:0015385|GO:0015992|GO:0016021|GO:0035725|GO:0055085
211798	5.1895	4.78013	0	1.91463	2.95621	3.97503	chr1	40772040	40790657	-	Mfsd9	4931419K03Rik	major facilitator superfamily domain containing 9	protein-coding	211798	ENSMUSG00000041945	GO:0003674|GO:0005215|GO:0005575|GO:0005886|GO:0006810|GO:0008150|GO:0016020|GO:0016021|GO:0055085
381339	0	0	0	0	0	0	chr1	40805601	40855267	+	Tmem182	2310079P10Rik|AI414494	transmembrane protein 182	protein-coding	381339	ENSMUSG00000079588	GO:0003674|GO:0005575|GO:0008150|GO:0016020|GO:0016021
546733	0	0	0	0	0	0	chr1	40863539	40864239	-	Gm5973	EG546733|Ppia-ps1_352.1	peptidyl-prolyl cis-trans isomerase A pseudogene 1_352.1	pseudo	546733
74897	0	0	0	0	0	0	chr1	41167560	41181252	-	4930448I06Rik		RIKEN cDNA 4930448I06 gene	miscRNA	74897
383634	0	0	0	0	0	0	chr1	42103161	42104549	+	Gm5267	EG383634	heterogeneous nuclear ribonucleoprotein A3 pseudogene	pseudo	383634
666582	0	0	0	0	0	0	chr1	42179283	42180388	-	Gm8176	EG666582	microfibrillar-associated protein 1B pseudogene	pseudo	666582
791306	0	0	0	0	0	0	chr1	42229726	42231108	+	Gm9915	ENSMUSG00000053640	predicted gene 9915	miscRNA	791306
66297	0	0	0	0	0.145228	0	chr1	42648200	42694825	-	2610017I09Rik		RIKEN cDNA 2610017I09 gene	miscRNA	66297
18993	0	0	0	0	2.5776	1.61246	chr1	42697146	42700209	+	Pou3f3	Brn-1|Brn1|Otf8|Skin1	POU domain, class 3, transcription factor 3	protein-coding	18993	ENSMUSG00000045515	GO:0000122|GO:0001822|GO:0003677|GO:0003700|GO:0003705|GO:0005515|GO:0005634|GO:0006351|GO:0006355|GO:0007275|GO:0007399|GO:0008284|GO:0010628|GO:0021799|GO:0021869|GO:0043066|GO:0043565|GO:0045892|GO:0045893|GO:0045944|GO:0071837|GO:0072218|GO:0072227|GO:0072233|GO:0072236|GO:0072240
73100	0	0	0	0	1.14523	0	chr1	42700336	42703176	+	2900092D14Rik		RIKEN cDNA 2900092D14 gene	miscRNA	73100
69527	11.6591	11.1114	11.58	11.5299	12.0013	12.0452	chr1	42851233	42905683	+	Mrps9	2310002A08Rik|AW322516|Mrp-S9|S9mt|mg637	mitochondrial ribosomal protein S9	protein-coding	69527	ENSMUSG00000060679	GO:0003735|GO:0005622|GO:0005739|GO:0005840|GO:0006412|GO:0030529
93690	6.87862	6.99143	6.07799	6.23255	3.43801	4.10889	chr1	42952872	43035449	+	Gpr45	9230112G11Rik|AW046772	G protein-coupled receptor 45	protein-coding	93690	ENSMUSG00000041907	GO:0004871|GO:0004930|GO:0005886|GO:0007165|GO:0007186|GO:0016020|GO:0016021
100041588	0	0	0	0	0	0	chr1	42998983	42999477	-	Gm3418		DnaJ (Hsp40) homolog, subfamily A, member 1 pseudogene	pseudo	100041588
73122	7.72484	7.81231	7.81168	7.742	7.01695	6.48026	chr1	43047269	43098637	-	Tgfbrap1	3110018K12Rik|AU024090|AU042859|AW742551|Trap1	transforming growth factor, beta receptor associated protein 1	protein-coding	73122	ENSMUSG00000070939	GO:0005083|GO:0005160|GO:0005737|GO:0006355|GO:0006886|GO:0007165|GO:0016020|GO:0016192|GO:0046332
98404	8.8119	8.48184	8.42188	8.43181	8.4498	8.81843	chr1	43098710	43115946	+	AI597479		expressed sequence AI597479	protein-coding	98404	ENSMUSG00000010290	GO:0003674|GO:0008150|GO:0048598|GO:0072669
14200	7.19577	7.09767	6.81595	7.17844	6.72728	6.619	chr1	43123074	43196761	-	Fhl2	C76204|SLIM3	four and a half LIM domains 2	protein-coding	14200	ENSMUSG00000008136	GO:0000122|GO:0005515|GO:0005634|GO:0005737|GO:0005925|GO:0006351|GO:0006355|GO:0006357|GO:0008134|GO:0008270|GO:0009725|GO:0015629|GO:0030018|GO:0031430|GO:0042802|GO:0043066|GO:0045892|GO:0046872
666642	0	2.58933	1.96737	2.23656	6.7739	7.05117	chr1	43189121	43189758	+	Gm8210	EG666642	predicted pseudogene 8210	protein-coding	666642
101055875	0	0	0	0	0	0	chr1	43270678	43271135	+	LOC101055875		60S ribosomal protein L17-like	pseudo	101055875
101055884	0	0	0	0	0	0	chr1	43409419	43409963	+	LOC101055884		golgin subfamily A member 7-like	pseudo	101055884
17974	9.79775	10.2151	10.6657	10.6919	8.50653	8.42579	chr1	43445751	43570518	+	Nck2	4833426I10Rik|Grb4|NCKbeta|Nck-2	non-catalytic region of tyrosine kinase adaptor protein 2	protein-coding	17974	ENSMUSG00000066877	GO:0005737|GO:0005783|GO:0006417|GO:0007015|GO:0012506|GO:0016477|GO:0030032|GO:0030838|GO:0042102|GO:0045944
100861934	0	0	0	0	0	0	chr1	43457273	43462222	+	LOC100861934		uncharacterized LOC100861934	protein-coding	100861934
NEWGENE446	4.57548	5.41977	4.4268	5.30695	2.9662	3.34912	chr1	43697557	43699325		NEWGENE446
78896	3.83027	0	0	0	4.78978	4.11849	chr1	43730602	43742564	+	1500015O10Rik	Ecrg4	RIKEN cDNA 1500015O10 gene	protein-coding	78896	ENSMUSG00000026051	GO:0003674|GO:0005576|GO:0005615|GO:0008054|GO:0031410|GO:0070314|GO:0090398
67883	9.22822	9.09537	8.44412	8.49161	9.37841	9.34869	chr1	43750231	43827708	-	Uxs1	1600025I13Rik|AI451869|AI649125|AW550562	UDP-glucuronate decarboxylase 1	protein-coding	67883	ENSMUSG00000057363	GO:0000166|GO:0003824|GO:0005739|GO:0005794|GO:0016020|GO:0016021|GO:0016829|GO:0016831|GO:0044237|GO:0048040|GO:0050662
100126353	0	0	0	0	0	0	chr1	43785821	43787504	+	Gm16103	OTTMUSG00000030349	enolase 1, alpha non-neuron pseudogene	pseudo	100126353
100503192	8.46566	7.98784	7.74216	7.68194	6.3605	6.14912	chr1	43888011	43888595	+	Gm19587		ADP-ribosylation factor 1-like	pseudo	100503192
666690	0	0	0	0	0	0	chr1	43898125	43901961	+	Gm8241	EG666690	DnaJ (Hsp40) homolog, subfamily C, member 27 pseudogene	pseudo	666690
22019	11.9099	12.074	11.9021	11.9097	11.0435	11.1086	chr1	43934007	44002971	+	Tpp2	TPP-2|TppII	tripeptidyl peptidase II	protein-coding	22019	ENSMUSG00000041763	GO:0004177|GO:0004252|GO:0005634|GO:0005737|GO:0006508|GO:0008233|GO:0008236|GO:0008240|GO:0016787|GO:0042277
433294	5.95708	6.76632	5.74665	6.68379	5.1082	5.55393	chr1	44009408	44020006	-	Mettl21c	A530098C11Rik	methyltransferase like 21C	protein-coding	433294	ENSMUSG00000047343	GO:0003674|GO:0005575|GO:0008150|GO:0008168|GO:0016740|GO:0032259
NEWGENE447	0	2.16603	0.967372	2.14729	4.86853	3.68876	chr1	44060112	44060761		NEWGENE447
75623	13.3886	13.3237	13.0515	12.8764	10.876	10.8146	chr1	44086617	44102388	-	1700029F09Rik	3110030D08Rik|Tex30	RIKEN cDNA 1700029F09 gene	protein-coding	75623	ENSMUSG00000026049	GO:0003674|GO:0005575|GO:0008150
72050	9.59725	9.21805	9.00999	9.01142	10.1282	9.95247	chr1	44106546	44118773	-	Kdelc1	1810049A15Rik|5730416C13Rik|EP58|Kdel1	KDEL (Lys-Asp-Glu-Leu) containing 1	protein-coding	72050	ENSMUSG00000026047	GO:0005783|GO:0005788
246229	9.5551	9.60941	8.49874	7.78167	8.42308	8.30227	chr1	44119162	44144771	+	Bivm	AI854267	basic, immunoglobulin-like variable motif containing	protein-coding	246229	ENSMUSG00000041684	GO:0003674|GO:0005575|GO:0005634|GO:0005737|GO:0008150
22592	9.40064	9.20316	8.51064	8.27074	9.49328	9.31966	chr1	44147744	44181260	+	Ercc5	Xpg	excision repair cross-complementing rodent repair deficiency, complementation group 5	protein-coding	22592	ENSMUSG00000026048	GO:0000405|GO:0003690|GO:0003697|GO:0004520|GO:0005634|GO:0006281|GO:0006283|GO:0006289|GO:0006295|GO:0008340|GO:0009411|GO:0009650|GO:0010225|GO:0035264|GO:0042803|GO:0043066|GO:0047485
403183	0	0	0	0	0	0	chr1	44204070	44218931	-	4832428D23Rik	Gm991	RIKEN cDNA 4832428D23 gene	protein-coding	403183	ENSMUSG00000046828	GO:0003674|GO:0005575|GO:0008150|GO:0008168|GO:0016740|GO:0032259
100534373	0	0	0	0	0	0	chr1	44211767	44213429	+	LOC100534373		eukaryotic translation initiation factor 4B pseudogene	pseudo	100534373
435619	3.61598	2.53044	1.55233	1.80993	4.31515	4.77089	chr1	44330051	44331038	-	Gm5700	EG435619	FK506 binding protein 9 pseudogene	pseudo	435619
22167	9.70808	9.55419	9.68454	9.62835	1.17359	1.48474	chr1	44463868	44464293	-	Txn-ps1		thioredoxin, pseudogene 1	pseudo	22167
70676	3.25355	4.63788	2.96737	3.61507	5.00339	4.29242	chr1	44551671	44796836	+	Gulp1	3110030A04Rik|5730529O06Rik|CED-6|Ced6|GULP|Gulp-2	GULP, engulfment adaptor PTB domain containing 1	protein-coding	70676	ENSMUSG00000056870	GO:0003674|GO:0005737|GO:0006810|GO:0006869|GO:0006909|GO:0006911|GO:0006915
100417474	0	0	0	0	0	0	chr1	44643867	44644698	+	Gm16102	OTTMUSG00000030323	voltage-dependent anion channel 1 pseudogene	pseudo	100417474
75066	0	0	0	0	0	0	chr1	44739675	44744949	-	4930521E06Rik		RIKEN cDNA 4930521E06 gene	miscRNA	75066
100041738	0	0	0	0	0	0	chr1	44797009	44839698	+	Gm3489		predicted gene 3489	pseudo	100041738
100502972	0	0	0	0	0	0	chr1	44873486	44877400	-	Gm19480		coenzyme Q-binding protein COQ10 homolog B, mitochondrial-like	pseudo	100502972
100041752	0	0	0	0	0	0	chr1	44924163	44938607	-	Gm3496		predicted gene 3496	pseudo	100041752
383640	0	0	0	0	0	0	chr1	45178067	45179006	+	Gm5268	EG383640|Hspd1-12p	heat shock protein 1 (chaperonin) pseudogene 12	pseudo	383640
12825	6.48299	6.32659	6.28616	5.86145	8.94859	9.74656	chr1	45311538	45349706	+	Col3a1	AW550625|Col3a-1|MMS10-W|Ms10w|mKIAA4231	collagen, type III, alpha 1	protein-coding	12825	ENSMUSG00000026043	GO:0001568|GO:0005178|GO:0005201|GO:0005576|GO:0005578|GO:0005581|GO:0005586|GO:0005615|GO:0007160|GO:0007179|GO:0007229|GO:0007507|GO:0009314|GO:0018149|GO:0030199|GO:0031012|GO:0032964|GO:0034097|GO:0042060|GO:0043206|GO:0043588|GO:0046332|GO:0048407|GO:0048565|GO:0050777|GO:0060414|GO:0071230
12832	4.46282	4.94781	2.55233	2.23656	8.12066	9.13498	chr1	45374331	45503282	-	Col5a2	1110014L14Rik|D230017N05	collagen, type V, alpha 2	protein-coding	12832	ENSMUSG00000026042	GO:0001501|GO:0005201|GO:0005576|GO:0005578|GO:0005581|GO:0005588|GO:0030199|GO:0043588|GO:0046332|GO:0048592|GO:0071230
666799	0	0	0	0	0	0	chr1	45513532	45514055	-	Gm8296	EG666799	chromobox protein homolog 3 pseudogene	pseudo	666799
631429	8.25321	7.75626	8.25582	8.01859	1.84062	0.796897	chr1	45519607	45520839	-	Gm7063	EG631429	apurinic/apyrimidinic endonuclease 1 pseudogene	pseudo	631429
666814	0	0	0	0	0	0	chr1	45602027	45602789	+	Gm8304	EG666814	ribosomal protein L17 pseudogene	pseudo	666814
666819	4.18318	3.23077	3.87033	4.23062	0	0	chr1	45768511	45769483	+	Gm8307	EG666819	ubiquitin specific peptidase 10 pseudogene	pseudo	666819
73674	12.4823	12.1328	12.4244	12.4833	11.7989	11.7111	chr1	45795501	45823613	+	Wdr75	1300003A18Rik|2410118I19Rik|C77608	WD repeat domain 75	protein-coding	73674	ENSMUSG00000025995	GO:0003674|GO:0005634|GO:0008150
433297	5.79787	5.63996	6.59673	6.46922	7.81564	7.90358	chr1	45857131	45866671	-	Gm5526	EG433297	myosin, light polypeptide 6, alkali, smooth muscle and non-muscle pseudogene	pseudo	433297
383644	0	0	0	0	0	0	chr1	45889525	45890376	-	Gm5269	EG383644	predicted gene 5269	pseudo	383644
100416885	0	0	0	0	0	0	chr1	45905623	45906798	+	Gm18303		predicted gene, 18303	pseudo	100416885
53945	7.68602	7.22323	5.94043	6.4778	5.85489	5.69979	chr1	45908070	45926519	-	Slc40a1	Dusg|Fpn1|IREG1|MTP|MTP1|Ol5|Pcm|Slc11a3|Slc39a1	solute carrier family 40 (iron-regulated transporter), member 1	protein-coding	53945	ENSMUSG00000025993	GO:0002260|GO:0003158|GO:0005381|GO:0005515|GO:0005771|GO:0005886|GO:0006810|GO:0006811|GO:0006826|GO:0006879|GO:0006915|GO:0008021|GO:0016020|GO:0016021|GO:0034755|GO:0048536|GO:0055072|GO:0060345|GO:0060586
670603	0	0	0	0	0	0	chr1	45971182	45976975	+	Gm9496		mesoderm induction early response 1, family member 3 pseudogene	pseudo	670603
227054	0	0	0	0	0	0	chr1	45981531	45982067	+	Rpl23a-ps1	EG227054|Gm4851	ribosomal protein 23A, pseudogene 1	pseudo	227054
100042453	1.99051	0	0	0	0	0	chr1	46011547	46012263	-	Gm3852		Blcap pseudogene	pseudo	100042453		GO:0003674|GO:0005575|GO:0008150
212225	0	0	0	0	0	0	chr1	46020415	46030437	-	Gm4776	4930509O22|EG212225	sperm motility kinase W	pseudo	212225		GO:0000166|GO:0004672|GO:0005524|GO:0005575|GO:0006468|GO:0016301|GO:0016310|GO:0016740|GO:0016772
100417825	4.5424	4.90238	5.27355	5.24519	0	0	chr1	46056310	46058986	+	Gm18849		asparagine synthetase domain containing 1 pseudogene	pseudo	100417825
227058	4.32665	5.50044	4.35633	5.09097	11.1124	10.9504	chr1	46066738	46373550	+	Dnahc7b	Gm107	dynein, axonemal, heavy chain 7B	protein-coding	227058	ENSMUSG00000041144	GO:0000166|GO:0003674|GO:0005524|GO:0005575|GO:0008150
666855	0	0.781976	1.55233	0	2.89342	2.97636	chr1	46416155	46416211	+	Gm8326	EG666855	heat shock protein 8 pseudogene	pseudo	666855
100101919	2.57162	2.71177	3.05568	1.84063	5.83354	5.97055	chr1	46791828	46807463	+	Dnahc7c		dynein, axonemal, heavy chain 7C	protein-coding	100101919		GO:0003674|GO:0005575|GO:0008150
227059	11.3437	11.1823	10.9175	11.0803	9.92245	9.71597	chr1	46807544	46853509	-	Slc39a10	2900042E17Rik|5430433I10|mKIAA1265	solute carrier family 39 (zinc transporter), member 10	protein-coding	227059	ENSMUSG00000025986	GO:0003674|GO:0005575|GO:0006810|GO:0006811|GO:0006829|GO:0008150|GO:0016020|GO:0016021|GO:0030001|GO:0046873|GO:0055085
227061	3.23858	4.08282	4.95312	4.62495	0	0	chr1	47365002	47366477	-	Gm4852	EG227061	DnaJ (Hsp40) homolog, subfamily B, member 6 pseudogene	pseudo	227061
100416447	0	0	0	0	0	0	chr1	47479511	47480198	+	Gm18117		sorbitol dehydrogenase pseudogene	pseudo	100416447
666869	1.63206	1.85779	1.91108	1.87069	4.16961	4.36318	chr1	47658851	47658908	+	Gm8337	EG666869	heat shock protein 8 pseudogene	pseudo	666869
100418427	0	0	0	0	0	0	chr1	47915005	47915815	-	Gm19206		TAF8 RNA polymerase II, TATA box binding protein (TBP)-associated factorq pseudogene	pseudo	100418427
546734	0	0	0	0	0	0	chr1	48313667	48314901	-	Gm5974	EG546734	glyceraldehyde-3-phosphate dehydrogenase pseudogene	pseudo	546734
666903	0	0	0	0	0	0	chr1	48730639	48733097	-	Gm8354	EG666903	non-POU-domain-containing, octamer binding protein pseudogene	pseudo	666903
100418296	0	0	0	0	0	0	chr1	48783663	48784593	+	Gm19124		heat shock protein 90 alpha (cytosolic), class B member 1 pseudogene	pseudo	100418296
666909	0	0	0	0	0	0	chr1	48881663	48882925	+	Gm8357	EG666909	glyceraldehyde-3-phosphate dehydrogenase pseudogene	pseudo	666909
100503343	0	0	0	0	0	0	chr1	49003753	49004831	-	Gm19644		zinc finger protein 58-like	pseudo	100503343
666924	0	0	0	0	0	0	chr1	49236252	49237008	+	Gm8367	EG666924	solute carrier family 25 (mitochondrial carrier, adenine nucleotide translocator), member 5 pseudogene	pseudo	666924
442837	0	0	0	0	0	0	chr1	49244616	49340431	+	C230029F24Rik		RIKEN cDNA C230029F24 gene	unknown	442837		GO:0003674|GO:0005575|GO:0008150
627430	0	0	0	0	0	0	chr1	49398829	49400799	-	Gm6757	EG627430|Hspd1-6p	heat shock protein 1 (chaperonin) pseudogene 6	pseudo	627430
100041981	0	0	0	0	0	0	chr1	49498553	49498983	+	Gm3605		predicted gene 3605	pseudo	100041981
666962	0	0	0	0	0	0	chr1	50056782	50058487	+	Gm8384	EG666962	THO complex 4 pseudogene	pseudo	666962
666970	0	0	0	0	0	0	chr1	50177569	50178291	-	Gm8391	EG666970	THO complex 4 pseudogene	pseudo	666970
100504220	0	0	0	0	0	0	chr1	50533030	50533191	+	Gm20118		mitochondrial import receptor subunit TOM5 homolog	pseudo	100504220
56363	3.99641	1.36694	3.61733	1.47651	4.02593	2.56351	chr1	50909962	51187270	+	Tmeff2	4832418D20Rik|7630402F16Rik	transmembrane protein with EGF-like and two follistatin-like domains 2	protein-coding	56363	ENSMUSG00000026109	GO:0016020|GO:0016021
442821	0	0	0	0	0	0	chr1	51218386	51333779	-	9330175M20Rik		RIKEN cDNA 9330175M20 gene	miscRNA	442821
20324	0.668585	0	0	0	3.75404	5.64746	chr1	51289126	51302960	+	Sdpr		serum deprivation response	protein-coding	20324	ENSMUSG00000045954	GO:0001786|GO:0005737|GO:0005794|GO:0005829|GO:0005886|GO:0008289|GO:0016020|GO:0045944
383504	0	0	0	0	0	0	chr1	51317531	51318552	-	Gm5253		THO complex 3 pseudogene	pseudo	383504
109019	9.22175	9.28606	9.32113	9.17733	8.62122	8.43113	chr1	51466007	51478419	-	Nabp1	4930434H03Rik|4930442A21Rik|4930488J04Rik|4933440J18Rik|5830411E10Rik|AI852561|Nbp1|Obfc2a	nucleic acid binding protein 1	protein-coding	109019	ENSMUSG00000026107	GO:0000724|GO:0003676|GO:0003677|GO:0003697|GO:0003723|GO:0005634|GO:0006281|GO:0006974|GO:0010212|GO:0031576|GO:0070876
100045066	4.98928	4.94063	5.47285	5.59312	4.13667	3.53587	chr1	51507086	51596718	-	Gm17767		predicted gene, 17767	miscRNA	100045066
17912	10.9956	11.2253	11.6312	11.6646	9.69429	9.51873	chr1	51749766	51915974	-	Myo1b	AA406997|myosin-1b	myosin IB	protein-coding	17912	ENSMUSG00000018417	GO:0000146|GO:0000166|GO:0003774|GO:0003779|GO:0005516|GO:0005524|GO:0005546|GO:0005547|GO:0005737|GO:0005886|GO:0005903|GO:0016459|GO:0030048|GO:0030175|GO:0051017|GO:0071944
667010	0	0	0	0	0	0	chr1	51938254	51938665	-	Gm8419	EG667010	predicted gene 8419	pseudo	667010
667014	0	0	0	0	0	0	chr1	51940674	51941299	-	Gm8420	EG667014	ribosomal protein L15 pseudogene	pseudo	667014
20849	5.8927	6.15402	5.79334	4.94042	8.43412	8.76574	chr1	51987148	52107184	+	Stat4		signal transducer and activator of transcription 4	protein-coding	20849	ENSMUSG00000062939	GO:0003677|GO:0003700|GO:0004871|GO:0005509|GO:0005515|GO:0005634|GO:0005737|GO:0006351|GO:0006355|GO:0006468|GO:0007165|GO:0008283|GO:0019221|GO:0043565|GO:0045944|GO:0071310
100042634	0	0	0	0	0	0	chr1	52090584	52091072	-	Gm3940		ribosomal protein L23A pseudogene	pseudo	100042634		GO:0003674|GO:0005575|GO:0005840|GO:0008150|GO:0030529
20846	6.93002	6.02701	7.24812	6.38764	8.26909	8.23398	chr1	52119438	52161865	+	Stat1	2010005J02Rik|AA408197	signal transducer and activator of transcription 1	protein-coding	20846	ENSMUSG00000026104	GO:0000979|GO:0000983|GO:0001937|GO:0003677|GO:0003690|GO:0003700|GO:0005164|GO:0005634|GO:0005730|GO:0005737|GO:0006351|GO:0006355|GO:0006917|GO:0007259|GO:0007584|GO:0008015|GO:0008284|GO:0009612|GO:0009617|GO:0016525|GO:0019221|GO:0019899|GO:0030424|GO:0030425|GO:0031663|GO:0031730|GO:0032496|GO:0032869|GO:0033209|GO:0034097|GO:0042493|GO:0042803|GO:0043124|GO:0043330|GO:0043434|GO:0043565|GO:…
100416883	0	0	0	0	0	0	chr1	52134443	52135338	-	Gm18301		transmembrane protein 209 pseudogene	pseudo	100416883
14660	9.49889	10.0457	9.94309	10.1136	9.59746	9.63126	chr1	52163450	52233232	-	Gls	6330442B14|AI314027|B230365M23Rik	glutaminase	protein-coding	14660	ENSMUSG00000026103	GO:0002087|GO:0004359|GO:0005737|GO:0005739|GO:0006537|GO:0006541|GO:0006543|GO:0007268|GO:0007610|GO:0016787|GO:0051289
546735	0	0	0	0	0	0	chr1	52287721	52289095	-	Gm5975	EG546735	tripartite motif-containing 75 pseudogene	pseudo	546735
17936	7.91427	8.37571	8.64976	8.53319	7.00266	7.59339	chr1	52455849	52500448	-	Nab1		Ngfi-A binding protein 1	protein-coding	17936	ENSMUSG00000002881	GO:0001958|GO:0005634|GO:0006351|GO:0006355|GO:0008134|GO:0014037|GO:0042552|GO:0045682|GO:0045892
546736	0	0	0	0	0	0	chr1	52503029	52504278	-	Gm5976	EG546736	glyceraldehyde-3-phosphate dehydrogenase pseudogene	pseudo	546736
100042094	0	0	0	0	0	0	chr1	52522538	52522564	+	Rps27a-ps1	Gm3663	ribosomal protein 27A, pseudogene 1	pseudo	100042094
433305	6.65727	6.36694	6.41833	6.59662	5.66599	5.55088	chr1	52584518	52585159	+	Gm5527	EG433305	predicted gene 5527	pseudo	433305
227094	8.23568	7.99658	8.40242	8.02131	7.82261	7.88236	chr1	52630705	52651919	+	Tmem194b	5330401P04Rik|9830163O08	transmembrane protein 194B	protein-coding	227094	ENSMUSG00000043015	GO:0003674|GO:0005575|GO:0008150|GO:0016020|GO:0016021
98682	6.54131	6.2923	5.47008	5.43737	5.48678	3.75751	chr1	52656305	52727318	-	Mfsd6	2210010L05Rik|9630025I22Rik|AI836200|AW212394|MMR2	major facilitator superfamily domain containing 6	protein-coding	98682	ENSMUSG00000041439	GO:0016020|GO:0016021|GO:0055085
16329	7.3964	7.85163	5.34972	6.1951	6.24538	6.05441	chr1	52789420	52817688	-	Inpp1	2300002C06Rik|AV137389	inositol polyphosphate-1-phosphatase	protein-coding	16329	ENSMUSG00000026102	GO:0003674|GO:0004441|GO:0005575|GO:0016787|GO:0046854|GO:0046872
227095	9.31327	9.10639	8.8247	8.79989	9.7195	9.60917	chr1	52845046	52920860	+	Hibch	2610509I15Rik|AI648812	3-hydroxyisobutyryl-Coenzyme A hydrolase	protein-coding	227095	ENSMUSG00000041426	GO:0003860|GO:0005739|GO:0009083|GO:0016787
100418317	0	0	0	0	0	0	chr1	52873143	52874165	-	Gm16107	OTTMUSG00000030559	heat shock protein 90, alpha (cytosolic), class A member 1 pseudogene	pseudo	100418317
67080	9.10591	9.00596	8.62219	8.57211	9.77087	9.65362	chr1	52924903	52963260	-	1700019D03Rik	2410136C24Rik|AA410151	RIKEN cDNA 1700019D03 gene	protein-coding	67080	ENSMUSG00000043629	GO:0003674|GO:0005575|GO:0008150
17700	0	0	0	0	0	0	chr1	53061663	53068079	+	Mstn	Cmpt|Gdf8	myostatin	protein-coding	17700	ENSMUSG00000026100	GO:0005102|GO:0005125|GO:0005515|GO:0005576|GO:0005615|GO:0005737|GO:0007179|GO:0008083|GO:0008201|GO:0014741|GO:0040007|GO:0045893|GO:0048632
69397	7.55213	7.82726	7.53811	7.37741	7.7152	7.47525	chr1	53158577	53187617	-	1700019A02Rik		RIKEN cDNA 1700019A02 gene	protein-coding	69397	ENSMUSG00000060715	GO:0003674|GO:0005575|GO:0008150
227099	10.6279	10.0108	9.95185	10.0166	8.53356	8.65978	chr1	53189189	53296996	-	Pms1		postmeiotic segregation increased 1 (S. cerevisiae)	protein-coding	227099	ENSMUSG00000026098	GO:0003697|GO:0006298|GO:0007131|GO:0016887|GO:0032300|GO:0032389|GO:0032407
227102	10.2981	10.0457	9.47361	9.34898	10.0199	9.83836	chr1	53297095	53310245	+	Ormdl1	C730042F17Rik	ORM1-like 1 (S. cerevisiae)	protein-coding	227102	ENSMUSG00000026097	GO:0003674|GO:0005783|GO:0005789|GO:0006672|GO:0016020|GO:0016021
72085	9.45081	9.38937	8.62918	8.96267	9.8053	9.91165	chr1	53313663	53326175	+	Osgepl1	2610001M19Rik|AA416452	O-sialoglycoprotein endopeptidase-like 1	protein-coding	72085	ENSMUSG00000026096	GO:0005739|GO:0008033
70396	10.9432	10.924	11.0756	10.9217	9.59827	9.44346	chr1	53325507	53352699	-	Asnsd1	2210409M21Rik	asparagine synthetase domain containing 1	protein-coding	70396	ENSMUSG00000026095	GO:0003674|GO:0004066|GO:0005575|GO:0006529|GO:0006541|GO:0008150|GO:0008652
100417745	0	0	0	0	0	0	chr1	53326221	53332724	-	Gm18800		ankyrin and armadillo repeat containing pseudogene	pseudo	100417745
627866	4.31119	4.12111	3.42418	4.3012	0	0	chr1	53390415	53392585	+	Gm6801	EG627866	solute carrier family 39 (zinc transporter), member 10 pseudogene	pseudo	627866
627872	6.47745	7.08698	6.88652	7.3313	4.96054	4.46517	chr1	53397002	53706784	-	Dnahc7a	Dnahc7|Gm992	dynein, axonemal, heavy chain 7A	protein-coding	627872	ENSMUSG00000096141	GO:0003674|GO:0005929|GO:0008150
98267	10.6277	11.0394	11.4257	11.5809	8.12089	8.346	chr1	53755512	53785215	-	Stk17b	3110009A03Rik|AI120141|Drak2	serine/threonine kinase 17b (apoptosis-inducing)	protein-coding	98267	ENSMUSG00000026094	GO:0000166|GO:0004672|GO:0004674|GO:0005524|GO:0005634|GO:0005886|GO:0006468|GO:0006915|GO:0006917|GO:0007243|GO:0012501|GO:0015629|GO:0016020|GO:0016301|GO:0016310|GO:0016740|GO:0016772|GO:0046777
329152	6.91016	7.43585	7.78843	7.38636	6.09324	5.86741	chr1	53806874	54195034	-	Hecw2	A730039N16Rik|D030049F17Rik|Gm971|Nedl2|mKIAA1301	HECT, C2 and WW domain containing E3 ubiquitin protein ligase 2	protein-coding	329152	ENSMUSG00000042807	GO:0004842|GO:0005622|GO:0005634|GO:0005737|GO:0006464|GO:0016874|GO:0016881|GO:0042787
78016	7.37181	7.6618	6.58432	6.68335	2.36275	2.60164	chr1	54250683	54368727	+	Ccdc150	4930511H11Rik	coiled-coil domain containing 150	protein-coding	78016	ENSMUSG00000025983	GO:0003674|GO:0005575|GO:0008150
98488	11.0002	11.0355	11.6058	11.5831	9.89075	9.97442	chr1	54397581	54438971	-	Gtf3c3	AL022818|TF3C-gamma|TFIIIC102	general transcription factor IIIC, polypeptide 3	protein-coding	98488	ENSMUSG00000041303	GO:0000127|GO:0003674|GO:0008150
241062	10.1549	10.1434	10.6441	10.4994	8.95987	8.72128	chr1	54473000	54557684	-	Pgap1	5033403E17Rik|9030223K07Rik|A530084K22|D230012E17Rik|oto	post-GPI attachment to proteins 1	protein-coding	241062	ENSMUSG00000073678	GO:0004518|GO:0005783|GO:0006505|GO:0006506|GO:0006810|GO:0006886|GO:0007605|GO:0009880|GO:0009948|GO:0015031|GO:0015798|GO:0016020|GO:0016021|GO:0016787|GO:0016788|GO:0021871|GO:0031227|GO:0042578|GO:0060322|GO:0090305
100503327	0	0	0	0	0	0	chr1	54560479	54567281	+	Gm19637		HMG domain-containing protein 4-like	pseudo	100503327
329154	7.2117	7.22376	5.66281	4.62502	7.94607	7.8618	chr1	54645340	54926387	-	Ankrd44	4930444A19Rik|A130096K20|E130014H08Rik|PP6-ARS-B	ankyrin repeat domain 44	protein-coding	329154	ENSMUSG00000052331	GO:0003674|GO:0005575|GO:0008150
NEWGENE448	6.0398	6.71355	5.32492	5.55212	7.208	7.51212	chr1	54943938	54948300		NEWGENE448
81898	13.824	13.7063	13.7673	13.7689	13.6141	13.7192	chr1	54985170	55027478	-	Sf3b1	155kDa|2810001M05Rik|AA409119|Prp10|SAP155|SF3b155|TA-8|Targ4	splicing factor 3b, subunit 1	protein-coding	81898	ENSMUSG00000025982	GO:0000375|GO:0000398|GO:0003682|GO:0005515|GO:0005634|GO:0005681|GO:0005689|GO:0009952|GO:0071013
67876	8.16235	8.6594	9.19439	8.76904	9.22432	9.46631	chr1	55052770	55072702	+	Coq10b	1500041J02Rik|1700030I21Rik|9530077A17Rik|AV002237|AW742641	coenzyme Q10 homolog B (S. cerevisiae)	protein-coding	67876	ENSMUSG00000025981	GO:0003674|GO:0005739|GO:0005743|GO:0008150|GO:0016020
100416214	0	0	0	0	0	0	chr1	55066253	55067108	+	Gm17971		ribosomal protein S2 pseudogene	pseudo	100416214
15510	12.8222	12.3713	12.524	12.528	15.3892	15.3624	chr1	55077834	55087932	-	Hspd1	60kDa|Hsp60	heat shock protein 1 (chaperonin)	protein-coding	15510	ENSMUSG00000025980	GO:0000166|GO:0001530|GO:0002020|GO:0002039|GO:0002236|GO:0002368|GO:0002755|GO:0002842|GO:0005524|GO:0005615|GO:0005737|GO:0005739|GO:0005743|GO:0005769|GO:0005791|GO:0005794|GO:0005829|GO:0005905|GO:0006457|GO:0006919|GO:0006986|GO:0009986|GO:0030061|GO:0030135|GO:0030141|GO:0032403|GO:0032727|GO:0032729|GO:0032733|GO:0032735|GO:0032755|GO:0042026|GO:0042100|GO:0042110|GO:0042113|GO:0042588|GO:…
15528	12.7564	12.7537	13.0948	13.1188	14.6243	14.5412	chr1	55088148	55091317	+	Hspe1	10kDa|Hsp10|mt-cpn10	heat shock protein 1 (chaperonin 10)	protein-coding	15528	ENSMUSG00000073676	GO:0005524|GO:0005737|GO:0005739|GO:0005759|GO:0006457|GO:0006950|GO:0051087
381258	0	0.812975	1.48459	0.419033	1.46414	2.35208	chr1	55120056	55120892	-	Gm5147	EG381258	ribosomal protein L7A pseudogene	pseudo	381258
100417585	6.63501	6.91711	6.67831	7.16063	1.16881	0.197034	chr1	55127293	55128291	+	Gm16581		serine/arginine repetitive matrix 2 pseudogene	pseudo	100417585
19070	10.8125	10.9477	10.8841	10.757	10.9481	10.68	chr1	55131245	55154899	+	Mob4	2610109B12Rik|Mobkl3|Phocn|Prei3	MOB family member 4, phocein	protein-coding	19070	ENSMUSG00000025979	GO:0005737|GO:0005794|GO:0006810|GO:0016020|GO:0019900|GO:0046872
627998	0	0	0	0	0	0	chr1	55160643	55161096	-	Gm6822	EG627998	ATP synthase, H+ transporting, mitochondrial F0 complex, subunit g pseudogene	pseudo	627998
74013	6.45742	7.09946	5.59593	5.85423	6.90123	6.76751	chr1	55170160	55226782	-	Rftn2	2700010E02Rik|3222401M22Rik	raftlin family member 2	protein-coding	74013	ENSMUSG00000025978	GO:0003674|GO:0005575|GO:0005886|GO:0008150|GO:0016020
628004	2.68099	3.33423	2.78814	3.32334	1.45175	2.09376	chr1	55226251	55235622	+	Gm10561	EG628004|ENSMUSG00000073675	predicted gene 10561	unknown	628004
212679	8.6639	8.58733	8.60552	8.59029	6.91076	6.93927	chr1	55237177	55240058	+	Mars2	C730026E21Rik|MetRS	methionine-tRNA synthetase 2 (mitochondrial)	protein-coding	212679	ENSMUSG00000046994	GO:0000166|GO:0004812|GO:0004825|GO:0005524|GO:0005737|GO:0005739|GO:0005759|GO:0006412|GO:0006418|GO:0006431|GO:0016874
75388	8.18198	7.59065	6.34908	6.11886	6.06589	6.29955	chr1	55300069	55363469	-	Boll	4930554P13Rik|4930597B14Rik	bol, boule-like (Drosophila)	protein-coding	75388	ENSMUSG00000025977	GO:0000166|GO:0003676|GO:0003723|GO:0005737|GO:0006417|GO:0007126|GO:0007275|GO:0007283|GO:0008494|GO:0030154|GO:0045948
666793	0	0	0	0	0	0	chr1	55335391	55335931	+	Gm8292	EG666793	predicted gene 8292	pseudo	666793
101055993	7.59932	7.19137	7.25277	7.36584	0.93389	0.900599	chr1	55370013	55371543	-	LOC101055993		transcription factor BTF3-like	protein-coding	101055993
667237	0	0	0	0	0	0	chr1	55381184	55405588	-	Gm8531	EG667237	predicted gene 8531	pseudo	667237
227120	7.37667	6.96419	6.8174	6.90701	10.7134	10.8809	chr1	55405946	55754285	+	Plcl1	C230017K02Rik|PLC-L|PLC-L1|PLCE|PLCL|PLDL1|PRIP|PRIP-1	phospholipase C-like 1	protein-coding	227120	ENSMUSG00000038349	GO:0004435|GO:0004629|GO:0004871|GO:0005509|GO:0005543|GO:0005737|GO:0006629|GO:0007165|GO:0007610|GO:0008081|GO:0035556|GO:0050811
626009	0	0	0	0	0	0	chr1	55443695	55445063	-	Gm6644	Akr1b3p|EG626009	Akr1b3 pseudogene	pseudo	626009
329159	0	0	0	0	0	0	chr1	55931241	55972098	+	9130227L01Rik		RIKEN cDNA 9130227L01 gene	miscRNA	329159
71066	0	0	0	0	0	0	chr1	56636051	56637451	-	Hsfy2	4933413G11Rik|Hspy2l	heat shock transcription factor, Y linked 2	protein-coding	71066	ENSMUSG00000045336	GO:0003674|GO:0003677|GO:0005575|GO:0005634|GO:0006950|GO:0008150
212712	8.15659	8.3659	8.78607	8.47821	7.41199	7.2673	chr1	56793981	56971334	-	Satb2	mKIAA1034	special AT-rich sequence binding protein 2	protein-coding	212712	ENSMUSG00000038331	GO:0000118|GO:0000122|GO:0000790|GO:0001764|GO:0002076|GO:0003677|GO:0003682|GO:0003700|GO:0005515|GO:0005634|GO:0005667|GO:0005737|GO:0006338|GO:0006351|GO:0006355|GO:0007275|GO:0009880|GO:0010468|GO:0016568|GO:0043565|GO:0045944|GO:0048704|GO:0051216|GO:0060021|GO:0071310
329160	5.53553	6.48652	6.60681	6.86967	2.28297	3.11713	chr1	56971469	57042513	+	9130024F11Rik	B530002L08|EG329160	RIKEN cDNA 9130024F11 gene	miscRNA	329160		GO:0003674|GO:0005575|GO:0008150
407809	0	0	0	0	0	0	chr1	57200645	57214996	-	BC055402		cDNA sequence BC055402	miscRNA	407809
383509	0	0	0	0	0	0	chr1	57291169	57292499	-	Gm5254	EG383509	lactate dehydrogenase A pseudogene	pseudo	383509
75323	7.46177	7.58438	6.96128	6.67162	6.52575	6.39733	chr1	57359222	57377544	-	4930558J18Rik		RIKEN cDNA 4930558J18 gene	miscRNA	75323		GO:0003674|GO:0005575|GO:0008150
73467	7.17476	8.07804	6.41326	6.99144	5.6625	5.55293	chr1	57377620	57385422	+	1700066M21Rik	AI428479	RIKEN cDNA 1700066M21 gene	protein-coding	73467	ENSMUSG00000038323	GO:0003674|GO:0005575|GO:0005576|GO:0008150
68736	9.07711	9.44715	9.45497	9.38982	9.87818	9.81597	chr1	57388244	57406674	-	Tyw5	1110034B05Rik	tRNA-yW synthesizing protein 5	protein-coding	68736	ENSMUSG00000048495	GO:0000049|GO:0005506|GO:0005575|GO:0008033|GO:0016491|GO:0016702|GO:0016706|GO:0031591|GO:0042803|GO:0046872|GO:0055114
68115	9.13901	8.91494	9.75508	9.70619	11.1061	10.8891	chr1	57406548	57415958	+	9430016H08Rik	AA409999|C78988	RIKEN cDNA 9430016H08 gene	protein-coding	68115	ENSMUSG00000025971	GO:0003674|GO:0005575|GO:0005739|GO:0008150
667339	0	0	0	0	0	0	chr1	57518526	57519368	-	Gm8581	EG667339	ribosomal protein L6 pseudogene	pseudo	667339
100416126	0	0	0	0	0	0	chr1	57561298	57561850	-	Gm17929		spermine synthase pseudogene	pseudo	100416126
67198	5.87725	6.33004	8.70695	8.01183	5.65974	5.65253	chr1	57774861	57948397	+	Spats2l	2810022L02Rik|A230104H11Rik|AA987173|AI480531|AI842453|AW413586	spermatogenesis associated, serine-rich 2-like	protein-coding	67198	ENSMUSG00000038305	GO:0003674|GO:0005634|GO:0005737|GO:0008150|GO:0043234
51960	9.52769	9.54914	10.7286	10.819	8.10617	8.24967	chr1	57955101	57970084	-	Kctd18	4932411A20Rik|6530404F10Rik	potassium channel tetramerisation domain containing 18	protein-coding	51960	ENSMUSG00000054770	GO:0003674|GO:0005216|GO:0005575|GO:0008150
68549	11.8746	12.2394	12.0825	12.2431	10.6896	10.5775	chr1	57985340	58026277	+	Sgol2	1110007N04Rik|4932411A20Rik|5730576N04Rik|AU018846|AV008062|D1Ertd8e|Tripin	shugoshin-like 2 (S. pombe)	protein-coding	68549	ENSMUSG00000026039	GO:0000775|GO:0000776|GO:0000779|GO:0000780|GO:0003674|GO:0005634|GO:0005694|GO:0007049|GO:0007059|GO:0007126|GO:0007140|GO:0007143|GO:0008104|GO:0030892|GO:0051301|GO:0051754|GO:2000711
11761	2.01341	1.93304	4.12451	2.22307	3.13249	3.56447	chr1	58029969	58106410	+	Aox1	AI196512|AI255253|Ao|Aox-1|Aox-2|Aox2|Moro|Ro	aldehyde oxidase 1	protein-coding	11761	ENSMUSG00000063558	GO:0003824|GO:0004031|GO:0005506|GO:0005737|GO:0008762|GO:0009055|GO:0016491|GO:0016614|GO:0043546|GO:0046872|GO:0050660|GO:0051287|GO:0051536|GO:0051537|GO:0055114
71724	4.79664	5.44737	5.50079	5.67748	8.44754	8.58589	chr1	58113136	58200452	+	Aox3	1200011D03Rik|AI326299|Aoh1|Aoh2	aldehyde oxidase 3	protein-coding	71724	ENSMUSG00000064294	GO:0004031|GO:0005575|GO:0009055|GO:0030151|GO:0046872|GO:0051536|GO:0051537|GO:0055114
71872	2.47594	3.58933	5.16766	4.42052	4.92918	5.54156	chr1	58210397	58268596	+	Aox4	2310003G12Rik|Aoh2	aldehyde oxidase 4	protein-coding	71872	ENSMUSG00000038242	GO:0004031|GO:0009055|GO:0030151|GO:0046872|GO:0051536|GO:0051537|GO:0055114
213043	0	0	0	0	1.05371	1.45789	chr1	58278326	58379264	+	Aox3l1	Aoh3	aldehyde oxidase 3-like 1	protein-coding	213043	ENSMUSG00000079554	GO:0003674|GO:0005575|GO:0008150|GO:0046872|GO:0051536|GO:0051537
628262	4.06056	4.35365	4.79356	4.77048	5.42216	4.89067	chr1	58388767	58388990	-	Gm6860	EG628262	ribosomal protein S27 pseudogene	pseudo	628262
66882	13.0271	12.7959	12.5005	12.5677	14.0172	14.006	chr1	58393097	58406548	+	Bzw1	1200015E15Rik|mKIAA0005	basic leucine zipper and W2 domains 1	protein-coding	66882	ENSMUSG00000051223	GO:0003674|GO:0005737|GO:0006351|GO:0006355|GO:0008150|GO:0016070
12747	11.5461	11.7915	11.9243	11.942	11.5777	11.4728	chr1	58411988	58424088	-	Clk1	STY	CDC-like kinase 1	protein-coding	12747	ENSMUSG00000026034	GO:0000166|GO:0004672|GO:0004674|GO:0004712|GO:0004713|GO:0005524|GO:0005634|GO:0005737|GO:0006468|GO:0016301|GO:0016310|GO:0016740|GO:0016772|GO:0018105|GO:0018107|GO:0018108|GO:0043484|GO:0046777
70225	9.67636	9.3997	9.99644	9.88308	10.5351	10.3613	chr1	58430993	58445486	-	Ppil3	2310076N22Rik|2510026K04Rik|Cyp10l	peptidylprolyl isomerase (cyclophilin)-like 3	protein-coding	70225	ENSMUSG00000026035	GO:0003755|GO:0005681|GO:0006397|GO:0006457|GO:0008380|GO:0016853|GO:0071013
65102	10.5353	10.2755	10.6545	10.799	12.0151	12.0299	chr1	58445267	58481816	+	Nif3l1	1110030G24Rik	Ngg1 interacting factor 3-like 1 (S. pombe)	protein-coding	65102	ENSMUSG00000026036	GO:0005737|GO:0005739|GO:0008134|GO:0045893
18393	11.0806	11.0743	10.7608	10.8565	11.7935	12.0205	chr1	58462771	58504919	-	Orc2	AU041563|Orc2l	origin recognition complex, subunit 2	protein-coding	18393	ENSMUSG00000026037	GO:0000785|GO:0000792|GO:0000808|GO:0000939|GO:0003688|GO:0005634|GO:0005664|GO:0006260
100504455	3.72863	3.9567	4.2289	3.76446	3.24705	3.4557	chr1	58505148	58523230	+	Gm15834	C130065N10Rik|OTTMUSG00000026620	predicted gene 15834	miscRNA	100504455		GO:0003674|GO:0005575|GO:0008150
213056	8.88982	9.24291	9.41955	9.08097	8.15246	8.30417	chr1	58522806	58586333	-	Fam126b	C130065N10Rik|D1Ertd53e|D630010C10	family with sequence similarity 126, member B	protein-coding	213056	ENSMUSG00000038174	GO:0003674|GO:0005622|GO:0008150
66495	10.4468	10.406	11.039	11.173	11.1035	11.0574	chr1	58586599	58595948	+	Ndufb3	2700033I16Rik|AI415450	NADH dehydrogenase (ubiquinone) 1 beta subcomplex 3	protein-coding	66495	ENSMUSG00000026032	GO:0003674|GO:0005739|GO:0005743|GO:0005747|GO:0006810|GO:0008137|GO:0008150|GO:0016020|GO:0016021|GO:0022900|GO:0070469
101056005	2.2085	3.18152	1.52639	1.48023	7.2517	7.15677	chr1	58625214	58636784	-	LOC101056005		60S ribosomal protein L31-like	pseudo	101056005
100417747	0	0	0	0	0	0	chr1	58636760	58637347	+	Gm18802		Fanconi anemia, complementation group L pseudogene	pseudo	100417747
100504483	4.19215	4.99143	4.61123	3.72198	4.3317	4.70286	chr1	58646593	58648317	+	Gm10068	ENSMUSG00000059647	chromobox protein homolog 3 pseudogene	pseudo	100504483
100504501	0	0	2.2893	0	0	0.482189	chr1	58652641	58655831	+	Gm20257		caspase 8 pseudogene	pseudo	100504501
108812	0	0	0	0	1.88219	0	chr1	58658120	58695989	-	Als2cr12	4933405P16Rik|4933425F06Rik	amyotrophic lateral sclerosis 2 (juvenile) chromosome region, candidate 12 (human)	protein-coding	108812	ENSMUSG00000047528	GO:0003674|GO:0005737|GO:0008150
12633	5.09938	5.34721	5.8288	6.41742	7.2604	7.07925	chr1	58711508	58758882	+	Cflar	2310024N18Rik|A430105C05Rik|CLARP|Cash|Casper|ENSMUSG00000072980|FLAME|FLAME-1|Flip|Gm9845|I-FLICE|MRIT|c-Flip	CASP8 and FADD-like apoptosis regulator	protein-coding	12633	ENSMUSG00000026031	GO:0004197|GO:0005737|GO:0006508|GO:0006915|GO:0008234|GO:0031264|GO:0031265|GO:0042981|GO:0043066|GO:0043154|GO:2001237
100042431	0	0.781976	0	0	7.03327	7.27605	chr1	58779498	58785659	+	Gm3841		predicted gene 3841	pseudo	100042431
12370	4.23439	2.36694	4.9553	4.86655	6.76497	6.86146	chr1	58795374	58847503	+	Casp8	CASP-8|FLICE|MACH|Mch5	caspase 8	protein-coding	12370	ENSMUSG00000026029	GO:0001525|GO:0001841|GO:0004197|GO:0005164|GO:0005515|GO:0005634|GO:0005737|GO:0005739|GO:0005813|GO:0005829|GO:0006508|GO:0006915|GO:0007507|GO:0008152|GO:0008233|GO:0008234|GO:0008624|GO:0016787|GO:0030225|GO:0030690|GO:0031264|GO:0031265|GO:0034612|GO:0042802|GO:0042981|GO:0043005|GO:0043234|GO:0044297|GO:0045121|GO:0045471|GO:0051291|GO:0051603|GO:0097191
101056017	0	0	0	0	0	0	chr1	58849981	58878763	-	LOC101056017		amyotrophic lateral sclerosis 2 chromosomal region candidate gene 12 protein-like	protein-coding	101056017
70827	8.30931	8.52785	8.8647	8.78477	8.86624	8.66836	chr1	58900450	58973482	-	Trak2	2900022D04Rik|4733401O11Rik|AI480836|AW046271|Als2cr3|CALS-C|GRIF-1|GRIF1|OIP98|mKIAA0549	trafficking protein, kinesin binding 2	protein-coding	70827	ENSMUSG00000026028	GO:0005102|GO:0005634|GO:0005737|GO:0005739|GO:0005886|GO:0006357|GO:0006493|GO:0006605|GO:0019899|GO:0050811
227154	10.2291	10.0793	8.05491	7.56795	5.86222	6.49127	chr1	58973571	58995121	+	Stradb	AA792893|Als2cr2|B830008M19|D1Ucla2|ILPIP|ILPIPA|PRO1038|Papk|Syradb	STE20-related kinase adaptor beta	protein-coding	227154	ENSMUSG00000026027	GO:0000166|GO:0000902|GO:0004672|GO:0005524|GO:0005634|GO:0005737|GO:0006468|GO:0006611|GO:0007010|GO:0007049|GO:0007254|GO:0016772|GO:0032147
73463	6.6879	6.56994	5.04866	5.4228	4.60264	2.7593	chr1	59050506	59094900	-	Als2cr11	1700052H20Rik|4930408G06Rik	amyotrophic lateral sclerosis 2 (juvenile) chromosome region, candidate 11 (human)	protein-coding	73463	ENSMUSG00000072295	GO:0003674|GO:0005575|GO:0008150
381259	9.35565	9.04909	9.81709	9.80553	9.70748	9.5988	chr1	59100593	59120382	-	Tmem237	AI853305|Als2cr4|Gm972	transmembrane protein 237	protein-coding	381259	ENSMUSG00000038079	GO:0003674|GO:0005929|GO:0016020|GO:0016021|GO:0030030|GO:0030111|GO:0035869|GO:0042384|GO:0042995
227157	5.61707	8.03376	8.2991	8.39848	5.70776	5.56131	chr1	59120935	59163389	-	Mpp4	Dlg6	membrane protein, palmitoylated 4 (MAGUK p55 subfamily member 4)	protein-coding	227157	ENSMUSG00000079550	GO:0005102|GO:0005737|GO:0035418|GO:0042734
100418297	0	0	0	0	0	0	chr1	59155607	59156957	+	Gm19125		heat shock protein 90 alpha (cytosolic), class B member 1 pseudogene	pseudo	100418297
74018	11.2708	10.4713	10.8301	10.5093	9.99619	9.84404	chr1	59162756	59237231	-	Als2	3222402C23Rik|9430073A21Rik|Als2cr6|Alsin|mKIAA1563	amyotrophic lateral sclerosis 2 (juvenile)	protein-coding	74018	ENSMUSG00000026024	GO:0001662|GO:0001726|GO:0001881|GO:0005085|GO:0005089|GO:0005097|GO:0005515|GO:0005543|GO:0005622|GO:0005634|GO:0005737|GO:0005769|GO:0005813|GO:0005829|GO:0006979|GO:0007032|GO:0007041|GO:0007409|GO:0007528|GO:0007626|GO:0008104|GO:0008219|GO:0014069|GO:0016020|GO:0016050|GO:0016197|GO:0016601|GO:0017112|GO:0017137|GO:0030027|GO:0030424|GO:0030425|GO:0030426|GO:0030675|GO:0030676|GO:0031982|GO:…
271697	7.22075	5.95921	4.17655	3.87696	3.67292	2.20993	chr1	59256907	59352369	+	Cdk15	Als2cr7|Pftk2	cyclin-dependent kinase 15	protein-coding	271697	ENSMUSG00000026023	GO:0000166|GO:0004672|GO:0004674|GO:0004693|GO:0005524|GO:0005575|GO:0006468|GO:0016301|GO:0016310|GO:0016740|GO:0016772|GO:0046872
14369	8.85034	9.53287	9.61496	9.914	8.38345	8.16662	chr1	59482147	59486955	+	Fzd7	Fz7	frizzled homolog 7 (Drosophila)	protein-coding	14369	ENSMUSG00000041075	GO:0001944|GO:0004871|GO:0004930|GO:0005515|GO:0005737|GO:0005886|GO:0006355|GO:0006357|GO:0007165|GO:0007186|GO:0007199|GO:0007223|GO:0007275|GO:0007409|GO:0007420|GO:0008406|GO:0009790|GO:0010812|GO:0014834|GO:0016020|GO:0016021|GO:0016055|GO:0017147|GO:0019827|GO:0030165|GO:0030855|GO:0032589|GO:0033077|GO:0034446|GO:0035412|GO:0035567|GO:0038031|GO:0042327|GO:0042666|GO:0042813|GO:0045177|GO:…
381260	6.78774	5.03103	6.14783	6.31162	7.10638	7.34502	chr1	59516264	59634509	+	Gm973	AW554518	predicted gene 973	protein-coding	381260	ENSMUSG00000047361	GO:0003674|GO:0005575|GO:0008150
22218	11.1002	11.0813	10.928	10.8107	14.2479	14.1637	chr1	59639434	59670834	-	Sumo1	GMP1|PIC1|SENTRIN|SMT3|SMT3H3|SMTP3|SUMO-1|Smt3C|Ubl1	SMT3 suppressor of mif two 3 homolog 1 (yeast)	protein-coding	22218	ENSMUSG00000026021	GO:0005515|GO:0005634|GO:0005737|GO:0006355|GO:0006950|GO:0008134|GO:0016020|GO:0016604|GO:0016605|GO:0016925|GO:0019789|GO:0030425|GO:0030578|GO:0031334|GO:0031625|GO:0032436|GO:0043392|GO:0043433|GO:0045202|GO:0045892|GO:0060021|GO:0090204
55989	13.341	13.041	13.2696	13.3524	13.9005	13.842	chr1	59685006	59711510	+	Nop58	MSSP|Nol5|SIK|nop5	NOP58 ribonucleoprotein homolog (yeast)	protein-coding	55989	ENSMUSG00000026020	GO:0005634|GO:0005730|GO:0005732|GO:0005737|GO:0006608|GO:0015030|GO:0030515|GO:0030519|GO:0042254|GO:0070761
100217459	1.17448	0	0	0	0	0.148523	chr1	59691958	59692010	+	Snord70	MBII-234|snoRNA234	small nucleolar RNA, C/D box 70	snoRNA	100217459		GO:0003674|GO:0005575|GO:0008150
100217421	1.12276	2.78749	0	0.287438	0.549676	0	chr1	59704808	59704870	+	Snord11	MBII-95	small nucleolar RNA, C/D box 11	snoRNA	100217421		GO:0003674|GO:0005575|GO:0008150
NEWGENE449	4.89125	5.11897	3.40832	3.78887	7.39127	7.31462	chr1	59728021	59742840		NEWGENE449
12168	6.46661	6.81832	5.72579	6.11797	6.56243	6.27071	chr1	59764637	59870859	+	Bmpr2	2610024H22Rik|AL117858|AW546137|BB189135|BMP-2|BMPR-2|BMPR-II|BMPRII|BRK-3	bone morphogenetic protein receptor, type II (serine/threonine kinase)	protein-coding	12168	ENSMUSG00000067336	GO:0000166|GO:0001707|GO:0001934|GO:0001938|GO:0001946|GO:0001974|GO:0003085|GO:0004672|GO:0004674|GO:0004675|GO:0005024|GO:0005524|GO:0005737|GO:0005886|GO:0005887|GO:0005901|GO:0006366|GO:0006468|GO:0007178|GO:0009925|GO:0009952|GO:0009986|GO:0010595|GO:0010634|GO:0010862|GO:0014916|GO:0016020|GO:0016021|GO:0016301|GO:0016310|GO:0016324|GO:0016740|GO:0016772|GO:0019838|GO:0030308|GO:0030425|GO:…
100504533	6.5029	6.5536	7.27324	7.79749	6.36527	6.61194	chr1	59876896	59877616	+	Gm20272		predicted gene, 20272	miscRNA	100504533
72750	10.1786	10.4509	9.80691	9.75456	8.39096	8.3348	chr1	59913006	59985346	+	Fam117b	2810425F24Rik|6330416D14Rik|Als2cr13	family with sequence similarity 117, member B	protein-coding	72750	ENSMUSG00000041040	GO:0003674|GO:0005575|GO:0008150
100417792	0	0	0	0	0	0	chr1	59950406	59952464	-	Gm18829		arginyl-tRNA synthetase 2, mitochondrial pseudogene	pseudo	100417792
70375	8.00071	8.09649	7.4472	7.28268	5.27267	5.56982	chr1	59989068	60043184	-	Ica1l	1700030B17Rik|Als2cr15	islet cell autoantigen 1-like	protein-coding	70375	ENSMUSG00000026018	GO:0003674|GO:0005575|GO:0008150|GO:0019904
57750	11.0076	10.7192	11.4466	11.2947	13.1573	13.0827	chr1	60076868	60098500	-	Wdr12	4933402C23Rik|Ytm1|Ytm1p	WD repeat domain 12	protein-coding	57750	ENSMUSG00000026019	GO:0000463|GO:0000466|GO:0005515|GO:0005634|GO:0005654|GO:0005730|GO:0006364|GO:0007219|GO:0008283|GO:0030687|GO:0042254|GO:0070545
241066	9.83745	9.785	8.90367	8.70979	7.17729	7.38467	chr1	60098281	60151034	+	Carf	Als2cr8|ECBRC-FC1|ECBRC-FC2	calcium response factor	protein-coding	241066	ENSMUSG00000026017	GO:0003700|GO:0005515|GO:0005634|GO:0005654|GO:0005730|GO:0006355
100504573	0	0	0	0	0	0	chr1	60117255	60117685	+	Gm15464	EG667053|OTTMUSG00000022352	40S ribosomal protein S23-like	pseudo	100504573
269198	9.90198	10.6383	10.5318	10.7278	8.88891	8.70565	chr1	60180599	60334705	+	Nbeal1	2310076G13Rik|A530050O19Rik|A530083I02Rik|AI662228|ALS2CR17	neurobeachin like 1	protein-coding	269198	ENSMUSG00000073664	GO:0003674|GO:0005575|GO:0008150
77951	9.86487	9.59592	9.83518	9.7595	9.46298	9.55989	chr1	60343372	60387387	+	Cyp20a1	A930011N14Rik|Cypm	cytochrome P450, family 20, subfamily a, polypeptide 1	protein-coding	77951	ENSMUSG00000049439	GO:0004497|GO:0005506|GO:0005575|GO:0009055|GO:0016020|GO:0016021|GO:0016491|GO:0016705|GO:0020037|GO:0046872|GO:0055114
329165	11.1135	11.4643	11.1607	11.0961	9.54753	9.55114	chr1	60409619	60481163	+	Abi2	8430425M24Rik|AI839867|C130078H13	abl-interactor 2	protein-coding	329165	ENSMUSG00000026782	GO:0005737|GO:0005829|GO:0005856|GO:0005913|GO:0006928|GO:0007611|GO:0016358|GO:0016477|GO:0017124|GO:0018108|GO:0030027|GO:0030175|GO:0030425|GO:0031625|GO:0042995|GO:0043010|GO:0070064
77300	10.7128	11.1977	10.7669	11.0257	8.60183	8.57475	chr1	60483185	60566765	-	Raph1	9430025M21Rik|C730009O10Rik	Ras association (RalGDS/AF-6) and pleckstrin homology domains 1	protein-coding	77300	ENSMUSG00000026014	GO:0005515|GO:0031252|GO:0048675
100042533	0	0	0	0	0	0	chr1	60592189	60597208	-	Gm11578	OTTMUSG00000002255	predicted gene 11578	protein-coding	100042533
13674	10.7934	10.6054	11.0716	10.8881	8.02887	8.32472	chr1	60704259	60704413	+	Eif4a-ps4		eukaryotic translation initiation factor 4A, pseudogene 4	pseudo	13674
12487	0	0	2.2893	0	0	2.93031	chr1	60746388	60773359	+	Cd28		CD28 antigen	protein-coding	12487	ENSMUSG00000026012	GO:0002020|GO:0002863|GO:0005070|GO:0005886|GO:0008624|GO:0009897|GO:0031295|GO:0042102|GO:0042110|GO:0042803|GO:0045060|GO:0045066|GO:0045086|GO:0045121|GO:0045840|GO:0045944|GO:0046641|GO:0048304
100504618	0	0.781976	1.96737	2.72198	0	0	chr1	60776665	60781693	-	Gm11579	OTTMUSG00000002257	predicted gene 11579	miscRNA	100504618
100416674	0	0	0	0	0	0	chr1	60778846	60803788	+	Gm11609	OTTMUSG00000002665	lactate dehydrogenase B pseudogene	pseudo	100416674
667555	0	0	0	0	0	0	chr1	60808904	60810437	+	Gm11581	OTTMUSG00000002281	mortality factor 4 like 2 pseudogene	pseudo	667555
667100	12.1131	12.0632	12.0569	12.1537	6.65449	6.9343	chr1	60900862	60901462	+	Rpl18-ps1	Gm11580|OTTMUSG00000002279|Rpl18-rs8	ribosomal protein L18, pseudogene 1	pseudo	667100
12477	0	0	0	0	0	0	chr1	60909025	60915830	+	Ctla4	Cd152|Ctla-4|Ly-56	cytotoxic T-lymphocyte-associated protein 4	protein-coding	12477	ENSMUSG00000026011	GO:0005794|GO:0005886|GO:0006955|GO:0006974|GO:0009897|GO:0016020|GO:0016021|GO:0030889|GO:0042130|GO:0043065|GO:0045334|GO:0045590|GO:0048471|GO:0050777|GO:0050853
100043049	0	0	0	0	0	0	chr1	60947954	60949122	-	Gm11582	OTTMUSG00000002287	dynein light chain LC8-type 1 pseudogene	pseudo	100043049
54167	0	0	0	0	0	0	chr1	60977914	61000321	+	Icos	AILIM|CCLP|CRP-1|H4|Ly115	inducible T cell co-stimulator	protein-coding	54167	ENSMUSG00000026009	GO:0005515|GO:0005887|GO:0009897|GO:0016020|GO:0016021
433313	0	0	0.847078	0	2.07151	2.58984	chr1	61075639	61076257	+	Rpl17-ps1	Gm11589|OTTMUSG00000002375	ribosomal protein L17, pseudogene 1	pseudo	433313
77341	0	0	0	0	0	0	chr1	61378432	61395904	+	9530026F06Rik		RIKEN cDNA 9530026F06 gene	miscRNA	77341
72823	8.58342	8.90683	7.75577	7.59667	6.55409	6.79651	chr1	61638824	62642284	+	Pard3b	1810008K04Rik|2010002N16Rik|2810455B10Rik|Als2cr19|PAR3B|PAR3L|PAR3beta|RP23-20G7.1	par-3 partitioning defective 3 homolog B (C. elegans)	protein-coding	72823	ENSMUSG00000052062	GO:0003674|GO:0005575|GO:0005923|GO:0007049|GO:0008150|GO:0016020|GO:0030054|GO:0051301
667592	0	0	0	0	0	0	chr1	62658856	62661719	+	Gm11599	OTTMUSG00000002567	predicted gene 11599	pseudo	667592
18187	6.12482	6.86165	2.55233	2.23656	8.9282	8.98085	chr1	62703317	62818692	+	Nrp2	1110048P06Rik|Np-2|Np2|Npn-2|Npn2	neuropilin 2	protein-coding	18187	ENSMUSG00000025969	GO:0001755|GO:0005515|GO:0005886|GO:0007155|GO:0007275|GO:0007399|GO:0007411|GO:0007507|GO:0008201|GO:0016020|GO:0016021|GO:0017154|GO:0030154|GO:0030424|GO:0046872|GO:0050919
74992	2.59458	0.781976	0	0	0.992202	2.63596	chr1	62790918	62794732	-	4930487H11Rik		RIKEN cDNA 4930487H11 gene	miscRNA	74992
227195	9.30153	9.88299	10.0464	10.0973	10.153	10.1411	chr1	62958419	63114267	-	Ino80d	7330405I11|A430093A21Rik|BC010584|OTTMUSG00000002594	INO80 complex subunit D	protein-coding	227195	ENSMUSG00000040865	GO:0003674|GO:0005575|GO:0005634|GO:0006281|GO:0006310|GO:0006351|GO:0006355|GO:0006974|GO:0008150
100462728	0	0	0	0	0	0	chr1	63073744	63074066	+	Gm11603	OTTMUSG00000002615	ribosomal protein S27 pseudogene	pseudo	100462728
100380944	8.3652	8.06751	7.65458	7.8704	9.65813	9.73331	chr1	63114471	63158295	+	Gm11602	OTTMUSG00000002611	predicted gene 11602	miscRNA	100380944		GO:0003674|GO:0005575|GO:0008150
100504668	0	0	0	0	0	0	chr1	63115750	63117702	+	Gm20342		predicted gene, 20342	miscRNA	100504668
227197	12.6962	12.324	12.167	12.224	12.1435	12.1577	chr1	63143592	63176822	-	Ndufs1	5830412M15Rik|9930026A05Rik	NADH dehydrogenase (ubiquinone) Fe-S protein 1	protein-coding	227197	ENSMUSG00000025968	GO:0003954|GO:0005739|GO:0005743|GO:0005747|GO:0005758|GO:0006810|GO:0006915|GO:0008137|GO:0009055|GO:0016020|GO:0016491|GO:0016651|GO:0022900|GO:0042773|GO:0045333|GO:0046034|GO:0046872|GO:0051536|GO:0051537|GO:0051539|GO:0051881|GO:0055114|GO:0070469|GO:0072593
55949	13.8443	13.7445	13.9916	13.914	15.1275	15.1633	chr1	63176831	63180486	+	Eef1b2	2810017J07Rik|Eef1b	eukaryotic translation elongation factor 1 beta 2	protein-coding	55949	ENSMUSG00000025967	GO:0003746|GO:0005853|GO:0006412|GO:0006414
100217464	3.42649	3.54722	4.40566	4.29	5.85894	4.97139	chr1	63179023	63179135	+	Snora41	MBI-83	small nucleolar RNA, H/ACA box 41	snoRNA	100217464		GO:0003674|GO:0005575|GO:0008150
241070	1.25355	4.1039	4.03948	3.08455	10.5983	10.5199	chr1	63182691	63214209	-	Gpr1		G protein-coupled receptor 1	protein-coding	241070	ENSMUSG00000046856	GO:0003674|GO:0004871|GO:0004930|GO:0005886|GO:0007165|GO:0007186|GO:0016020|GO:0016021
NEWGENE450	4.66859	3.98936	4.4268	4.72198	9.10539	9.20012	chr1	63231045	63247452		NEWGENE450
73884	8.00471	8.95588	7.83377	8.32625	10.7755	10.2743	chr1	63273269	63314575	+	Zdbf2	4930431J08Rik|9330107J05Rik	zinc finger, DBF-type containing 2	protein-coding	73884	ENSMUSG00000027520	GO:0003674|GO:0005575|GO:0008150
100418466	0	0	0	0	0	0	chr1	63357434	63358050	-	Gm11606	OTTMUSG00000002656	pleckstrin homology domain-containing, family A (phosphoinositide binding specific) member 3 pseudogene	pseudo	100418466
667644	7.87862	7.67242	8.18457	8.15197	0.768743	1.31281	chr1	63364520	63365487	-	Gm11605	OTTMUSG00000002655	PRELI domain containing 1 pseudogene	pseudo	667644
23792	6.91463	7.95229	3.99594	4.07948	9.26181	9.12067	chr1	63445904	63596515	+	Adam23	AW046396|MDC3	a disintegrin and metallopeptidase domain 23	protein-coding	23792	ENSMUSG00000025964	GO:0004222|GO:0005515|GO:0005576|GO:0005886|GO:0006508|GO:0007155|GO:0007229|GO:0008233|GO:0008237|GO:0008270|GO:0016020|GO:0016021
241073	0	0	0	1.4873	0	0	chr1	63622851	63686927	-	Dytn	Gm215	dystrotelin	protein-coding	241073	ENSMUSG00000069085	GO:0003674|GO:0005575|GO:0005886|GO:0008150|GO:0008270|GO:0016020|GO:0046872
76668	0	0	0	4.53014	3.21562	2.97503	chr1	63698827	63730318	-	Mdh1b	1700124B08Rik|AV255588	malate dehydrogenase 1B, NAD (soluble)	protein-coding	76668	ENSMUSG00000025963	GO:0000166|GO:0003824|GO:0005575|GO:0005975|GO:0006099|GO:0006108|GO:0016491|GO:0016615|GO:0016616|GO:0055114
75619	9.10362	8.62991	9.71529	9.63514	11.4198	11.4346	chr1	63730625	63753385	+	Fastkd2	2810421I24Rik	FAST kinase domains 2	protein-coding	75619	ENSMUSG00000025962	GO:0003674|GO:0004672|GO:0005739|GO:0006468|GO:0045333
74426	0.668585	0	1.55233	0.914629	5.16396	5.27102	chr1	63754909	63769267	-	4933402D24Rik		RIKEN cDNA 4933402D24 gene	protein-coding	74426	ENSMUSG00000025961	GO:0003674|GO:0005575|GO:0008150
100416203	0	0	0	0	0	0	chr1	63844827	63845632	-	Gm13751	OTTMUSG00000013923	ribosomal protein S2 pseudogene	pseudo	100416203
433315	0	0	0	0	1.25934	1.74313	chr1	63964727	63968999	+	Gm13749	OTTMUSG00000013918	predicted gene 13749	miscRNA	433315
93691	9.45022	9.62925	10.6758	10.7496	8.38208	7.79663	chr1	64035671	64121426	-	Klf7	9830124P08Rik	Kruppel-like factor 7 (ubiquitous)	protein-coding	93691	ENSMUSG00000025959	GO:0003676|GO:0003677|GO:0003700|GO:0005622|GO:0005634|GO:0006351|GO:0006355|GO:0007409|GO:0007411|GO:0008270|GO:0045893|GO:0046872|GO:0048813
241074	0	0	0	0	0	0	chr1	64150131	64150848	+	Gm13750	OTTMUSG00000013920|Ppia-ps1_583.1	peptidyl-prolyl cis-trans isomerase A pseudogene 1_583.1	pseudo	241074
12912	9.77096	9.87169	9.82379	9.52592	8.7735	8.45058	chr1	64532804	64604548	+	Creb1	2310001E10Rik|3526402H21Rik|AV083133|Creb|Creb-1	cAMP responsive element binding protein 1	protein-coding	12912	ENSMUSG00000025958	GO:0000785|GO:0000790|GO:0000980|GO:0001102|GO:0001190|GO:0003677|GO:0003690|GO:0003700|GO:0003705|GO:0005515|GO:0005634|GO:0005667|GO:0005719|GO:0005739|GO:0006351|GO:0006355|GO:0006366|GO:0006468|GO:0007179|GO:0007409|GO:0007595|GO:0008134|GO:0008361|GO:0010033|GO:0010944|GO:0021983|GO:0030154|GO:0030879|GO:0032916|GO:0035497|GO:0040018|GO:0042493|GO:0042752|GO:0042981|GO:0043565|GO:0045600|GO:…
67099	8.86028	8.39416	6.42241	6.82028	8.62267	8.38415	chr1	64606480	64617206	-	Mettl21a	2310038H17Rik|AI464204|Fam119a	methyltransferase like 21A	protein-coding	67099	ENSMUSG00000025956	GO:0003674|GO:0005575|GO:0008150|GO:0008168|GO:0016020|GO:0016021|GO:0016740|GO:0032259
69941	9.56887	9.45674	9.16201	9.1604	7.97626	7.97546	chr1	64679869	64690659	-	2810408I11Rik		RIKEN cDNA 2810408I11 gene	miscRNA	69941
227210	8.84089	9.42979	9.695	9.49099	7.92869	8.13995	chr1	64691213	64725642	+	Ccnyl1	9630037P07Rik|AW554339	cyclin Y-like 1	protein-coding	227210	ENSMUSG00000070871	GO:0003674|GO:0005575|GO:0008150
14367	8.33392	8.75906	9.01431	9.01792	9.6295	9.44406	chr1	64730558	64737750	-	Fzd5	5330434N09Rik|AI427138|Fz-5|Fz5|mFz5	frizzled homolog 5 (Drosophila)	protein-coding	14367	ENSMUSG00000045005	GO:0000578|GO:0001525|GO:0001944|GO:0004871|GO:0004888|GO:0004930|GO:0005515|GO:0005737|GO:0005794|GO:0005886|GO:0006357|GO:0007165|GO:0007166|GO:0007186|GO:0007275|GO:0007409|GO:0007420|GO:0008285|GO:0008406|GO:0008595|GO:0009986|GO:0016020|GO:0016021|GO:0016055|GO:0017147|GO:0019901|GO:0030154|GO:0030165|GO:0031076|GO:0031077|GO:0031625|GO:0032729|GO:0033077|GO:0042813|GO:0042995|GO:0043507|GO:…
241075	9.17699	9.13858	9.41623	9.30492	7.91104	7.9931	chr1	64789121	64956824	-	Plekhm3	9430067K14Rik|A230102O09Rik|AI449570|DAPR|Plekhm1l	pleckstrin homology domain containing, family M, member 3	protein-coding	241075	ENSMUSG00000051344	GO:0003674|GO:0005543|GO:0005575|GO:0008150|GO:0035556|GO:0046872
100417475	0	0	0	0	0	0	chr1	64799128	64800123	+	Gm18633		leucine rich repeat containing 15 pseudogene	pseudo	100417475
667245	0	0	0	0	0	0	chr1	64934401	64934779	+	Rpl31-ps24	EG667245|Gm8537	ribosomal protein L31, pseudogene 24	pseudo	667245
100043141	13.0467	12.9203	13.1837	13.1773	8.64069	8.87523	chr1	64993919	64994631	-	Rpl10a-ps1	ENSMUSG00000061631|Gm15451|Gm1886|OTTMUSG00000022086	ribosomal protein L10A, pseudogene 1	pseudo	100043141
70861	7.84999	7.30118	8.25361	8.24744	2.07039	3.22797	chr1	65013086	65032748	-	Akr1cl	4921521F21Rik|AI451536|AI503553	aldo-keto reductase family 1, member C-like	protein-coding	70861	ENSMUSG00000025955	GO:0003674|GO:0005575|GO:0008150
667276	0	0	0	0	0	0	chr1	65027715	65028737	+	Gm8550		predicted gene 8550	pseudo	667276
12968	0	0	0	2.90137	2.76138	2.05304	chr1	65048557	65051163	-	Cryge	Cryg-2|Cryg-6|DGcry-2|Elo	crystallin, gamma E	protein-coding	12968	ENSMUSG00000070870	GO:0001654|GO:0002088|GO:0005212
12967	0	0	0	0	2.55122	2.05304	chr1	65061838	65063440	-	Crygd	Aey4|Cryg-1|DGcry-1|Lop12	crystallin, gamma D	protein-coding	12967	ENSMUSG00000067299	GO:0001654|GO:0002088|GO:0005212|GO:0005634|GO:0005737|GO:0007601|GO:0034614|GO:0070306
12966	1.25355	0	0	0	4.08724	3.6373	chr1	65071531	65073521	-	Crygc	Cryg-5	crystallin, gamma C	protein-coding	12966	ENSMUSG00000025952	GO:0001654|GO:0005212|GO:0005634|GO:0005737|GO:0007601|GO:0043010
12965	0	0	0	0	0	0	chr1	65080227	65082267	-	Crygb	Cryg-3|DGcry-3|Nop	crystallin, gamma B	protein-coding	12965	ENSMUSG00000073658	GO:0001654|GO:0002088|GO:0005212|GO:0005634|GO:0005737|GO:0070307|GO:0070309
654356	0	0	0	0	0	0	chr1	65095225	65095779	+	Gm7329	EG654356	malic enzyme, supernatant pseudogene	pseudo	654356
12964	2.48023	0	2.2893	3.49959	5.50579	5.83443	chr1	65100389	65103363	-	Cryga	Cryg-4|DGcry-4	crystallin, gamma A	protein-coding	12964	ENSMUSG00000044429	GO:0001654|GO:0002088|GO:0005212
98303	5.43291	5.925	5.64161	6.50077	9.37681	9.33947	chr1	65105285	65123193	-	D630023F18Rik	AI314969	RIKEN cDNA D630023F18 gene	protein-coding	98303	ENSMUSG00000044816	GO:0003674|GO:0005575|GO:0008150
15926	11.2312	10.924	10.6429	10.371	11.6312	11.75	chr1	65158616	65186479	-	Idh1	AI314845|AI788952|E030024J03Rik|Id-1|Idh-1|Idpc	isocitrate dehydrogenase 1 (NADP+), soluble	protein-coding	15926	ENSMUSG00000025950	GO:0000287|GO:0004450|GO:0005102|GO:0005737|GO:0005739|GO:0005777|GO:0005829|GO:0006097|GO:0006099|GO:0006102|GO:0006103|GO:0006749|GO:0006979|GO:0014070|GO:0016491|GO:0016616|GO:0042803|GO:0046872|GO:0048545|GO:0050661|GO:0051287|GO:0055114
18711	10.9087	11.0299	10.851	10.9795	9.77702	9.88045	chr1	65186683	65278696	+	Pikfyve	5230400C17Rik|Pip5k|Pip5k3|Pipk5k3|p235	phosphoinositide kinase, FYVE finger containing	protein-coding	18711	ENSMUSG00000025949	GO:0000166|GO:0000285|GO:0005515|GO:0005524|GO:0005768|GO:0005829|GO:0008270|GO:0010008|GO:0012506|GO:0016020|GO:0016301|GO:0016307|GO:0016308|GO:0016310|GO:0016740|GO:0031410|GO:0031901|GO:0032288|GO:0032593|GO:0034504|GO:0035556|GO:0042147|GO:0044267|GO:0045121|GO:0046488|GO:0046854|GO:0046872|GO:0048471
213527	0	0	0	0	3.02157	0	chr1	65311257	65389244	+	Pth2r	Pthr2	parathyroid hormone 2 receptor	protein-coding	213527	ENSMUSG00000025946	GO:0004871|GO:0004888|GO:0004930|GO:0004991|GO:0005886|GO:0007165|GO:0007166|GO:0007186|GO:0016020|GO:0016021
383520	0	0	0	0	0	0	chr1	65550467	65551173	-	Gm5255		protein phosphatase 1, regulatory (inhibitor) subunit 16B pseudogene	pseudo	383520
101056035	7.62859	7.72053	8.09149	8.10939	2.67018	1.80511	chr1	65551230	65553021	+	LOC101056035		60S acidic ribosomal protein P2-like	pseudo	101056035
12969	0	0	0	0	0	0	chr1	65926522	65928304	+	Crygf	3110001K11Rik|Cryg-2|DGcry-2|Len-2	crystallin, gamma F	protein-coding	12969	ENSMUSG00000025945	GO:0001654|GO:0005212
667786	4.83851	4.30554	2.2893	0.914629	3.72154	1.97503	chr1	66062965	66063379	+	Gm8812	EG667786	predicted gene 8812	pseudo	667786
17756	8.39655	8.75737	6.60516	6.49917	5.24363	5.35517	chr1	66175329	66442583	+	Mtap2	MAP-2|MAP2|Mtap-2	microtubule-associated protein 2	protein-coding	17756	ENSMUSG00000015222	GO:0001578|GO:0002162|GO:0005515|GO:0005516|GO:0005519|GO:0005622|GO:0005737|GO:0005790|GO:0005791|GO:0005856|GO:0005874|GO:0005875|GO:0007409|GO:0015631|GO:0016358|GO:0018107|GO:0030425|GO:0034399|GO:0043005|GO:0043025|GO:0043198|GO:0043234|GO:0044297|GO:0071310
100416316	0	0	0	0	0	0	chr1	66313268	66313805	+	Gm18034		ribosomal protein L17 pseudogene	pseudo	100416316
100038569	0	0	0	0	0	0	chr1	66322274	66328796	-	Gm10558	ENSMUSG00000073656	predicted gene 10558	unknown	100038569		GO:0003674|GO:0005575|GO:0008150
329178	0	0	2.25688	1.81767	5.22598	4.163	chr1	66468447	66699148	+	Unc80	C030018G13Rik|C230061B10Rik|UNC-80	unc-80 homolog (C. elegans)	protein-coding	329178	ENSMUSG00000055567	GO:0003674|GO:0005575|GO:0008150|GO:0016020|GO:0016021
66646	9.38261	9.21847	9.46623	9.38254	11.9645	11.8975	chr1	66700884	66719805	+	Rpe	2810429B02Rik|5730518J08Rik	ribulose-5-phosphate-3-epimerase	protein-coding	66646	ENSMUSG00000026005	GO:0003824|GO:0004750|GO:0005975|GO:0006098|GO:0008152|GO:0009052|GO:0016853|GO:0016857|GO:0030246|GO:0042802|GO:0042803|GO:0043231|GO:0046872|GO:0048029
68691	8.69246	9.81628	9.96766	9.80822	9.27183	9.2238	chr1	66719243	66817595	-	Kansl1l	1110028C15Rik|1190030G24|AI427598|C430010P07Rik|mKIAA4189	KAT8 regulatory NSL complex subunit 1-like	protein-coding	68691	ENSMUSG00000026004	GO:0003674|GO:0005575|GO:0008150
100417476	0	0	0	0	0	0	chr1	66783913	66786515	+	Gm15789	OTTMUSG00000026220	heat shock protein 1 (chaperonin) pseudogene	pseudo	100417476
11363	10.8978	10.7873	10.6521	10.9002	8.47497	8.47703	chr1	66830853	66863267	-	Acadl	AA960361|AU018452|C79855|LCAD	acyl-Coenzyme A dehydrogenase, long-chain	protein-coding	11363	ENSMUSG00000026003	GO:0000062|GO:0001659|GO:0003995|GO:0004466|GO:0005737|GO:0005739|GO:0005759|GO:0006629|GO:0006631|GO:0008152|GO:0016401|GO:0016491|GO:0016627|GO:0019254|GO:0031966|GO:0033539|GO:0042413|GO:0042758|GO:0044242|GO:0045717|GO:0046322|GO:0050660|GO:0051289|GO:0055114|GO:0090181
17901	0	3.35082	0	1.41713	0	0.109783	chr1	66924296	66945056	-	Myl1	AI325107|MLC1f|MLC3f|Mylf	myosin, light polypeptide 1	protein-coding	17901	ENSMUSG00000061816	GO:0005509|GO:0006936|GO:0016459|GO:0030016|GO:0043292|GO:0060048
100043192	2.32394	1.20731	0	2.16559	3.92157	4.30261	chr1	66948492	66948995	-	Rpl31-ps14	ENSMUSG00000059999|Gm10072	ribosomal protein L31, pseudogene 14	pseudo	100043192
100416784	2.99051	2.58933	3.1373	3.08455	0	0	chr1	66951829	66953445	+	Gm15826	OTTMUSG00000026537	histidyl-tRNA synthetase pseudogene	pseudo	100416784
14768	10.9744	10.8293	11.0035	11.1112	9.60508	9.4671	chr1	67000517	67038872	-	Lancl1	AW124738|Gpr69|Gpr69a|p40	LanC (bacterial lantibiotic synthetase component C)-like 1	protein-coding	14768	ENSMUSG00000026000	GO:0003824|GO:0005634|GO:0005737|GO:0008270|GO:0015630|GO:0016020|GO:0017124|GO:0043231|GO:0043295|GO:0046872|GO:0050750
227231	0	0	0	0	0	0	chr1	67123066	67230448	+	Cps1	4732433M03Rik|CPS|D1Ucla3	carbamoyl-phosphate synthetase 1	protein-coding	227231	ENSMUSG00000025991	GO:0000050|GO:0000166|GO:0003824|GO:0004087|GO:0004175|GO:0005509|GO:0005515|GO:0005524|GO:0005543|GO:0005634|GO:0005737|GO:0005739|GO:0005743|GO:0005980|GO:0006543|GO:0006807|GO:0008152|GO:0016595|GO:0016874|GO:0019433|GO:0032403|GO:0032496|GO:0042645|GO:0043234|GO:0045909|GO:0046209|GO:0046872|GO:0050667|GO:0055081|GO:0070409|GO:0072341
110032	7.88551	7.24949	7.19616	7.19292	0	0	chr1	67585049	67587101	+	Kif22-ps	AL033313|Kif22b	kinesin family member 22, pseudogene	pseudo	110032
NEWGENE451	4.836	3.9519	3.65219	4.80361	5.49861	6.10613	chr1	67660070	67670540		NEWGENE451
13869	0	0	0	0	0	0	chr1	68039966	69108059	-	Erbb4	Her4|c-erbB-4	v-erb-a erythroblastic leukemia viral oncogene homolog 4 (avian)	protein-coding	13869	ENSMUSG00000062209	GO:0000166|GO:0001755|GO:0004672|GO:0004713|GO:0004714|GO:0004716|GO:0005154|GO:0005515|GO:0005524|GO:0005634|GO:0005737|GO:0005739|GO:0005886|GO:0005901|GO:0006351|GO:0006355|GO:0006468|GO:0006915|GO:0007165|GO:0007169|GO:0007275|GO:0007399|GO:0007507|GO:0007595|GO:0008284|GO:0008285|GO:0009880|GO:0014069|GO:0016020|GO:0016021|GO:0016301|GO:0016310|GO:0016323|GO:0016477|GO:0016740|GO:0016772|GO:…
100502712	0	0	0	0	0	0	chr1	68591618	68593686	-	Gm19335		predicted gene, 19335	unknown	100502712
667842	0	0	0	0	0	0	chr1	69130834	69131299	-	Gm8840	EG667842	predicted gene 8840	pseudo	667842
241084	0	0	0	0	0	0	chr1	69377298	69378524	+	Pced1c-ps	EG241084|Gm4958	PC-esterase domain containing 1C, pseudogene	pseudo	241084
22779	5.50736	5.9567	6.26965	7.16362	4.30383	4.01756	chr1	69531210	69687140	-	Ikzf2	A730095J18Rik|Helios|Zfpn1a2|Znfn1a2	IKAROS family zinc finger 2	protein-coding	22779	ENSMUSG00000025997	GO:0003676|GO:0003677|GO:0005622|GO:0005634|GO:0006351|GO:0006355|GO:0008270|GO:0042803|GO:0045944|GO:0046872|GO:0046982
66722	4.76625	5.68613	5.2297	5.41954	5.89013	6.12227	chr1	69826988	70725132	+	Spag16	4921511D23Rik|4930524F24Rik|4930585K05Rik|AV261009|Pf20|Wdr29	sperm associated antigen 16	protein-coding	66722	ENSMUSG00000053153	GO:0005515|GO:0005634|GO:0005737|GO:0005856|GO:0005874|GO:0005929|GO:0005930|GO:0007283|GO:0019861|GO:0019901|GO:0030030|GO:0035085|GO:0035086|GO:0042384|GO:0042995
100416215	0	0	0	0	0	0	chr1	70535545	70536179	+	Gm17972		ribosomal protein S6 pseudogene	pseudo	100416215
320460	1.25355	1.36694	1.14708	0	4.52142	4.20449	chr1	70725715	70885397	+	Vwc2l	A830006F12Rik|Brl	von Willebrand factor C domain-containing protein 2-like	protein-coding	320460	ENSMUSG00000045648	GO:0003674|GO:0005576|GO:0005615|GO:0030514|GO:0045666
100534391	0	0	0	0	0	0	chr1	70906748	70908067	+	LOC100534391		ATP synthase, H+ transporting, mitochondrial F1 complex, alpha subunit 1 pseudogene	pseudo	100534391
12021	10.2156	10.5087	9.88866	9.93973	9.28782	9.01811	chr1	71027535	71102972	-	Bard1	ENSMUSG00000060893|ENSMUSG00000073653	BRCA1 associated RING domain 1	protein-coding	12021	ENSMUSG00000026196	GO:0003723|GO:0005634|GO:0005737|GO:0006281|GO:0006974|GO:0008270|GO:0016874|GO:0031436|GO:0042325|GO:0042803|GO:0043065|GO:0043066|GO:0046826|GO:0046872|GO:0046982|GO:0070531|GO:0085020
667900	0	0	0	0	0	0	chr1	71155199	71156040	-	Gm8870	EG667900	ribosomal protein L7A pseudogene	pseudo	667900
74591	0	0	0	0	2.19279	4.0187	chr1	71243090	71414910	-	Abca12	4832428G11Rik|4833417A11Rik	ATP-binding cassette, sub-family A (ABC1), member 12	protein-coding	74591	ENSMUSG00000050296	GO:0000166|GO:0003674|GO:0005524|GO:0005743|GO:0008150
629101	0	0	0	0	0	0	chr1	71493734	71494179	-	Gm6947	EG629101	predicted gene 6947	pseudo	629101
108147	11.2508	11.0159	11.5165	11.5155	11.559	11.4203	chr1	71557156	71579403	+	Atic	2610509C24Rik|AA536954|AW212393	5-aminoimidazole-4-carboxamide ribonucleotide formyltransferase/IMP cyclohydrolase	protein-coding	108147	ENSMUSG00000026192	GO:0003824|GO:0003937|GO:0004643|GO:0005739|GO:0006164|GO:0006189|GO:0008152|GO:0009116|GO:0009259|GO:0016740|GO:0016787|GO:0042803|GO:0046452|GO:0046654
14268	11.5447	11.8379	12.8384	12.7809	13.9349	13.7887	chr1	71585523	71653171	-	Fn1	E330027I09|Fn|Fn-1	fibronectin 1	protein-coding	14268	ENSMUSG00000026193	GO:0002020|GO:0005515|GO:0005577|GO:0005578|GO:0005604|GO:0005615|GO:0005793|GO:0007044|GO:0007155|GO:0007160|GO:0007161|GO:0010952|GO:0016324|GO:0016504|GO:0018149|GO:0030198|GO:0031012|GO:0034446|GO:0042060|GO:0045340
100042814	6.33937	6.23925	6.74563	5.9516	4.55585	4.3797	chr1	71652837	71662843	+	Apol7d	ENSMUSG00000073652|Gm15456|OTTMUSG00000022136	apolipoprotein L 7d	miscRNA	100042814		GO:0003674|GO:0005575|GO:0008150
100418103	0	0	0	0	0	0	chr1	71664769	71665906	+	Gm19003		PRP4 pre-mRNA processing factor 4 homolog pseudogene	pseudo	100418103
545326	4.99051	5.24141	5.66897	5.38191	0	0	chr1	71709520	71710125	-	Gm5829	EG545326|Gabarapl2-ps1_652.1	GABA(A) receptor-associated protein like 2 pseudogene 1_652.1	pseudo	545326
383528	7.05122	6.6607	6.82834	6.60727	3.16737	3.66615	chr1	71714043	71729160	-	Gm5256	EG383528	predicted gene 5256	pseudo	383528
675667	1.58045	3.41992	1.17845	2.28891	0	0	chr1	71854837	71855308	+	Gm9650		ribosomal protein pseudogene	pseudo	675667
667931	0	0	0	0	0	0	chr1	71888112	71891204	+	Gm8883	EG667931|Gm554	predicted gene 8883	miscRNA	667931
71134	1.97115	0	0	0	0	0.791853	chr1	71958998	72005195	-	4933417E11Rik		RIKEN cDNA 4933417E11 gene	miscRNA	71134
433319	0	0	0	0	0	0	chr1	72004288	72004770	+	Gm5528	EG433319	predicted gene 5528	protein-coding	433319		GO:0003674|GO:0005575|GO:0008150
667937	9.49512	9.37357	9.52196	9.45518	6.52537	6.38147	chr1	72087856	72088454	+	Gm8885	EG667937	ribosomal protein L15 pseudogene	pseudo	667937
381269	9.22025	9.87783	9.69213	9.67206	11.2511	11.2694	chr1	72159233	72212307	-	Mreg	Gm974|Wdt2|dsu	melanoregulin	protein-coding	381269	ENSMUSG00000039395	GO:0005886|GO:0016020|GO:0030318|GO:0042640|GO:0043473|GO:0048066
NEWGENE452	4.97907	1.34757	3.65102	4.36973	5.7104	5.62516	chr1	72236889	72241549		NEWGENE452
111175	10.7741	10.5124	10.6363	10.4742	9.80527	9.73089	chr1	72259173	72284314	-	Pecr	2400003B18Rik|TERP	peroxisomal trans-2-enoyl-CoA reductase	protein-coding	111175	ENSMUSG00000026189	GO:0000166|GO:0005102|GO:0005739|GO:0005777|GO:0005778|GO:0006633|GO:0008610|GO:0016491|GO:0019166|GO:0030497|GO:0033306|GO:0043231|GO:0055114
271711	0.792913	4.42583	3.6477	4.92988	0	2.39732	chr1	72284373	72302995	+	Tmem169	A830020B06Rik	transmembrane protein 169	protein-coding	271711	ENSMUSG00000026188	GO:0003674|GO:0005575|GO:0008150|GO:0016020|GO:0016021
22596	11.6983	11.455	11.9123	11.878	12.16	12.1032	chr1	72307421	72394953	+	Xrcc5	AI314015|Ku80|Ku86	X-ray repair complementing defective repair in Chinese hamster cells 5	protein-coding	22596	ENSMUSG00000026187	GO:0000166|GO:0000784|GO:0003677|GO:0003690|GO:0004003|GO:0004386|GO:0005524|GO:0005634|GO:0005694|GO:0005737|GO:0005958|GO:0006281|GO:0006302|GO:0006303|GO:0006310|GO:0006351|GO:0006355|GO:0006974|GO:0008022|GO:0008283|GO:0016787|GO:0016817|GO:0031625|GO:0042162|GO:0043066|GO:0043234|GO:0043564|GO:0044212|GO:0045892|GO:0050769|GO:0060218|GO:0070419|GO:0071475|GO:0071481
381270	0	0.366938	0	1.44541	2.39498	2.01877	chr1	72427112	72536564	-	2015-03-04	BC056494|mKIAA1399	membrane-associated ring finger (C3HC4) 4	protein-coding	381270	ENSMUSG00000039372	GO:0004842|GO:0005794|GO:0005795|GO:0005802|GO:0008270|GO:0016020|GO:0016021|GO:0016874|GO:0046872
100416317	0	0	0	0	0	0	chr1	72459464	72460040	+	Gm15843	OTTMUSG00000026705	ribosomal protein L17 pseudogene	pseudo	100416317
54380	10.0359	9.75981	10.0419	9.96762	9.78437	10.0199	chr1	72583251	72636790	+	Smarcal1	6030401P21Rik|AI851716|Mharp	SWI/SNF related matrix associated, actin dependent regulator of chromatin, subfamily a-like 1	protein-coding	54380	ENSMUSG00000039354	GO:0000166|GO:0000733|GO:0003676|GO:0003677|GO:0004386|GO:0005524|GO:0005634|GO:0006200|GO:0006259|GO:0006357|GO:0008094|GO:0016568|GO:0016787|GO:0036310
319695	1.54829	2.1039	3.08887	3.86323	4.81445	4.60364	chr1	72642980	72700564	-	Ankar	4932422E22Rik	ankyrin and armadillo repeat containing	protein-coding	319695	ENSMUSG00000039342	GO:0003674|GO:0005575|GO:0008150|GO:0016020|GO:0016021
100416318	0	0	0	0	0	0	chr1	72692872	72693454	+	Gm18035		ribosomal protein L19 pseudogene	pseudo	100416318
19981	11.9644	12.1153	12.4849	12.4537	15.7279	15.6518	chr1	72711260	72713813	+	Rpl37a		ribosomal protein L37a	protein-coding	19981	ENSMUSG00000046330	GO:0003674|GO:0003735|GO:0005622|GO:0005840|GO:0006412|GO:0022625|GO:0030529|GO:0046872
NEWGENE453	1.66858	0	0.799249	0	4.83139	3.91768	chr1	72739554	72740398		NEWGENE453
16008	6.62812	6.85031	5.24342	5.42694	10.82	10.7332	chr1	72824480	72852471	+	Igfbp2	AI255832|IBP-2|Igfbp-2|mIGFBP-2	insulin-like growth factor binding protein 2	protein-coding	16008	ENSMUSG00000039323	GO:0001558|GO:0005520|GO:0005576|GO:0005615|GO:0016324|GO:0019838|GO:0031410|GO:0031994|GO:0031995|GO:0040008|GO:0042104
16011	6.19309	7.14427	7.1381	6.06438	4.39686	4.57547	chr1	72858036	72874865	-	Igfbp5	AI256729|AW208790|IGFBP-5|IGFBP-5P	insulin-like growth factor binding protein 5	protein-coding	16011	ENSMUSG00000026185	GO:0001558|GO:0001968|GO:0005520|GO:0005576|GO:0006006|GO:0010906|GO:0014912|GO:0016942|GO:0017148|GO:0019838|GO:0030336|GO:0031069|GO:0031994|GO:0040008|GO:0042593|GO:0043568|GO:0043569|GO:0044342|GO:0045668|GO:0048662|GO:0051146|GO:0051897|GO:0060056|GO:0071320|GO:0071407
672187	0	0	0	0	0	0	chr1	72934100	72934963	-	Gm9551		ribosomal protein L7A pseudogene	pseudo	672187
100415975	0	0	0	0	0	0	chr1	72956148	72957738	-	Gm17846		exportin 5 pseudogene	pseudo	100415975
21958	1.66858	3.1039	0.938226	0	0	0	chr1	73015075	73015899	-	Tnp1	Stp-1|TP1|Tp-1	transition protein 1	protein-coding	21958	ENSMUSG00000026182	GO:0000012|GO:0000786|GO:0001673|GO:0003677|GO:0005634|GO:0005694|GO:0006337|GO:0006338|GO:0007275|GO:0007283|GO:0007286|GO:0007290|GO:0019953|GO:0030154|GO:0030317|GO:0045892
69449	0	0	0	0	0	0	chr1	73016036	73025508	+	1700027A15Rik		RIKEN cDNA 1700027A15 gene	miscRNA	69449
723792	0	0	0	0	0	0	chr1	73391385	73407569	-	Pinc		pregnancy induced noncoding RNA	miscRNA	723792		GO:0003674|GO:0005575|GO:0008150
78718	0	0	0	0	0	0	chr1	73398968	73430779	+	D530049I02Rik		RIKEN cDNA D530049I02 gene	miscRNA	78718
672208	0	0	0	0	0	0	chr1	73512046	73513017	+	Gm9553		lactate dehydrogenase B pseudogene	pseudo	672208
109198	1.63419	2.78198	0.967372	0	0	0	chr1	73618381	73864466	-	6030407O03Rik		RIKEN cDNA 6030407O03 gene	miscRNA	109198
21961	7.3459	6.9581	6.45846	5.67956	6.88369	7.62678	chr1	73910231	74124447	-	Tns1	1110018I21Rik|1200014E20Rik|AI648117|E030018G17Rik|E030037J05Rik|Tns	tensin 1	protein-coding	21961	ENSMUSG00000055322	GO:0003779|GO:0005925|GO:0007044|GO:0010761|GO:0030055|GO:0046872
435626	1.99051	0	0.774727	0	0	0	chr1	74125541	74148230	+	Rufy4	F930048N03Rik	RUN and FYVE domain containing 4	protein-coding	435626	ENSMUSG00000061815	GO:0003674|GO:0005575|GO:0008150|GO:0046872
12765	0	0	0	0	4.74682	4.93206	chr1	74153994	74161246	+	Cxcr2	CD128|CDw128|Cmkar2|Gpcr16|IL-8Rh|IL-8rb|IL8RA|Il8rb|mIL-8RH	chemokine (C-X-C motif) receptor 2	protein-coding	12765	ENSMUSG00000026180	GO:0004871|GO:0004918|GO:0004930|GO:0004950|GO:0005515|GO:0005622|GO:0005886|GO:0006915|GO:0006935|GO:0006968|GO:0007165|GO:0007166|GO:0007186|GO:0007200|GO:0007204|GO:0008284|GO:0009986|GO:0016020|GO:0016021|GO:0016494|GO:0019959|GO:0030593|GO:0031623|GO:0038112|GO:0042119|GO:0042629|GO:0070098
227288	0	0	0	0	0	0	chr1	74191786	74194631	-	Cxcr1	Il8ra	chemokine (C-X-C motif) receptor 1	protein-coding	227288	ENSMUSG00000048480	GO:0004871|GO:0004918|GO:0004930|GO:0005886|GO:0006935|GO:0007165|GO:0007166|GO:0007186|GO:0016020|GO:0016021|GO:0019959|GO:0031623|GO:0038112|GO:0070098
100316687	0	0	0	0	0	0	chr1	74206554	74206620	-	Mir1928	mmu-mir-1928	microRNA 1928	miscRNA	100316687
76709	11.8347	11.8168	12.5856	12.5464	11.7548	12	chr1	74236518	74268213	+	Arpc2	2210023N03Rik|34kDa|p34-Arc	actin related protein 2/3 complex, subunit 2	protein-coding	76709	ENSMUSG00000006304	GO:0003779|GO:0005515|GO:0005737|GO:0005794|GO:0005856|GO:0005885|GO:0005925|GO:0030833|GO:0030838|GO:0031252|GO:0042995
227289	3.31244	3.58933	4.79722	4.88824	6.49072	6.13558	chr1	74278600	74279589	+	Gpbar1	BG37|GPCR|GPR131|M-BAR|TGR5	G protein-coupled bile acid receptor 1	protein-coding	227289	ENSMUSG00000064272	GO:0004871|GO:0004930|GO:0005886|GO:0007165|GO:0007186|GO:0016020|GO:0016021
227290	13.1223	12.6641	13.7959	13.7858	13.7171	13.6943	chr1	74279840	74284738	-	Aamp	AU040907|Aamp-rs	angio-associated migratory protein	protein-coding	227290	ENSMUSG00000006299	GO:0003674|GO:0008150|GO:0009986
56695	10.9035	10.6554	11.211	11.1202	11.873	11.8413	chr1	74285034	74353692	+	Pnkd	2210013N15Rik|2810403H05Rik|AI854243|Brp17|MNCb-5687|MR-1|Tahccp2	paroxysmal nonkinesiogenic dyskinesia	protein-coding	56695	ENSMUSG00000026179	GO:0003674|GO:0004416|GO:0005634|GO:0005737|GO:0005739|GO:0006750|GO:0008150|GO:0008270|GO:0016020|GO:0016787|GO:0046872
69660	9.47291	9.27039	8.64468	8.63091	10.1718	9.99728	chr1	74288247	74304336	-	Tmbim1	2310061B02Rik|AA960455|AU024746|C78899|RECS1|Tmbib1|mKIAA4161	transmembrane BAX inhibitor motif containing 1	protein-coding	69660	ENSMUSG00000006301	GO:0003674|GO:0005764|GO:0005765|GO:0005768|GO:0008150|GO:0010008|GO:0016020|GO:0016021
101055811	0	0	0	0	0	0	chr1	74295592	74297905	+	LOC101055811		uncharacterized LOC101055811	protein-coding	101055811
241112	4.57162	2.82812	5.30684	6.11235	5.71025	5.76915	chr1	74362108	74369321	+	Gm216		predicted gene 216	protein-coding	241112	ENSMUSG00000073650	GO:0003674|GO:0005575|GO:0008150
18173	8.40431	7.54155	9.05883	8.8064	6.94202	5.94667	chr1	74375203	74386051	+	Slc11a1	Bcg|Ity|Lsh|Nramp|Nramp1|ity	solute carrier family 11 (proton-coupled divalent metal ion transporters), member 1	protein-coding	18173	ENSMUSG00000026177	GO:0000060|GO:0000165|GO:0001818|GO:0001819|GO:0002309|GO:0002369|GO:0002606|GO:0002827|GO:0005215|GO:0005384|GO:0005764|GO:0005770|GO:0005886|GO:0006810|GO:0006811|GO:0006826|GO:0006828|GO:0006876|GO:0006879|GO:0006909|GO:0006954|GO:0007035|GO:0009279|GO:0009617|GO:0009986|GO:0010008|GO:0010628|GO:0015707|GO:0016020|GO:0016021|GO:0030670|GO:0032147|GO:0032496|GO:0032623|GO:0032632|GO:0032729|GO:…
227292	8.04307	7.74648	8.37813	8.85358	9.42751	9.18823	chr1	74391609	74397285	+	Ctdsp1	GIP|NLIIF|Nif3|SCP1	CTD (carboxy-terminal domain, RNA polymerase II, polypeptide A) small phosphatase 1	protein-coding	227292	ENSMUSG00000026176	GO:0004721|GO:0005634|GO:0006357|GO:0006470|GO:0008420|GO:0016787|GO:0016791|GO:0045665|GO:0046872|GO:0050768
387219	0	0	0	0	0	0	chr1	74394310	74394394	+	Mir26b	Mirn26b|mmu-mir-26b	microRNA 26b	miscRNA	387219		GO:0070482|GO:0071222|GO:0071363
22349	5.4824	5.50825	4.90377	3.45597	5.59095	6.10019	chr1	74409384	74435560	+	Vil1	Vil	villin 1	protein-coding	22349	ENSMUSG00000026175	GO:0001726|GO:0003779|GO:0005509|GO:0005515|GO:0005546|GO:0005737|GO:0005856|GO:0005902|GO:0005903|GO:0006915|GO:0007010|GO:0007173|GO:0008360|GO:0009617|GO:0010634|GO:0030027|GO:0030041|GO:0030042|GO:0030175|GO:0030335|GO:0032233|GO:0032432|GO:0032433|GO:0035727|GO:0035729|GO:0042802|GO:0042803|GO:0042995|GO:0043027|GO:0043154|GO:0043231|GO:0051014|GO:0051015|GO:0051125|GO:0051693|GO:0060327|GO:…
319651	13.2348	13.0097	12.4793	12.3654	11.722	12.0126	chr1	74435510	74544286	-	Usp37	4932415L06Rik|C330008N13Rik	ubiquitin specific peptidase 37	protein-coding	319651	ENSMUSG00000033364	GO:0000082|GO:0004197|GO:0004221|GO:0004843|GO:0005634|GO:0006508|GO:0006511|GO:0007049|GO:0007067|GO:0008233|GO:0008234|GO:0016787|GO:0019901|GO:0035871|GO:0051301|GO:0071108
58184	12.4969	12.3419	12.3864	12.3594	11.6541	11.6889	chr1	74506060	74530842	+	Rqcd1	2610007F23Rik|AI593551|Fl10	rcd1 (required for cell differentiation) homolog 1 (S. pombe)	protein-coding	58184	ENSMUSG00000026174	GO:0000932|GO:0005515|GO:0005634|GO:0005737|GO:0006351|GO:0006355|GO:0019221|GO:2000327
18802	3.54972	4.51103	4.41217	3.00209	4.21084	5.23599	chr1	74542889	74565977	+	Plcd4	4921507K24Rik	phospholipase C, delta 4	protein-coding	18802	ENSMUSG00000026173	GO:0004435|GO:0004629|GO:0004871|GO:0005509|GO:0005543|GO:0005622|GO:0005634|GO:0005737|GO:0005783|GO:0006629|GO:0007165|GO:0007340|GO:0008081|GO:0016020|GO:0016042|GO:0016787|GO:0035556|GO:0046488|GO:0046872
77264	9.54985	9.86089	9.22371	9.47635	9.66422	9.42769	chr1	74565128	74588036	-	Zfp142	9330177B18Rik|BB154236|mKIAA0236	zinc finger protein 142	protein-coding	77264	ENSMUSG00000026135	GO:0003674|GO:0005575|GO:0008150
66821	9.32419	9.04324	8.93499	8.92633	9.52136	9.58007	chr1	74588361	74592443	+	Bcs1l	9130022O19Rik	BCS1-like (yeast)	protein-coding	66821	ENSMUSG00000026172	GO:0000166|GO:0005524|GO:0005739|GO:0005743|GO:0007005|GO:0016020|GO:0016021|GO:0017111|GO:0032981|GO:0033617|GO:0034551
57751	6.36292	6.39029	7.27729	6.96525	9.13545	8.95615	chr1	74593752	74601397	-	Rnf25	0610009H16Rik|AO7	ring finger protein 25	protein-coding	57751	ENSMUSG00000026171	GO:0004842|GO:0005515|GO:0005634|GO:0005829|GO:0008270|GO:0016567|GO:0016874|GO:0046872|GO:0051059|GO:0051092
269209	6.3505	6.02188	6.43539	6.71893	7.65667	7.11709	chr1	74601455	74636893	+	Stk36	1700112N14Rik|B930045J24|FU|Fused|mKIAA1278	serine/threonine kinase 36	protein-coding	269209	ENSMUSG00000033276	GO:0000166|GO:0004672|GO:0004674|GO:0005515|GO:0005524|GO:0005634|GO:0005737|GO:0006468|GO:0007228|GO:0007275|GO:0008134|GO:0009791|GO:0016301|GO:0016310|GO:0016740|GO:0016772|GO:0030030|GO:0042384|GO:0045880|GO:0046872|GO:0051090
67534	10.5579	10.6914	10.551	10.4504	9.47664	9.38613	chr1	74661754	74697973	+	Ttll4	4632407P03Rik|AI451681|mKIAA0173	tubulin tyrosine ligase-like family, member 4	protein-coding	67534	ENSMUSG00000033257	GO:0004835|GO:0005524|GO:0005575|GO:0005737|GO:0005856|GO:0005929|GO:0006464|GO:0015631|GO:0016874|GO:0018095|GO:0042995
104086	3.73381	2.85877	4.14863	5.37275	5.39561	5.09838	chr1	74713574	74737890	+	Cyp27a1	1300013A03Rik|Cyp27	cytochrome P450, family 27, subfamily a, polypeptide 1	protein-coding	104086	ENSMUSG00000026170	GO:0004497|GO:0005506|GO:0005739|GO:0005740|GO:0005743|GO:0008203|GO:0009055|GO:0016020|GO:0016491|GO:0016705|GO:0020037|GO:0030343|GO:0031073|GO:0046872|GO:0047749|GO:0055114
241113	0	0	1.23308	0	2.52374	1.12704	chr1	74738922	74748955	-	Prkag3	AMPKg3L|AMPKg3S|Amkg3|Ampkg3	protein kinase, AMP-activated, gamma 3 non-catatlytic subunit	protein-coding	241113	ENSMUSG00000006542	GO:0000166|GO:0004679|GO:0005524|GO:0005978|GO:0006633|GO:0008610|GO:0015758|GO:0019901|GO:0031588
22420	4.12471	6.50733	1.55233	3.90429	1.28273	1.91202	chr1	74771892	74785319	+	Wnt6	AA409270|Wnt-6	wingless-related MMTV integration site 6	protein-coding	22420	ENSMUSG00000033227	GO:0000122|GO:0001658|GO:0001664|GO:0005102|GO:0005515|GO:0005576|GO:0005578|GO:0005615|GO:0005886|GO:0007165|GO:0007267|GO:0007275|GO:0009798|GO:0009887|GO:0009952|GO:0009986|GO:0010628|GO:0016055|GO:0031012|GO:0042475|GO:0045893|GO:0060070|GO:0060684|GO:0070172|GO:0072079|GO:0072080
22409	0	0	0	0	0	0	chr1	74792019	74804175	+	Wnt10a		wingless related MMTV integration site 10a	protein-coding	22409	ENSMUSG00000026167	GO:0000122|GO:0001664|GO:0001942|GO:0005102|GO:0005576|GO:0005578|GO:0005615|GO:0005886|GO:0007165|GO:0007267|GO:0007275|GO:0008585|GO:0009798|GO:0009887|GO:0009952|GO:0010628|GO:0014033|GO:0016055|GO:0031069|GO:0042476|GO:0042487|GO:0043586|GO:0043588|GO:0045944|GO:0048730|GO:0048733|GO:0060070
100093692.chr1.5	3.83851	3.36694	4.1373	4.51131	7.97191	7.95542	chr1	74816747	74816817	-	Trnag-gcc		transfer RNA glycine (anticodon GCC)	tRNA	100093692
12570	0	0	0	0	0	1.8495	chr1	74855029	74857732	+	Cdk5r2	B230310J22Rik|p39	cyclin-dependent kinase 5, regulatory subunit 2 (p39)	protein-coding	12570	ENSMUSG00000090071	GO:0001764|GO:0005737|GO:0005886|GO:0008092|GO:0008289|GO:0016020|GO:0016533|GO:0016534|GO:0021549|GO:0021722|GO:0021766|GO:0021819|GO:0045860|GO:0045956|GO:0071902
260298	0	0	0	0	0	0.390071	chr1	74881509	74885408	-	Fev	Pet-1|Pet1|mPet-1	FEV (ETS oncogene family)	protein-coding	260298	ENSMUSG00000055197	GO:0003677|GO:0003690|GO:0003700|GO:0005634|GO:0006351|GO:0006355|GO:0007275|GO:0007399|GO:0010628|GO:0030154|GO:0042551|GO:0043565|GO:0045893|GO:0048665
12958	0	0	0	0	0	0	chr1	74889944	74893135	-	Cryba2	E130107M19Rik	crystallin, beta A2	protein-coding	12958	ENSMUSG00000006546	GO:0002088|GO:0005212|GO:0042803
723900	0	0	0	0	0	0	chr1	74900658	74900721	-	Mir375	Mirn375|mmu-mir-375	microRNA 375	miscRNA	723900		GO:0003323
241116	1.53185	2.10909	2.9184	3.16591	3.88156	3.76503	chr1	74902080	74935599	-	Ccdc108	A230051F10|B230363K08Rik	coiled-coil domain containing 108	protein-coding	241116	ENSMUSG00000047021	GO:0003674|GO:0005575|GO:0008150|GO:0016020|GO:0016021
16147	3.75605	5.30214	2.77473	4.49718	3.26651	3.25749	chr1	74945318	74951651	-	Ihh		Indian hedgehog	protein-coding	16147	ENSMUSG00000006538	GO:0001501|GO:0001503|GO:0001569|GO:0001649|GO:0001701|GO:0001708|GO:0001763|GO:0001944|GO:0001947|GO:0002053|GO:0003382|GO:0003406|GO:0005113|GO:0005515|GO:0005576|GO:0005886|GO:0006029|GO:0006508|GO:0007154|GO:0007224|GO:0007267|GO:0007275|GO:0007389|GO:0008233|GO:0008284|GO:0009790|GO:0009880|GO:0009968|GO:0016020|GO:0016539|GO:0016787|GO:0030154|GO:0030704|GO:0031012|GO:0031016|GO:0032332|GO:…
75570	9.1559	8.9551	8.89926	8.65077	8.34084	8.19363	chr1	74967346	75046639	-	Nhej1	1700029B21Rik|XLF|cernunnos	nonhomologous end-joining factor 1	protein-coding	75570	ENSMUSG00000026162	GO:0003677|GO:0005634|GO:0006281|GO:0006302|GO:0006303|GO:0006310|GO:0006974|GO:0010212|GO:0030183|GO:0030217|GO:0070419
22626	4.49539	4.2401	3.21226	3.82344	3.34981	2.26454	chr1	75125542	75133890	-	Slc23a3	SVCT3|Yspl1	solute carrier family 23 (nucleobase transporters), member 3	protein-coding	22626	ENSMUSG00000026205	GO:0003674|GO:0005215|GO:0005575|GO:0005737|GO:0006810|GO:0008150|GO:0016020|GO:0016021|GO:0055085
69171	10.3772	9.7688	9.16468	9.25714	8.53645	8.37868	chr1	75135215	75142697	-	Cnppd1	1810031K17Rik|AU043960	cyclin Pas1/PHO80 domain containing 1	protein-coding	69171	ENSMUSG00000033159	GO:0000079|GO:0003674|GO:0005575|GO:0008150|GO:0016020|GO:0016021|GO:0019901
227298	9.58535	10.0372	9.86807	9.90805	7.11192	7.36135	chr1	75142786	75147909	+	Fam134a		family with sequence similarity 134, member A	protein-coding	227298	ENSMUSG00000049339	GO:0003674|GO:0005575|GO:0005783|GO:0008150|GO:0016020|GO:0016021
68818	10.0162	9.61531	8.79479	8.81246	10.0932	9.9361	chr1	75168646	75171626	+	Zfand2b	1110060O18Rik|C81256	zinc finger, AN1 type domain 2B	protein-coding	68818	ENSMUSG00000026197	GO:0003674|GO:0005575|GO:0005783|GO:0008150|GO:0008270|GO:0046872
74104	11.2408	10.7129	9.84703	9.81315	9.27697	9.41265	chr1	75171641	75180283	-	Abcb6	1200005B17Rik	ATP-binding cassette, sub-family B (MDR/TAP), member 6	protein-coding	74104	ENSMUSG00000026198	GO:0000166|GO:0005524|GO:0005739|GO:0005740|GO:0005741|GO:0005774|GO:0005783|GO:0005794|GO:0005886|GO:0006779|GO:0006810|GO:0007420|GO:0015439|GO:0015562|GO:0015886|GO:0016020|GO:0016021|GO:0016887|GO:0017111|GO:0020037|GO:0031307|GO:0042626|GO:0043588|GO:0055085|GO:0070574|GO:0071585
245860	8.47465	8.79171	7.94253	8.06294	7.35952	7.17509	chr1	75180865	75191923	-	Atg9a	AU019532|Apg9l1|Atg9|Atg9l1	autophagy related 9A	protein-coding	245860	ENSMUSG00000033124	GO:0000045|GO:0003674|GO:0005737|GO:0005770|GO:0005776|GO:0006914|GO:0034067|GO:0045087
52231	9.33445	9.02234	8.4688	8.81058	9.20384	9.14535	chr1	75192135	75199385	+	Ankzf1	1300008P06Rik|2810025E10Rik|D1Ertd161e	ankyrin repeat and zinc finger domain containing 1	protein-coding	52231	ENSMUSG00000026199	GO:0003674|GO:0005575|GO:0008150
74577	7.41926	7.4518	7.21724	7.46798	6.75037	6.91293	chr1	75198235	75210778	-	Glb1l	4833408P15Rik	galactosidase, beta 1-like	protein-coding	74577	ENSMUSG00000026200	GO:0003674|GO:0003824|GO:0004553|GO:0005575|GO:0005576|GO:0005975|GO:0008152|GO:0016787|GO:0016798|GO:0043169
20872	9.83639	9.9116	9.80199	9.82295	9.59392	10.3073	chr1	75210829	75215606	+	Stk16	EDPK|Krct|PKL12	serine/threonine kinase 16	protein-coding	20872	ENSMUSG00000026201	GO:0000166|GO:0001077|GO:0004672|GO:0004674|GO:0004715|GO:0005524|GO:0005737|GO:0005798|GO:0006468|GO:0016020|GO:0016301|GO:0016310|GO:0016740|GO:0016772|GO:0045944|GO:0046777|GO:0071560
22145	8.68118	7.72403	6.50429	7.06431	11.7501	11.4711	chr1	75214974	75219253	-	Tuba4a	M[a]4|Tuba4	tubulin, alpha 4A	protein-coding	22145	ENSMUSG00000026202	GO:0000166|GO:0003924|GO:0005198|GO:0005525|GO:0005737|GO:0005856|GO:0005874|GO:0006184|GO:0007017|GO:0007018|GO:0043234|GO:0051258
381272	3.98626	4.84634	0.967372	1.49959	4.04917	4.31866	chr1	75220095	75232093	-	A630095N17Rik	Gm1624	RIKEN cDNA A630095N17 gene	protein-coding	381272	ENSMUSG00000096094	GO:0003674|GO:0005575|GO:0008150
56812	6.18835	5.77557	2.77473	5.10852	6.72351	7.08011	chr1	75236423	75245692	+	Dnajb2	2700059H22Rik|Dnajb10|Hsj1|mDj8	DnaJ (Hsp40) homolog, subfamily B, member 2	protein-coding	56812	ENSMUSG00000026203	GO:0006457|GO:0008285|GO:0016234|GO:0030308|GO:0030433|GO:0030544|GO:0031072|GO:0031398|GO:0031593|GO:0032436|GO:0051082|GO:0070628|GO:0090084|GO:0090086
19275	3.83195	3.82523	0	0	6.74409	6.51806	chr1	75247041	75264208	-	Ptprn	IA-2|mIA-A|mKIAA4064	protein tyrosine phosphatase, receptor type, N	protein-coding	19275	ENSMUSG00000026204	GO:0000302|GO:0004725|GO:0005886|GO:0006470|GO:0007185|GO:0016020|GO:0016021|GO:0016311|GO:0016787|GO:0016791|GO:0019221|GO:0051020
19711	0	0	0	0	0	0	chr1	75272202	75278380	-	Resp18	AI851012	regulated endocrine-specific protein 18	protein-coding	19711	ENSMUSG00000033061	GO:0003674|GO:0005576|GO:0005783|GO:0005794|GO:0008150|GO:0030141|GO:0043204|GO:0048237
13437	11.6657	11.5701	11.3606	11.4654	12.5611	12.4809	chr1	75307940	75317637	-	Dnpep	AA407814	aspartyl aminopeptidase	protein-coding	13437	ENSMUSG00000026209	GO:0004177|GO:0005737|GO:0006508|GO:0008233|GO:0008237|GO:0008270|GO:0016787|GO:0046872
13346	7.4513	7.40088	5.19352	4.82486	7.9948	8.36011	chr1	75360344	75367715	+	Des		desmin	protein-coding	13346	ENSMUSG00000026208	GO:0005198|GO:0005200|GO:0005515|GO:0005622|GO:0005737|GO:0005856|GO:0005882|GO:0005916|GO:0007517|GO:0008092|GO:0030018|GO:0031594|GO:0042383|GO:0043292|GO:0045098
100503248	1.39645	2.98987	0.663366	0	0	0	chr1	75368210	75375015	-	Gm15179	OTTMUSG00000019417	predicted gene 15179	miscRNA	100503248
11790	5.89895	6.96542	5.74798	5.08856	7.69284	7.89406	chr1	75375297	75432306	+	Speg	AW125581|Apeg1|BPEG|D1Bwg1450e|SPEGalpha|SPEGbeta|mKIAA1297	SPEG complex locus	protein-coding	11790	ENSMUSG00000026207	GO:0000166|GO:0004672|GO:0004674|GO:0005524|GO:0005634|GO:0006468|GO:0016301|GO:0016310|GO:0016740|GO:0016772|GO:0030154
69080	9.82062	9.62595	9.2946	9.30584	10.3747	10.2556	chr1	75435943	75443176	+	Gmppa	1810012N01Rik	GDP-mannose pyrophosphorylase A	protein-coding	69080	ENSMUSG00000033021	GO:0000166|GO:0003674|GO:0004475|GO:0005525|GO:0005575|GO:0009058|GO:0016740|GO:0016779
241118	0	0	0.732907	0	1.90268	2.93492	chr1	75450510	75474340	+	Accn4	Asic4|BNAC4	amiloride-sensitive cation channel 4, pituitary	protein-coding	241118	ENSMUSG00000033007	GO:0005216|GO:0005272|GO:0006810|GO:0006811|GO:0006814|GO:0016020|GO:0016021|GO:0034220|GO:0035725
74241	6.88737	7.10363	6.19564	5.9352	8.50464	8.08356	chr1	75474569	75479471	-	Chpf	1700028N03Rik|AI414328|D1Bwg1363e	chondroitin polymerizing factor	protein-coding	74241	ENSMUSG00000032997	GO:0003674|GO:0005575|GO:0005794|GO:0008150|GO:0016020|GO:0016021|GO:0016740|GO:0016758|GO:0032580|GO:0046872|GO:0047238|GO:0050510
319998	0	0.781976	2.52509	0.914629	0	3.23137	chr1	75479532	75485693	+	Tmem198	A230078I05Rik|Tmem198-1|Tmem198a	transmembrane protein 198	protein-coding	319998	ENSMUSG00000051703	GO:0003674|GO:0005575|GO:0008150|GO:0016020|GO:0016021
98733	7.1794	7.56853	7.73384	7.13807	5.64771	5.89758	chr1	75485825	75506452	-	Obsl1	AW822216	obscurin-like 1	protein-coding	98733	ENSMUSG00000026211	GO:0003674|GO:0005575|GO:0008150
16322	5.83234	5.36694	4.82535	5.5851	1.83469	2.72397	chr1	75507077	75510354	+	Inha	AW555078	inhibin alpha	protein-coding	16322	ENSMUSG00000032968	GO:0001541|GO:0001750|GO:0001917|GO:0005102|GO:0005179|GO:0005576|GO:0005615|GO:0006917|GO:0008083|GO:0008584|GO:0034673|GO:0034711|GO:0042127|GO:0042541|GO:0043025|GO:0043512|GO:0046882|GO:0046982|GO:0051726
71728	9.65122	9.35817	9.66829	10.0684	8.94668	9.11657	chr1	75521529	75537335	+	Stk11ip	1200014D22Rik|BB131189|LIP1|LKB1IP	serine/threonine kinase 11 interacting protein	protein-coding	71728	ENSMUSG00000026213	GO:0005737|GO:0008104|GO:0019901
20536	4.40178	5.87188	3.75104	4.40211	4.21108	5.17739	chr1	75546266	75559431	+	Slc4a3	A930038D23Rik|Ae3	solute carrier family 4 (anion exchanger), member 3	protein-coding	20536	ENSMUSG00000006576	GO:0005215|GO:0005452|GO:0005886|GO:0006810|GO:0006811|GO:0006820|GO:0008509|GO:0015297|GO:0015301|GO:0016020|GO:0016021|GO:0034220|GO:0051453
100039069	0	0	0	0	0	0	chr1	75568083	75568667	+	Gm15180	OTTMUSG00000019419	predicted gene 15180	pseudo	100039069
383531	0	0	0	0	3.34439	3.22207	chr1	75636378	75637221	+	Gm5257	EG383531	ribosomal protein L7A pseudogene	pseudo	383531
620079	0	0	0	0	0	0	chr1	76489133	76502028	+	Gm17751		predicted gene, 17751	miscRNA	620079
100039137	0	0	0	0	0	0	chr1	77050330	77050884	+	Gm2060		predicted gene 2060	pseudo	100039137
21782	7.17043	6.71183	5.98376	6.43432	0	0	chr1	77065899	77067492	+	Tfdp1-ps		transcription factor Dp 1, pseudogene	pseudo	21782
13838	8.28552	8.4759	8.13147	8.28347	9.04176	9.14843	chr1	77367185	77515088	-	Epha4	2900005C20Rik|AI385584|Cek8|Hek8|Sek|Sek1|Tyro1|rb	Eph receptor A4	protein-coding	13838	ENSMUSG00000026235	GO:0000166|GO:0004672|GO:0004713|GO:0004714|GO:0005003|GO:0005004|GO:0005005|GO:0005515|GO:0005524|GO:0005737|GO:0005741|GO:0005768|GO:0005783|GO:0005794|GO:0005886|GO:0005887|GO:0006468|GO:0007155|GO:0007169|GO:0007275|GO:0007399|GO:0007411|GO:0007628|GO:0008045|GO:0008347|GO:0009986|GO:0014069|GO:0016020|GO:0016021|GO:0016301|GO:0016310|GO:0016740|GO:0016772|GO:0018108|GO:0021957|GO:0030054|GO:…
NEWGENE454	3.47594	4.78198	4.49093	4.55613	3.07998	3.7593	chr1	78002209	78016438		NEWGENE454
18505	1.96404	1.36694	0	1.89886	0	2.93439	chr1	78101267	78197136	-	Pax3	Pax-3|Sp|splotch	paired box gene 3	protein-coding	18505	ENSMUSG00000004872	GO:0000122|GO:0001755|GO:0001843|GO:0003677|GO:0003682|GO:0003700|GO:0003705|GO:0005515|GO:0005634|GO:0005667|GO:0006351|GO:0006355|GO:0007275|GO:0007507|GO:0007517|GO:0008283|GO:0008284|GO:0016477|GO:0021527|GO:0021915|GO:0043565|GO:0045893|GO:0045944|GO:0048066|GO:0048663|GO:0060594
100039210	0	0	0	0	0	0	chr1	78216589	78218285	-	Gm2102		predicted gene 2102	protein-coding	100039210		GO:0003674|GO:0005575|GO:0008150
433323	6.3584	5.83513	5.30669	5.23911	8.76107	8.92265	chr1	78310346	78420286	+	Sgpp2	SPPase2|Spp2	sphingosine-1-phosphate phosphotase 2	protein-coding	433323	ENSMUSG00000032908	GO:0003824|GO:0005783|GO:0006670|GO:0016020|GO:0016021|GO:0016787|GO:0042392
100418204	0	0	0	0	0	0	chr1	78414073	78414699	-	Gm19072		proteasome (prosome, macropain) subunit, alpha type 2 pseudogene	pseudo	100418204
23874	12.7841	12.4627	12.4773	12.454	12.9724	12.9185	chr1	78417958	78488846	-	Farsb	C76708|Farsa|Farsl|Farslb|Frsb	phenylalanyl-tRNA synthetase, beta subunit	protein-coding	23874	ENSMUSG00000026245	GO:0000166|GO:0000287|GO:0003723|GO:0004812|GO:0004826|GO:0005524|GO:0005737|GO:0006412|GO:0006432|GO:0016874
68393	6.33648	6.73234	5.65677	5.76632	10.6132	11.0109	chr1	78511060	78606964	+	Mogat1	0610030A14Rik|1110064N14Rik|Dgat2l|Dgat2l1|MGAT1|mDC2	monoacylglycerol O-acyltransferase 1	protein-coding	68393	ENSMUSG00000012187	GO:0003846|GO:0004144|GO:0005783|GO:0006071|GO:0006629|GO:0006651|GO:0008610|GO:0016020|GO:0016021|GO:0016740|GO:0016746|GO:0016747
74205	11.3723	11.9268	12.1926	12.1727	8.80281	8.79457	chr1	78657825	78707743	+	Acsl3	2610510B12Rik|Acs3|C85929|Facl3|Pro2194	acyl-CoA synthetase long-chain family member 3	protein-coding	74205	ENSMUSG00000032883	GO:0000166|GO:0001676|GO:0003824|GO:0004467|GO:0005524|GO:0005739|GO:0005741|GO:0005777|GO:0005783|GO:0005794|GO:0005811|GO:0006629|GO:0006631|GO:0006633|GO:0008152|GO:0016020|GO:0016021|GO:0016874|GO:0019901|GO:0019904|GO:0042998|GO:0043231|GO:0048471
195434	8.5045	9.56752	9.01003	9.08419	4.96735	5.15964	chr1	78657825	78667601	+	Utp14b	4932411L21Rik|jsd	UTP14, U3 small nucleolar ribonucleoprotein, homolog B (yeast)	protein-coding	195434	ENSMUSG00000079470	GO:0005634|GO:0006364|GO:0007126|GO:0007275|GO:0007283|GO:0030154|GO:0032040|GO:0042254
620521	8.94182	8.91187	8.76445	8.69866	0	0	chr1	78783136	78784859	-	Gm6159	EG620521	heterogeneous nuclear ribonucleoprotein R pseudogene	pseudo	620521
57814	0	0	0	0	4.61772	3.3597	chr1	78816949	78820025	+	Kcne4	AW487937|MiRP3	potassium voltage-gated channel, Isk-related subfamily, gene 4	protein-coding	57814	ENSMUSG00000047330	GO:0005216|GO:0005244|GO:0005249|GO:0005267|GO:0006810|GO:0006811|GO:0006813|GO:0008076|GO:0016020|GO:0016021|GO:0016324|GO:0034765|GO:0071805
545332	6.28329	5.71271	5.2893	4.49959	0	0	chr1	78966381	78968097	-	Gm5830	EG545332	ubiquitin-conjugating enzyme E2 variant 1 pseudogene	pseudo	545332
20254	0	0	0	0	0	0	chr1	79434669	79440090	-	Scg2	Chgc|SgII	secretogranin II	protein-coding	20254	ENSMUSG00000050711	GO:0000165|GO:0001525|GO:0001938|GO:0005125|GO:0005576|GO:0005615|GO:0006928|GO:0030141|GO:0035556|GO:0042056|GO:0043066|GO:0048245|GO:0050918|GO:0050930
100418139	0	0	0	0	0	0	chr1	79505803	79507157	-	Gm19027		eukaryotic translation elongation factor 1 alpha 2 pseudogene	pseudo	100418139
252903	3.23844	4.7215	5.04973	5.19707	2.65455	3.40608	chr1	79606876	79671972	-	Ap1s3	1190009B22|Jr2|[s]3A	adaptor-related protein complex AP-1, sigma 3	protein-coding	252903	ENSMUSG00000054702	GO:0003674|GO:0005794|GO:0005905|GO:0006810|GO:0006886|GO:0006897|GO:0008565|GO:0015031|GO:0016020|GO:0016192|GO:0030117|GO:0031410
69368	9.04923	9.0348	10.354	10.6721	8.69053	8.68573	chr1	79702262	79761769	-	Wdfy1	1700013B03Rik|1700120F24Rik|FENS-1|Jr1|WDF1|ZFYVE17|mKIAA1435	WD repeat and FYVE domain containing 1	protein-coding	69368	ENSMUSG00000073643	GO:0005545|GO:0005634|GO:0005769|GO:0005829|GO:0008150|GO:0046872
100038695	0	0	0	0	0	0	chr1	79762717	79764507	+	Gm10555	ENSMUSG00000073642	predicted gene 10555	unknown	100038695
69163	10.9176	10.7416	11.1896	11.167	11.269	11.1411	chr1	79776018	79781445	+	Mrpl44	1810030E18Rik|5730593H20Rik|AI463302	mitochondrial ribosomal protein L44	protein-coding	69163	ENSMUSG00000026248	GO:0003723|GO:0003725|GO:0004518|GO:0004519|GO:0004525|GO:0005622|GO:0005739|GO:0005840|GO:0006396|GO:0008150|GO:0016787|GO:0030529
20720	8.81828	8.77092	7.93692	8.04657	9.54476	9.94276	chr1	79794321	79858665	-	Serpine2	B230326M24Rik|PAI-1|PI-7|PI7|PN-1|Spi4	serine (or cysteine) peptidase inhibitor, clade E, member 2	protein-coding	20720	ENSMUSG00000026249	GO:0004867|GO:0005102|GO:0005539|GO:0005576|GO:0005615|GO:0005829|GO:0007275|GO:0007399|GO:0007596|GO:0008201|GO:0008285|GO:0009611|GO:0010466|GO:0010544|GO:0010757|GO:0010766|GO:0010951|GO:0010955|GO:0010976|GO:0014067|GO:0016020|GO:0021683|GO:0030154|GO:0030195|GO:0030308|GO:0030414|GO:0031012|GO:0031091|GO:0031232|GO:0031594|GO:0032940|GO:0033363|GO:0042177|GO:0042628|GO:0043025|GO:0044421|GO:…
433326	0	1.43194	1.91961	2.08996	1.0757	2.7834	chr1	79922339	79923505	-	Gm5529	EG433326	solute carrier family 25 (mitochondrial carrier, adenine nucleotide translocator), member 5 pseudogene	pseudo	433326
101056114	7.5605	7.01192	7.29123	7.2967	0	0.390071	chr1	79949032	79957978	-	LOC101056114		uncharacterized LOC101056114	miscRNA	101056114
241128	0	0	1.96737	0	3.07123	0	chr1	80198699	80213944	-	Fam124b	A830043J08Rik	family with sequence similarity 124, member B	protein-coding	241128	ENSMUSG00000043230	GO:0003674|GO:0005575|GO:0008150
26554	11.1876	11.4005	11.6767	11.9012	10.5654	10.5056	chr1	80266818	80340430	-	Cul3	AI467304|AW146203|mKIAA0617	cullin 3	protein-coding	26554	ENSMUSG00000004364	GO:0000090|GO:0000902|GO:0000910|GO:0001701|GO:0001831|GO:0005634|GO:0005794|GO:0005827|GO:0006511|GO:0006513|GO:0006810|GO:0006888|GO:0007229|GO:0007369|GO:0008054|GO:0016055|GO:0016192|GO:0016477|GO:0016567|GO:0017145|GO:0030332|GO:0031461|GO:0031463|GO:0031625|GO:0035024|GO:0040016|GO:0043149|GO:0043161|GO:0048208|GO:0051322
620899	4.91651	6.41133	5.85001	6.10445	0	0	chr1	80383107	80385185	-	Gm6189	EG620899	GLE1 RNA export mediator pseudogene	pseudo	620899
72208	0.668585	0.781976	0	2.49959	7.25972	7.53525	chr1	80445932	80475660	+	1700016L21Rik	Jr3	RIKEN cDNA 1700016L21 gene	miscRNA	72208
210293	4.73914	6.19162	5.12796	2.81904	4.31734	3.38492	chr1	80501073	80758553	-	Dock10	9330153B10Rik|A630054M16Rik|Jr4|Jr5|R75174|ZIZ3|Zizimin3|mKIAA0694	dedicator of cytokinesis 10	protein-coding	210293	ENSMUSG00000038608	GO:0005089|GO:0005575|GO:0017048|GO:0050790
241134	1.99051	3.2139	2.96737	0	3.52206	3.26343	chr1	81076950	81341764	+	9430031J16Rik	Jr6|Kiaa1486|NYAP2	RIKEN cDNA 9430031J16 gene	protein-coding	241134	ENSMUSG00000054976	GO:0005515|GO:0005622|GO:0014065|GO:0048812
621020	0	0	0	0	0	0	chr1	81554157	81557483	-	Gm6198	EG621020	R3H domain containing 2 pseudogene	pseudo	621020
433328	3.31687	2.89561	1.95984	1.6713	0	0	chr1	81741592	81743026	-	Gm5530	EG433328	phospholipid scramblase 1 pseudogene	pseudo	433328
665145	0	0	0	0	0	0	chr1	81797241	81797946	+	Gm7516	EG665145	ribosomal protein SA pseudogene	pseudo	665145
16367	4.57548	4.78198	0	2.72198	1.51518	3.91363	chr1	82233105	82291439	-	Irs1	G972R|IRS-1	insulin receptor substrate 1	protein-coding	16367	ENSMUSG00000055980	GO:0002053|GO:0004871|GO:0005068|GO:0005080|GO:0005158|GO:0005159|GO:0005515|GO:0005543|GO:0005634|GO:0005737|GO:0005829|GO:0005886|GO:0005899|GO:0005901|GO:0007165|GO:0008286|GO:0010468|GO:0010907|GO:0014065|GO:0016042|GO:0019901|GO:0019904|GO:0030073|GO:0030335|GO:0030879|GO:0031000|GO:0032000|GO:0032868|GO:0032869|GO:0034504|GO:0042169|GO:0042327|GO:0043231|GO:0043434|GO:0043491|GO:0043548|GO:…
100503073	0	0	0	0	0	0	chr1	82282210	82285248	-	Gm19537		predicted gene, 19537	unknown	100503073
76867	7.94838	7.21239	8.025	8.1774	9.26764	9.59498	chr1	82316579	82445367	+	Rhbdd1	4930418P06Rik|RRP4|mRHBDD1	rhomboid domain containing 1	protein-coding	76867	ENSMUSG00000026142	GO:0004175|GO:0004252|GO:0005515|GO:0005575|GO:0006508|GO:0008233|GO:0008236|GO:0016020|GO:0016021|GO:0016787|GO:0033619|GO:0034644|GO:0043066|GO:0045732|GO:0048515|GO:0051047|GO:2000254
100503095	0	0	0	0	0	0	chr1	82352217	82355049	+	Gm19552		predicted gene, 19552	unknown	100503095
12829	2.90177	1.36694	3.2893	4.00209	1.58229	1.02863	chr1	82450723	82586849	-	Col4a4	E130010M05Rik|[a]4(IV)	collagen, type IV, alpha 4	protein-coding	12829	ENSMUSG00000067158	GO:0005201|GO:0005576|GO:0005578|GO:0005581|GO:0005587|GO:0005604|GO:0005605|GO:0032836
12828	2.66859	0	3.87426	4.29868	2.21562	0.805109	chr1	82586921	82722059	+	Col4a3	[a]3(IV)|alpha3(IV)	collagen, type IV, alpha 3	protein-coding	12828	ENSMUSG00000079465	GO:0005178|GO:0005201|GO:0005576|GO:0005578|GO:0005581|GO:0005587|GO:0005604|GO:0006917|GO:0006919|GO:0007155|GO:0007166|GO:0008283|GO:0016525|GO:0032836
75734	10.6272	10.9226	10.992	10.9153	8.61509	8.47836	chr1	82724918	82752389	+	Mff	5230400G24Rik|AI314724	mitochondrial fission factor	protein-coding	75734	ENSMUSG00000026150	GO:0000266|GO:0001836|GO:0005515|GO:0005737|GO:0005739|GO:0005741|GO:0005777|GO:0006626|GO:0010821|GO:0016020|GO:0016021|GO:0016559|GO:0032592|GO:0043653|GO:0051260|GO:0070584|GO:0090200|GO:1900063
66261	2.0471	4.41075	0	0	0	0	chr1	82756649	82768456	-	Tm4sf20	1810018L02Rik	transmembrane 4 L six family member 20	protein-coding	66261	ENSMUSG00000026149	GO:0003674|GO:0005575|GO:0005886|GO:0008150|GO:0016020|GO:0016021
100462980	2.81589	3.23615	0.938226	0.914629	0	0	chr1	82776211	82777355	-	Gm19257		predicted gene, 19257	pseudo	100462980
100044526	9.5975	9.7486	10.247	10.2091	5.69183	6.06152	chr1	82822471	82823124	-	Gm17764		28S ribosomal protein S14, mitochondrial-like	pseudo	100044526
15463	9.13517	9.51622	9.56943	9.73917	9.63726	9.61784	chr1	82839483	82896275	+	Agfg1	AU045498|C130049H11Rik|C85612|D730048C23Rik|Hrb|RAB|Rip	ArfGAP with FG repeats 1	protein-coding	15463	ENSMUSG00000026159	GO:0001675|GO:0003677|GO:0005634|GO:0005794|GO:0006810|GO:0007275|GO:0007283|GO:0007289|GO:0008060|GO:0008270|GO:0016023|GO:0030154|GO:0031410|GO:0032312|GO:0042995|GO:0043025|GO:0043231|GO:0045109|GO:0046872
77922	3.58888	5.88421	4.87906	4.24519	5.61709	5.28386	chr1	82913325	82914130	+	A030005L19Rik		RIKEN cDNA A030005L19 gene	protein-coding	77922		GO:0003674|GO:0005575|GO:0008150
77917	0	0	0	0	0	0	chr1	82924917	82925712	+	A030014E15Rik		RIKEN cDNA A030014E15 gene	protein-coding	77917		GO:0003674|GO:0005575|GO:0008150
77913	0	0	0	0	1.52453	1.89877	chr1	82942557	82954866	-	A030003K21Rik		RIKEN cDNA A030003K21 gene	protein-coding	77913		GO:0003674|GO:0005575|GO:0008150
665225	0	0	0	0	0	0	chr1	82955185	82956013	-	Gm7544	4733401I12Rik	predicted gene 7544	unknown	665225
665246	6.8953	7.56491	7.68433	7.831	0	0	chr1	83002503	83004908	-	Gm7553		potassium channel tetramerisation domain containing 3 pseudogene	pseudo	665246
80721	1.53252	4.91126	0	3.49959	5.41576	5.41922	chr1	83012523	83038448	-	Slc19a3	A230084E24Rik|AI788884|ThTr2	solute carrier family 19, member 3	protein-coding	80721	ENSMUSG00000038496	GO:0005542|GO:0005886|GO:0005887|GO:0006810|GO:0008517|GO:0008518|GO:0015234|GO:0015403|GO:0015884|GO:0015888|GO:0016020|GO:0016021
665196	0	0	0	0	0	0	chr1	83015351	83016160	+	Gm7539	EG665196	nascent polypeptide-associated complex alpha polypeptide pseudogene	pseudo	665196
621495	0	0	0	0	0	0	chr1	83041524	83042480	-	Krtap28-10	4733401N17Rik	keratin associated protein 28-10	protein-coding	621495		GO:0003674|GO:0005575|GO:0008150
77921	0	0	0	0	0	0	chr1	83058286	83059378	-	A030005K14Rik	BB150353	RIKEN cDNA A030005K14 gene	unknown	77921
71386	0	0	0	0	0	0	chr1	83060930	83061921	+	Krtap28-13	5530401N06Rik	keratin associated protein 28-13	protein-coding	71386		GO:0003674|GO:0005575|GO:0008150
20297	1.66858	3.68448	0	0	4.98814	7.5626	chr1	83116766	83119167	+	Ccl20	CKb4|LARC|MIP-3A|MIP-3[a]|MIP3A|ST38|Scya20|exodus-1	chemokine (C-C motif) ligand 20	protein-coding	20297	ENSMUSG00000026166	GO:0005125|GO:0005515|GO:0005576|GO:0005615|GO:0006935|GO:0006954|GO:0006955|GO:0008009|GO:0042466
71227	3.83851	4.48242	4.49093	5.04391	3.33429	3.43682	chr1	83159762	83210572	+	Wdr69	4930563E19Rik|4933429D11Rik	WD repeat domain 69	protein-coding	71227	ENSMUSG00000053161	GO:0003674|GO:0005575|GO:0008150
621614	0	0	0	0	0	0	chr1	83212047	83212884	-	Gm6244	EG621614	heterogeneous nuclear ribonucleoprotein A1 pseudogene	pseudo	621614
77629	0	0	0	0	0	0	chr1	83255781	83408200	-	Sphkap	4930544G21Rik|A930009L15Rik|AI852220|SKIP|mKIAA1678	SPHK1 interactor, AKAP domain containing	protein-coding	77629	ENSMUSG00000026163	GO:0005737|GO:0005739|GO:0008150|GO:0030018|GO:0051018
622958	0	0	0	0	0	0	chr1	83314450	83316222	+	Gm6374	EG622958	mitochondrial ribosome recycling factor pseudogene	pseudo	622958
100503408	0	0	0	0	0	0	chr1	83705338	83705716	-	Gm19677		KH homology domain-containing protein 1B-like	pseudo	100503408
98496	7.68359	7.37922	7.00758	7.03925	9.8667	9.85174	chr1	84036293	84341110	-	Pid1	5033414K04Rik|NYGGF4	phosphotyrosine interaction domain containing 1	protein-coding	98496	ENSMUSG00000045658	GO:0001933|GO:0005515|GO:0005634|GO:0005737|GO:0005739|GO:0010628|GO:0044320|GO:0045944|GO:0046325|GO:0046627|GO:0051881|GO:0070346|GO:0070584|GO:0071345|GO:0071354|GO:0071356|GO:0071398|GO:0090005|GO:0090298|GO:2000045|GO:2000377|GO:2000379|GO:2001170|GO:2001171|GO:2001274
100416887	0	0	0	0	0	0	chr1	84168188	84168730	+	Gm18304		peptidyl-tRNA hydrolase 2 pseudogene	pseudo	100416887
227325	5.09711	6.7345	5.35829	6.19953	5.19401	5.03451	chr1	84369839	84696221	-	Dner	A930026D19Rik|BET|Bret	delta/notch-like EGF-related receptor	protein-coding	227325	ENSMUSG00000036766	GO:0005112|GO:0005509|GO:0005769|GO:0005886|GO:0007219|GO:0007220|GO:0007275|GO:0010001|GO:0016020|GO:0016021|GO:0030154|GO:0030425|GO:0043025|GO:0048741
100628595	0	0	0	0	0	0	chr1	84695839	84695915	+	Mir5126	mmu-mir-5126|mu-mir-5126	microRNA 5126	miscRNA	100628595
14897	12.4185	12.8171	13.1179	13.1452	12.698	12.6307	chr1	84721189	84840516	-	Trip12	1110036I07Rik|6720416K24Rik|AA410158|Gtl6|TRIP-12	thyroid hormone receptor interactor 12	protein-coding	14897	ENSMUSG00000026219	GO:0004842|GO:0005634|GO:0005654|GO:0005737|GO:0006974|GO:0009790|GO:0042787|GO:0046966|GO:1901315|GO:2000780
66153	6.51605	6.68253	7.31412	7.39713	8.53211	8.67045	chr1	84839841	84900486	+	Fbxo36	0610008D19Rik|1110020F21Rik|2410002G19Rik|D1Ertd757e	F-box protein 36	protein-coding	66153	ENSMUSG00000073633	GO:0003674|GO:0005575|GO:0008150
71781	2.66859	4.44539	4.02784	3.57963	6.75284	6.73035	chr1	84906705	84935083	-	Slc16a14	1110004H10Rik	solute carrier family 16 (monocarboxylic acid transporters), member 14	protein-coding	71781	ENSMUSG00000026220	GO:0003674|GO:0005575|GO:0005886|GO:0006810|GO:0008150|GO:0015293|GO:0016020|GO:0016021|GO:0055085
100503433	0	0	0	0	0	0	chr1	84963669	84965210	+	Gm15433	ENSMUSG00000073632|OTTMUSG00000021801	predicted pseudogene 15433	protein-coding	100503433
100040135	4.82536	4.40021	5.359	4.59343	6.06895	5.82082	chr1	84990495	85327366	-	Gm2619		predicted gene 2619	pseudo	100040135
100039695	0	0	0	0	0	0	chr1	85012086	85012787	+	Rpl19-ps1	ENSMUSG00000064281|Gm15424|OTTMUSG00000021592	ribosomal protein L19, pseudogene 1	pseudo	100039695
665317	0	0	0	0	0	0	chr1	85026363	85028872	-	Gm7582	EG665317	component of Sp100-rs pseudogene	pseudo	665317
100039723	0	0	0	0	0	0	chr1	85061151	85062639	+	Gm2389		Sp140 nuclear body protein pseudogene	pseudo	100039723
100416971	0	0	0	0	0	0	chr1	85067647	85078223	-	Gm18342		Sp140 nuclear body protein pseudogene	pseudo	100416971
381287	0	0	0	0	0.73523	0	chr1	85088139	85109853	-	A530032D15Rik	Gm1888	RIKEN cDNA A530032D15Rik gene	protein-coding	381287	ENSMUSG00000089844	GO:0003674|GO:0005575|GO:0008150
621875	0	0	0	0	0	0	chr1	85105946	85114035	+	A530040E14Rik		RIKEN cDNA A530040E14 gene	miscRNA	621875
665378	0	0	0	0	1.22383	0.603424	chr1	85178784	85276057	+	Gm7609	EG665378	predicted pseudogene 7609	protein-coding	665378
620078	0.253547	0	0	0	0.0847917	1.85009	chr1	85246344	85270566	-	C130026I21Rik	4930565N07Rik|OTTMUSG00000029174	RIKEN cDNA C130026I21 gene	protein-coding	620078	ENSMUSG00000052477	GO:0003674|GO:0005575|GO:0008150
101056250	0	0	0	0	0	0	chr1	85285458	85285481	+	LOC101056250		sp110 nuclear body protein-like	protein-coding	101056250
100040213	0	0	0	0	0	0	chr1	85484252	85485142	-	Gm2666	Gm16182|OTTMUSG00000031456	predicted gene 2666	protein-coding	100040213
100039794	0	0	0	0	0	0	chr1	85498215	85514726	+	Gm2427		predicted gene 2427	protein-coding	100039794		GO:0003674|GO:0005575|GO:0008150
101055758	0	0	0	0	0	0	chr1	85536269	85552185	+	LOC101055758		component of Sp100-rs-like	pseudo	101055758
665338	0	0	0	0	0	0	chr1	85549687	85550577	+	Gm7592	EG665338	predicted gene 7592	protein-coding	665338		GO:0003674|GO:0005575|GO:0008150
109032	0	0	0	0	4.19167	3.43936	chr1	85576899	85603891	-	Sp110	5031415C07Rik|52kDa|5830484A20Rik|ENSMUSG00000075603|Ifi75|Ipr1	Sp110 nuclear body protein	protein-coding	109032	ENSMUSG00000070034	GO:0003677|GO:0005634|GO:0006351|GO:0006355|GO:0006915|GO:0006917|GO:0009617|GO:0045087
434484	0	2.36694	0	0	1.99938	1.5777	chr1	85600703	85645036	+	Sp140		Sp140 nuclear body protein	protein-coding	434484	ENSMUSG00000070031	GO:0003674|GO:0005730|GO:0005737|GO:0008150|GO:0046872
100503502	0	0	0	0	0	0	chr1	85609564	85610875	-	Gm10552	ENSMUSG00000073628	predicted gene 10552	miscRNA	100503502
100503045	0	0	0	0	0	0	chr1	85614115	85614823	-	Gm19524		predicted gene, 19524	miscRNA	100503045
20684	0	0	0	0	5.77442	5.67554	chr1	85650050	85709448	+	Sp100	A430075G10Rik	nuclear antigen Sp100	protein-coding	20684	ENSMUSG00000026222	GO:0000122|GO:0003677|GO:0003713|GO:0003714|GO:0005515|GO:0005634|GO:0005730|GO:0005737|GO:0006978|GO:0008134|GO:0016605|GO:0019900|GO:0019904|GO:0032526|GO:0032897|GO:0034097|GO:0034340|GO:0034341|GO:0034399|GO:0042802|GO:0042803|GO:0043392|GO:0043433|GO:0045892|GO:0045893|GO:0046872|GO:0051091|GO:0051271|GO:0070087
319997	3.55806	4.66721	3.3896	2.43064	2.65578	3.17383	chr1	85717083	85736606	-	A630001G21Rik		RIKEN cDNA A630001G21 gene	protein-coding	319997	ENSMUSG00000052760	GO:0003674|GO:0005575|GO:0008150
12283	10.2398	10.8822	10.6609	10.8483	11.7297	11.5661	chr1	85793447	85851577	+	Cab39	AA408805|AA960512|C78372|MO25|MO25alpha	calcium binding protein 39	protein-coding	12283	ENSMUSG00000036707	GO:0005509|GO:0005737|GO:0019900|GO:0030295|GO:0045860
64294	9.47832	9.68554	8.89789	9.2036	7.66648	8.21919	chr1	85894510	85908699	+	Itm2c	3110038L02Rik|BRI3|E25|E25C|ITM3	integral membrane protein 2C	protein-coding	64294	ENSMUSG00000026223	GO:0001540|GO:0005524|GO:0005764|GO:0005794|GO:0005886|GO:0010977|GO:0012502|GO:0016020|GO:0016021|GO:0030182|GO:0048471
71141	3.12012	0	0	3.61198	0	0	chr1	85928483	85931756	+	4933407L21Rik		RIKEN cDNA 4933407L21 gene	miscRNA	71141		GO:0003674|GO:0005575|GO:0008150
227326	0	0	0	0	0	0	chr1	85939537	85961055	-	Gpr55	Gm218	G protein-coupled receptor 55	protein-coding	227326	ENSMUSG00000049608	GO:0004871|GO:0004930|GO:0004949|GO:0005887|GO:0007165|GO:0007186|GO:0007202|GO:0016021|GO:0035025|GO:0038171|GO:0045453|GO:0045671|GO:0070374
100416669	5.1623	7.0683	5.65891	5.95552	11.2238	11.9199	chr1	86014403	86015886	-	Gm18180		zinc finger protein 617 pseudogene	pseudo	100416669
70060	0	0	0	0.840629	1.40826	0	chr1	86021942	86029958	+	Spata3	1700011N12Rik|1700029H01Rik|4930424D10Rik|Mtsarg1|Tsarg1	spermatogenesis associated 3	protein-coding	70060	ENSMUSG00000026226	GO:0003674|GO:0005575|GO:0008150
72792	3.61157	4.74637	3.1373	1.49959	10.4034	10.676	chr1	86045863	86055456	+	2810459M11Rik		RIKEN cDNA 2810459M11 gene	protein-coding	72792	ENSMUSG00000026227	GO:0005515|GO:0005575|GO:0008150
70247	13.4922	13.1504	13.6027	13.637	13.4452	13.455	chr1	86064619	86139295	+	Psmd1	2410026J11Rik|P112|S1	proteasome (prosome, macropain) 26S subunit, non-ATPase, 1	protein-coding	70247	ENSMUSG00000026229	GO:0000502|GO:0005575|GO:0030234|GO:0042176
15559	4.06502	4.51858	4.85685	5.02399	2.9462	3.32528	chr1	86099037	86111970	-	Htr2b	5-HT2B|AJ012488|AV377389	5-hydroxytryptamine (serotonin) receptor 2B	protein-coding	15559	ENSMUSG00000026228	GO:0001755|GO:0001819|GO:0001938|GO:0001965|GO:0002031|GO:0003007|GO:0003300|GO:0004435|GO:0004871|GO:0004930|GO:0004993|GO:0005099|GO:0005262|GO:0005737|GO:0005886|GO:0006182|GO:0006661|GO:0007165|GO:0007186|GO:0007205|GO:0007208|GO:0007210|GO:0007507|GO:0008144|GO:0008284|GO:0010507|GO:0014033|GO:0014065|GO:0014827|GO:0016020|GO:0016021|GO:0016310|GO:0019722|GO:0042310|GO:0042493|GO:0043066|GO:…
78795	9.27097	8.65574	9.48622	9.42439	9.61069	9.38129	chr1	86154780	86278284	+	Armc9	3830422A13Rik|4831423D23Rik|4930438O05Rik|5730415N24Rik	armadillo repeat containing 9	protein-coding	78795	ENSMUSG00000062590	GO:0003674|GO:0005575|GO:0008150
227327	10.6553	10.6011	8.61079	8.1623	10.019	10.0223	chr1	86303221	86307305	+	B3gnt7	C330001H22Rik|beta-3GnT7	UDP-GlcNAc:betaGal beta-1,3-N-acetylglucosaminyltransferase 7	protein-coding	227327	ENSMUSG00000079445	GO:0005575|GO:0005794|GO:0006486|GO:0008375|GO:0008378|GO:0016020|GO:0016021|GO:0016740|GO:0016757
383538	3.31475	6.07868	2.45794	2.69704	3.40357	3.10385	chr1	86323267	86325433	+	Gm5258	EG383538	predicted gene 5258	protein-coding	383538		GO:0003674|GO:0005575|GO:0008150
17975	15.1658	15.0115	15.2224	15.4826	15.5622	15.4159	chr1	86344719	86359455	-	Ncl	B530004O11Rik|C23|D0Nds28|D1Nds28|Nucl	nucleolin	protein-coding	17975	ENSMUSG00000026234	GO:0000166|GO:0001525|GO:0003676|GO:0003677|GO:0003723|GO:0005515|GO:0005634|GO:0005654|GO:0005730|GO:0005737|GO:0005938|GO:0008022|GO:0030529|GO:0042162
100303740	2.86713	4.22725	3.90579	3.93714	3.18672	3.64907	chr1	86351170	86351285	-	Snora75	MBI-55	small nucleolar RNA, H/ACA box 75	snoRNA	100303740		GO:0003674|GO:0005575|GO:0008150
80828	2.08407	2.95245	3.21103	2.36881	2.11507	0.800626	chr1	86356260	86356327	-	Snord82	Rnu82|U82|Z25	small nucleolar RNA, C/D box 82	snoRNA	80828
319336	6.12407	5.73857	5.85928	5.91416	5.17497	5.02491	chr1	86359574	86367964	+	C130036L24Rik	ENSMUSG00000073627	RIKEN cDNA C130036L24 gene	miscRNA	319336		GO:0003674|GO:0005575|GO:0008150
14767	0.194654	0	0	0	2.2318	0.988309	chr1	86386325	86388141	-	Nmur1	FM-3|Gpr66|NMU1R|NmU-R	neuromedin U receptor 1	protein-coding	14767	ENSMUSG00000026237	GO:0001607|GO:0004871|GO:0004930|GO:0005886|GO:0005887|GO:0006816|GO:0006821|GO:0007165|GO:0007186|GO:0007200|GO:0007202|GO:0007218|GO:0007268|GO:0008188|GO:0016020|GO:0016021|GO:0019722|GO:0048016
71863	3.66859	2.78198	3.2893	3.36617	4.98019	4.70521	chr1	86426329	86428049	+	1700019O17Rik		RIKEN cDNA 1700019O17 gene	protein-coding	71863	ENSMUSG00000036574	GO:0003674|GO:0005575|GO:0008150
100040414	5.1432	5.23208	4.41947	5.35628	8.84403	8.74864	chr1	86473562	86474020	+	Rpl30-ps6	ENSMUSG00000067125|Gm10200	ribosomal protein L30, pseudogene 6	pseudo	100040414
19231	12.4496	12.1942	12.2294	12.2517	17.5868	17.5545	chr1	86526736	86530698	+	Ptma	Thym	prothymosin alpha	protein-coding	19231	ENSMUSG00000026238	GO:0005634|GO:0043154
18582	8.65722	8.78123	7.5548	7.48512	7.15786	6.79754	chr1	86543015	86582501	-	Pde6d	AI841218|PrBP/delta	phosphodiesterase 6D, cGMP-specific, rod, delta	protein-coding	18582	ENSMUSG00000026239	GO:0004114|GO:0005095|GO:0005515|GO:0007601|GO:0007602|GO:0008152|GO:0033124|GO:0043086|GO:0047555|GO:0050896
26895	9.47077	9.21206	9.62401	9.92159	10.6713	10.6512	chr1	86587100	86606500	+	Cops7b	D1Wsu66e|E130114M23	COP9 (constitutive photomorphogenic) homolog, subunit 7b (Arabidopsis thaliana)	protein-coding	26895	ENSMUSG00000026240	GO:0003674|GO:0005634|GO:0005737|GO:0008180|GO:0010388
18159	3.54528	4.58933	1.55233	3.23656	2.63065	4.56	chr1	86666293	86670573	-	Nppc	CNP|lbab	natriuretic peptide type C	protein-coding	18159	ENSMUSG00000026241	GO:0001503|GO:0003418|GO:0003419|GO:0005102|GO:0005179|GO:0005184|GO:0005576|GO:0005615|GO:0006182|GO:0007168|GO:0008285|GO:0009791|GO:0030828|GO:0040014|GO:0042803|GO:0045669|GO:0045909|GO:0048513|GO:0050880|GO:0051053|GO:0051428
208718	10.5255	10.2956	10.6545	10.5459	11.1374	11.4066	chr1	86703804	87050097	+	Dis3l2	4930429A22Rik|8030493P09Rik	DIS3 mitotic control homolog (S. cerevisiae)-like 2	protein-coding	208718	ENSMUSG00000053333	GO:0003723|GO:0004518|GO:0004527|GO:0004540|GO:0005737|GO:0007049|GO:0007067|GO:0008285|GO:0016787|GO:0051301|GO:0051306
620213	0	0	0	0	0	0	chr1	86908762	86909708	-	Gm6136	EG620213	ribosomal protein L6 pseudogene	pseudo	620213
208256	0	0	0	0	0	0	chr1	87068030	87071005	+	Akp-ps1	EG208256|Gm4752	alkaline phosphatase pseudogene 1	pseudo	208256
11650	0	0	3.87426	3.49959	2.40826	0	chr1	87086691	87089928	-	Alppl2	Akp5|C77216|D1Ertd816e|EAP	alkaline phosphatase, placental-like 2	protein-coding	11650	ENSMUSG00000026246	GO:0003824|GO:0004035|GO:0005886|GO:0008152|GO:0009986|GO:0016020|GO:0016311|GO:0016787|GO:0016791|GO:0030016|GO:0031225|GO:0046872
76768	0	0	0	0	0	0	chr1	87098002	87101606	-	Alpi	2010001C14Rik|Akp6|gIAP	alkaline phosphatase, intestinal	protein-coding	76768	ENSMUSG00000079440	GO:0000287|GO:0004035|GO:0006793|GO:0008270|GO:0009897|GO:0016787
11648	0	0	0	0	0	0.728792	chr1	87124973	87127912	+	Akp3	Akp-3|IAP|dIAP	alkaline phosphatase 3, intestine, not Mn requiring	protein-coding	11648	ENSMUSG00000036500	GO:0000287|GO:0004035|GO:0006793|GO:0008270|GO:0009897|GO:0016787|GO:0021915|GO:0022008|GO:0035264|GO:0036342
13599	3.36107	3.64396	3.2893	1.91463	0	1.7593	chr1	87147655	87156136	-	Ecel1	DINE|xce	endothelin converting enzyme-like 1	protein-coding	13599	ENSMUSG00000026247	GO:0004222|GO:0005622|GO:0005887|GO:0006508|GO:0007218|GO:0008152|GO:0008233|GO:0008237|GO:0016020|GO:0016021|GO:0016787|GO:0035556|GO:0046872
69453	2.66859	2.04595	0	3.68679	2.93767	2.26454	chr1	87183493	87188404	+	Prss56	1700027L20Rik	protease, serine 56	protein-coding	69453		GO:0005575|GO:0006508|GO:0008233|GO:0008236|GO:0016787
11447	0	0	4.30651	1.06519	2.52374	2.95619	chr1	87190652	87200070	+	Chrnd	Achr-4|Acrd|L10076	cholinergic receptor, nicotinic, delta polypeptide	protein-coding	11447	ENSMUSG00000026251	GO:0004889|GO:0005216|GO:0005230|GO:0005515|GO:0005886|GO:0005892|GO:0006810|GO:0006811|GO:0006812|GO:0015276|GO:0016020|GO:0016021|GO:0030054|GO:0034220|GO:0042166|GO:0042391|GO:0045202|GO:0045211|GO:0048630|GO:0050881
11449	0	0	0	1.49959	0	2.56293	chr1	87205811	87211835	+	Chrng	Achr-3|Acrg	cholinergic receptor, nicotinic, gamma polypeptide	protein-coding	11449	ENSMUSG00000026253	GO:0004889|GO:0005216|GO:0005515|GO:0005886|GO:0005892|GO:0006810|GO:0006811|GO:0006812|GO:0015276|GO:0016020|GO:0016021|GO:0030054|GO:0034220|GO:0042391|GO:0045202|GO:0045211
26987	11.9366	11.5752	11.6483	11.684	13.5011	13.3648	chr1	87213914	87240488	+	Eif4e2	2700069E09Rik|AI036339|AV129531|D0H0S6743E|Eif4el3	eukaryotic translation initiation factor 4E member 2	protein-coding	26987	ENSMUSG00000026254	GO:0003723|GO:0003743|GO:0005515|GO:0005737|GO:0005845|GO:0006412|GO:0006413|GO:0006417|GO:0031625
98363	4.32096	5.05673	0	1.96426	5.70981	5.86844	chr1	87264364	87310791	+	Efhd1	4931430I01Rik|AI452351|PP3051|mitocalcin	EF hand domain containing 1	protein-coding	98363	ENSMUSG00000026255	GO:0005509|GO:0005739|GO:0005743|GO:0031175
227331	11.3575	11.194	10.9233	11.0752	10.5748	10.478	chr1	87326998	87450810	+	Gigyf2	2610016F01Rik|A830080H02Rik|AI852361|AW259676|BC006835|Tnrc15|mKIAA0642	GRB10 interacting GYF protein 2	protein-coding	227331	ENSMUSG00000048000	GO:0000084|GO:0003674|GO:0005575|GO:0007631|GO:0008344|GO:0009791|GO:0021522|GO:0035264|GO:0044267|GO:0048009|GO:0048873|GO:0050881|GO:0050885
100040591	4.92522	6.03283	6.19207	5.41734	2.17455	0	chr1	87386284	87394729	-	Kcnj13		potassium inwardly-rectifying channel, subfamily J, member 13	protein-coding	100040591	ENSMUSG00000079436	GO:0005216|GO:0005242|GO:0005244|GO:0006810|GO:0006811|GO:0006813|GO:0016020|GO:0016021|GO:0034765
73234	0	0	0	0	0	0	chr1	87470264	87475459	+	3110079O15Rik	Snorc	RIKEN cDNA 3110079O15 gene	protein-coding	73234	ENSMUSG00000026258	GO:0003674|GO:0005575|GO:0008150|GO:0016020|GO:0016021
53972	2.92213	5.26535	4.86622	4.08715	3.43525	3.90881	chr1	87476829	87573870	-	Ngef	Tims2|ephexin	neuronal guanine nucleotide exchange factor	protein-coding	53972	ENSMUSG00000026259	GO:0005085|GO:0005089|GO:0005515|GO:0005543|GO:0005622|GO:0005737|GO:0005886|GO:0007275|GO:0007399|GO:0009987|GO:0016020|GO:0030154|GO:0035023|GO:0042995|GO:0043087|GO:0046875|GO:0048013|GO:0061002
319977	0	0	0	0	0	0	chr1	87505251	87506926	-	A530079E22Rik		RIKEN cDNA A530079E22 gene	unknown	319977
620454	0	0	0	0	0	0	chr1	87543093	87544694	-	Gm6153	EG620454	predicted gene 6153	pseudo	620454
23956	0	3.17154	0	0	0	0	chr1	87574027	87597840	+	Neu2	MBS|MSS|MTS	neuraminidase 2	protein-coding	23956	ENSMUSG00000079434	GO:0004308|GO:0005737|GO:0005829|GO:0008152|GO:0010831|GO:0016787|GO:0016798|GO:0045663|GO:0052794|GO:0052795|GO:0052796
16331	8.18602	8.19183	7.26791	7.51026	11.2486	11.3211	chr1	87620312	87720508	+	Inpp5d	AI323613|SHIP|SHIP-1|SHIP1|s-SHIP	inositol polyphosphate-5-phosphatase D	protein-coding	16331	ENSMUSG00000026288	GO:0004445|GO:0005515|GO:0005737|GO:0005829|GO:0005884|GO:0005886|GO:0006915|GO:0008285|GO:0008340|GO:0009968|GO:0016020|GO:0016064|GO:0016311|GO:0016787|GO:0017124|GO:0030487|GO:0030853|GO:0030863|GO:0030889|GO:0034594|GO:0035556|GO:0043065|GO:0045409|GO:0045579|GO:0045621|GO:0045648|GO:0045656|GO:0045659|GO:0045671|GO:0045779|GO:0046854|GO:0050777|GO:0050869|GO:0051425
77040	9.76058	9.9136	10.4812	10.4775	9.83387	9.93991	chr1	87756011	87792428	+	Atg16l1	1500009K01Rik|Apg16l|Atg16l|WDR30	autophagy related 16-like 1 (S. cerevisiae)	protein-coding	77040	ENSMUSG00000026289	GO:0000045|GO:0000421|GO:0005515|GO:0005737|GO:0005776|GO:0006810|GO:0006914|GO:0015031|GO:0016020
100217415	0	0	0	0	1.95208	0	chr1	87784571	87784818	+	Scarna6	MBI-46	small Cajal body-specific RNA 6	miscRNA	100217415		GO:0003674|GO:0005575|GO:0008150
20215	1.37602	4.04501	4.84217	4.48266	6.40182	6.47306	chr1	87803680	87845157	+	Sag	A930001K18Rik|Arr1|Irbp|arrestin	retinal S-antigen	protein-coding	20215	ENSMUSG00000056055	GO:0001750|GO:0001917|GO:0002046|GO:0007165|GO:0007601|GO:0050896|GO:0051219
227333	11.0563	11.3516	11.0996	11.2278	8.69639	8.60733	chr1	87853287	87944489	+	Dgkd	AI841987|D330025K09|DGKdelta|dgkd-2	diacylglycerol kinase, delta	protein-coding	227333	ENSMUSG00000070738	GO:0004143|GO:0005737|GO:0005886|GO:0010033|GO:0016023|GO:0016310|GO:0042803|GO:0046339|GO:0046982|GO:0051260
100503175	0	0	0	0	0	0	chr1	87853347	87854299	-	Gm19582		predicted gene, 19582	protein-coding	100503175
227334	11.137	11.0822	10.1865	10.0999	8.50465	8.37669	chr1	87945121	88008551	-	Usp40	B230215L03Rik|C730029K03	ubiquitin specific peptidase 40	protein-coding	227334	ENSMUSG00000005501	GO:0004221|GO:0005575|GO:0006508|GO:0006511|GO:0008233|GO:0008234|GO:0016787
545344	0	0	0	0	0	0	chr1	88022281	88024159	+	Gm5832	EG545344	karyopherin (importin) alpha 2 pseudogene	pseudo	545344
677561	0	0	0	0	0	0	chr1	88025211	88026068	+	Gm15375	OTTMUSG00000020824	UDP glycosyltransferase 1 family, polypeptide A10 pseudogene	pseudo	677561
394430	0.220189	0	2.29016	0.812146	1.22576	1.94355	chr1	88055411	88220002	+	Ugt1a10	A13|Ugt1a13	UDP glycosyltransferase 1 family, polypeptide A10	protein-coding	394430	ENSMUSG00000090165	GO:0003674|GO:0005575|GO:0008150|GO:0008152|GO:0016740|GO:0016757
394434	0.0311551	0	0	0.812146	0	0	chr1	88070779	88220002	+	Ugt1a9	A12|UDPGT 1-9|Ugt1a12|mUGTBr/P	UDP glucuronosyltransferase 1 family, polypeptide A9	protein-coding	394434	ENSMUSG00000090175	GO:0001972|GO:0004857|GO:0005783|GO:0006805|GO:0008152|GO:0015020|GO:0016020|GO:0016021|GO:0016740|GO:0016757|GO:0016758|GO:0017144|GO:0019899|GO:0042803|GO:0043086|GO:0043231|GO:0045922|GO:0046226|GO:0046982|GO:0051552|GO:0052696|GO:0052697
101056167	0	0	0	0	0	0	chr1	88087867	88088748	+	LOC101056167		UDP-glucuronosyltransferase 1-8-like	protein-coding	101056167
394432	0.0311551	0	1.24518	0.812146	0.367247	0	chr1	88095001	88220002	+	Ugt1a7c	A10'|A13|Ugt1a10	UDP glucuronosyltransferase 1 family, polypeptide A7C	protein-coding	394432	ENSMUSG00000090124	GO:0005783|GO:0006711|GO:0008152|GO:0015020|GO:0016020|GO:0016021|GO:0016740|GO:0016757|GO:0016758|GO:0019439|GO:0043231|GO:0046226
394435	0	0	0	0	0	0	chr1	88103257	88218998	+	Ugt1a6b	A9'|Ugt1a9	UDP glucuronosyltransferase 1 family, polypeptide A6B	protein-coding	394435	ENSMUSG00000090145	GO:0003674|GO:0005575|GO:0008150
94284	0.86123	0	1.74335	0.812146	0	0	chr1	88134809	88220002	+	Ugt1a6a	UDPGT|UDPGT 1-6|UGT1-06|UGT1.6|Ugt1a6|Ugt1a7	UDP glucuronosyltransferase 1 family, polypeptide A6A	protein-coding	94284	ENSMUSG00000054545	GO:0005743|GO:0006805|GO:0015020|GO:0018880|GO:0019585|GO:0019899|GO:0032403|GO:0042803|GO:0043231|GO:0043234|GO:0046982|GO:0071385
394433	0.0311551	0	0	0.812146	0	0	chr1	88166012	88220002	+	Ugt1a5		UDP glucuronosyltransferase 1 family, polypeptide A5	protein-coding	394433	ENSMUSG00000089675|ENSMUSG00000089943	GO:0003674|GO:0005575|GO:0008150|GO:0016740|GO:0016757
100418108	0	0	0	0	0	0	chr1	88186671	88187519	+	Gm15368	OTTMUSG00000020802	UDP glycosyltransferase 1 family, polypeptide A10 pseudogene	pseudo	100418108
100418109	0	0	0	0	0	0	chr1	88191880	88192683	+	Gm15376	OTTMUSG00000020825	UDP glycosyltransferase 1 family, polypeptide A10 pseudogene	pseudo	100418109
22236	0.0311551	0	0	0.812146	0	0	chr1	88200611	88220002	+	Ugt1a2	UDPGT 1-2|Ugt1	UDP glucuronosyltransferase 1 family, polypeptide A2	protein-coding	22236	ENSMUSG00000090171	GO:0001972|GO:0005783|GO:0008152|GO:0015020|GO:0016020|GO:0016021|GO:0016740|GO:0016757|GO:0016758|GO:0019899|GO:0042803|GO:0043231|GO:0046982|GO:0052696|GO:0052697
15504	5.22317	5.78198	5.45922	4.30695	0	0	chr1	88204732	88205748	-	Dnajb3	Hsj3|MSJ-1|Msj1	DnaJ (Hsp40) homolog, subfamily B, member 3	protein-coding	15504	ENSMUSG00000081984	GO:0006457|GO:0031072|GO:0051082
394436	0.0311551	0	0	0.812146	0	0	chr1	88211959	88220002	+	Ugt1a1	Gnt1|UDPGT 1-1|UGT1A01|Udpgt-1a|UgtBr1	UDP glucuronosyltransferase 1 family, polypeptide A1	protein-coding	394436	ENSMUSG00000089960	GO:0001972|GO:0004857|GO:0005496|GO:0005783|GO:0005887|GO:0008152|GO:0010033|GO:0015020|GO:0016020|GO:0016021|GO:0016740|GO:0016757|GO:0016758|GO:0019899|GO:0042803|GO:0043086|GO:0043231|GO:0046982|GO:0051552|GO:0052696|GO:0052697|GO:0070069|GO:0070980
100040766	0.152396	1.57536	0	0	4.53437	4.56866	chr1	88227020	88262289	+	Heatr7b1	ENSMUSG00000044873|OTTMUSG00000020804	HEAT repeat containing 7B1	protein-coding	100040766	ENSMUSG00000079429	GO:0003674|GO:0005575|GO:0008150
381280	11.9479	11.7298	11.6378	11.8415	10.6531	10.6818	chr1	88258856	88277579	-	Hjurp	C330011F01Rik|Gm975|Mfleg1	Holliday junction recognition protein	protein-coding	381280	ENSMUSG00000044783	GO:0000775|GO:0000777|GO:0003677|GO:0005634|GO:0005694|GO:0005730|GO:0005737|GO:0007049|GO:0007059|GO:0034080|GO:0034509|GO:0042393|GO:0043254|GO:0051101
78605	0	0	0	0	0	0	chr1	88263113	88269408	-	6430706D22Rik		RIKEN cDNA 6430706D22 gene	miscRNA	78605
171382	0	0	0	0	0	0.117493	chr1	88303283	88388851	+	Trpm8	CMR1|LTRPC6|LTrpC-6|TRPP8|Trp-p8	transient receptor potential cation channel, subfamily M, member 8	protein-coding	171382	ENSMUSG00000036251	GO:0005216|GO:0005262|GO:0006810|GO:0006811|GO:0006816|GO:0006874|GO:0009266|GO:0009409|GO:0009897|GO:0016020|GO:0016021|GO:0034220|GO:0042803|GO:0050896|GO:0050955|GO:0051289|GO:0055085|GO:0070207|GO:0070588
75396	0	0	0	0	0	0	chr1	88407019	88426438	+	Spp2	0610038O04Rik|pp-24|spp24	secreted phosphoprotein 2	protein-coding	75396	ENSMUSG00000026295	GO:0003674|GO:0005576|GO:0006461|GO:0043234|GO:0046849
14659	0	0	0	0	3.51992	1.80511	chr1	88499871	88510066	-	Glrp1	GRP-1	glutamine repeat protein 1	protein-coding	14659	ENSMUSG00000062310	GO:0000122|GO:0003674|GO:0005634
100503197	0	2.58933	2.52319	0	5.2035	5.95258	chr1	88551517	88562166	+	Gm19589		predicted gene, 19589	miscRNA	100503197
320982	6.23211	6.5865	6.703	7.20351	7.04844	7.14811	chr1	88673125	88702191	-	Arl4c	A630084M22Rik|Arl7|LAK	ADP-ribosylation factor-like 4C	protein-coding	320982	ENSMUSG00000049866	GO:0000166|GO:0005525|GO:0005622|GO:0005737|GO:0005886|GO:0006810|GO:0007264|GO:0016020|GO:0032456|GO:0042995|GO:0043014
78650	0	1.36694	3.36533	3.04336	6.11622	6.28326	chr1	88754890	88755733	+	2410088K16Rik		RIKEN cDNA 2410088K16 gene	miscRNA	78650
NEWGENE455	2.00772	0	3.47326	0	5.93831	6.1233	chr1	88805004	88806355		NEWGENE455
208347	0	0	0	0	0	0	chr1	88932244	88933576	+	Gm4753	EG208347	predicted gene 4753	pseudo	208347
73475	2.71715	0	1.3748	1.71406	4.46177	4.89681	chr1	89016113	89022210	+	1700067G17Rik		RIKEN cDNA 1700067G17 gene	miscRNA	73475
100417586	6.52657	5.86944	6.01177	5.27218	0	0	chr1	89048965	89049565	+	Gm18699		cytidine 5'-triphosphate synthase 2 pseudogene	pseudo	100417586
98402	9.4149	8.88722	10.492	10.2115	10.7278	10.6438	chr1	89070462	89153793	+	Sh3bp4	AI594717|AW227605|BOG25	SH3-domain binding protein 4	protein-coding	98402	ENSMUSG00000036206	GO:0003674|GO:0005575|GO:0005634|GO:0005905|GO:0006897|GO:0008150|GO:0016020|GO:0031410
383542	0	0	0	0	0	0	chr1	89256143	89257000	-	Gm5259	EG383542	ribosomal protein L7A pseudogene	pseudo	383542
77331	0	3.9184	3.13261	1.5873	0	0	chr1	89360344	89406133	-	C030007H22Rik		RIKEN cDNA C030007H22 gene	miscRNA	77331
347722	10.2129	10.6202	10.432	10.4763	9.45502	9.31004	chr1	89454811	89895282	+	Agap1	Centg2|Ggap1|R75364|mKIAA1099	ArfGAP with GTPase domain, ankyrin repeat and PH domain 1	protein-coding	347722	ENSMUSG00000055013	GO:0000166|GO:0003924|GO:0005096|GO:0005525|GO:0005543|GO:0005622|GO:0005737|GO:0005829|GO:0006184|GO:0006810|GO:0007264|GO:0008060|GO:0008270|GO:0015031|GO:0032312|GO:0046872
74403	6.22838	5.83117	4.88671	6.59059	3.72016	3.65839	chr1	89676507	89683892	-	4933400F21Rik	1700091C04Rik|4930565K10Rik	RIKEN cDNA 4933400F21 gene	miscRNA	74403
14472	7.25056	7.68551	5.52135	5.16256	7.62587	7.40802	chr1	89927956	89931176	-	Gbx2	D130058E05Rik|Gbx-2|MMoxA|Stra7	gastrulation brain homeobox 2	protein-coding	14472	ENSMUSG00000034486	GO:0001569|GO:0001755|GO:0003677|GO:0003700|GO:0005634|GO:0006351|GO:0006355|GO:0007411|GO:0008283|GO:0021549|GO:0021555|GO:0021568|GO:0021930|GO:0030902|GO:0030917|GO:0035239|GO:0042472|GO:0043565|GO:0048483
208372	4.31244	3.24141	4.1373	3.61507	5.19354	5.81283	chr1	89952678	90014577	-	Asb18	Asb-18	ankyrin repeat and SOCS box-containing 18	protein-coding	208372	ENSMUSG00000067081	GO:0003674|GO:0005575|GO:0008150|GO:0035556
74918	1.98225	4.89633	0.92673	2.20003	3.76415	4.9717	chr1	90042132	90153401	-	Iqca	4930465P12Rik|4930585L22Rik|BB288505|Iqca1	IQ motif containing with AAA domain	protein-coding	74918	ENSMUSG00000026301	GO:0000166|GO:0003674|GO:0005524|GO:0005575|GO:0008150|GO:0017111
12778	3.79952	0	5.55233	5.4407	10.0639	9.88046	chr1	90204003	90216288	+	Cxcr7	AW541270|CXC-R7|CXCR-7|Cmkor1|RDC-1|Rdc1	chemokine (C-X-C motif) receptor 7	protein-coding	12778	ENSMUSG00000044337	GO:0004871|GO:0004930|GO:0005737|GO:0005768|GO:0005886|GO:0007155|GO:0007165|GO:0007186|GO:0007275|GO:0016020|GO:0016021|GO:0016494|GO:0043066|GO:0070098
NEWGENE456	0	0	0	0	5.53037	3.92236	chr1	90275244	90276082		NEWGENE456
NEWGENE457	0	0	0	1.49959	6.79011	6.85554	chr1	90517174	90525688		NEWGENE457
108679	13.0175	12.7217	12.9113	12.9596	13.306	13.2361	chr1	90603425	90613341	+	Cops8	9430009J09Rik|AA408242|Csn8|Sgn8	COP9 (constitutive photomorphogenic) homolog, subunit 8 (Arabidopsis thaliana)	protein-coding	108679	ENSMUSG00000034432	GO:0005515|GO:0005634|GO:0005737|GO:0008180|GO:0010388
433332	0	0	0	0	0	0	chr1	90675161	90679793	+	Gm9991	EG433332|ENSMUSG00000056128	predicted gene 9991	unknown	433332		GO:0003674|GO:0005575|GO:0008150
12835	2.80755	3.57418	5.0107	5.22844	5.7138	6.51894	chr1	90766860	90843971	-	Col6a3	AI507288|Col6a-3	collagen, type VI, alpha 3	protein-coding	12835	ENSMUSG00000048126	GO:0005581|GO:0005615|GO:0031012|GO:0042383
NEWGENE458	4.31486	4.21825	6.9822	7.5296	3.9999	3.91024	chr1	90886439	90891727		NEWGENE458
171531	5.86581	4.3296	6.97311	6.67968	3.60466	2.12704	chr1	90915100	90951142	+	Mlph	2210418F23Rik|5031433I09Rik|AW228792|D1Wsu84e|Slac-2a|l(1)-3Rk|l1Rk3|ln	melanophilin	protein-coding	171531	ENSMUSG00000026303	GO:0001725|GO:0003779|GO:0005515|GO:0005815|GO:0006605|GO:0006886|GO:0015629|GO:0017022|GO:0017137|GO:0030318|GO:0030864|GO:0031489|GO:0032400|GO:0035371|GO:0042470|GO:0043473|GO:0046872|GO:0051010
623503	0	0	0	0	0	0	chr1	90953108	90954012	+	Prlh	EG623503	prolactin releasing hormone	protein-coding	623503	ENSMUSG00000090550	GO:0001894|GO:0002021|GO:0002023|GO:0005184|GO:0005737|GO:0006112|GO:0006629|GO:0007186|GO:0007631|GO:0009749|GO:0031861|GO:0032868|GO:0040014|GO:0042755|GO:0043434|GO:0045444|GO:0048483
19329	1.66858	0	0	1.91463	6.0097	6.352	chr1	90958133	90969620	-	Rab17	AW413472	RAB17, member RAS oncogene family	protein-coding	19329	ENSMUSG00000026304	GO:0000166|GO:0005515|GO:0005525|GO:0005622|GO:0005886|GO:0006810|GO:0007264|GO:0015031|GO:0016020
16978	9.81607	9.87848	12.4144	12.4626	8.9354	8.81193	chr1	90998727	91128944	+	Lrrfip1	AU024550|Fliiap1	leucine rich repeat (in FLII) interacting protein 1	protein-coding	16978	ENSMUSG00000026305	GO:0003677|GO:0005515|GO:0005634|GO:0005737|GO:0006351|GO:0006355
329207	11.7338	11.5164	11.2023	11.08	7.3879	8.05105	chr1	91145103	91170795	+	Rbm44	Gm817	RNA binding motif protein 44	protein-coding	329207	ENSMUSG00000070732	GO:0000166|GO:0003676|GO:0003723|GO:0005515|GO:0005737|GO:0008150|GO:0042803|GO:0045171
665766	9.69902	9.34147	9.62423	9.71871	0.65687	1.73321	chr1	91171288	91172163	-	Gm7776	EG665766	proteasome (prosome, macropain) 28 subunit, alpha pseudogene	pseudo	665766
51801	3.83851	0.781976	4.35969	4.23157	0	2.50555	chr1	91179822	91225196	+	Ramp1	9130218E19Rik	receptor (calcitonin) activity modifying protein 1	protein-coding	51801	ENSMUSG00000034353	GO:0001525|GO:0004872|GO:0004948|GO:0005615|GO:0005886|GO:0006810|GO:0006816|GO:0006886|GO:0007165|GO:0007186|GO:0008277|GO:0008565|GO:0009986|GO:0015026|GO:0015031|GO:0016020|GO:0016021|GO:0030819|GO:0031623|GO:0031716|GO:0043235|GO:0044424|GO:0060050|GO:0072659
67921	10.4308	10.1807	10.2791	10.3354	9.79562	9.93197	chr1	91250319	91286025	+	Ube2f	2510010F15Rik|AI851109	ubiquitin-conjugating enzyme E2F (putative)	protein-coding	67921	ENSMUSG00000034343	GO:0000166|GO:0005524|GO:0005575|GO:0008152|GO:0016874|GO:0016881|GO:0019788|GO:0045116
665783	9.14788	8.90568	8.54835	8.69732	5.08775	4.82566	chr1	91296045	91296936	+	Gm7785	EG665783	predicted gene 7785	pseudo	665783
50880	4.96567	5.55957	2.43608	3.95777	7.9481	7.76201	chr1	91298338	91321080	+	Scly	9830169H08|A930015N15Rik|SCL|Scly1|Scly2	selenocysteine lyase	protein-coding	50880	ENSMUSG00000026307	GO:0003824|GO:0005737|GO:0008152|GO:0009000|GO:0016740|GO:0016829|GO:0030170
227357	0	2.60979	0	0	0.429247	0	chr1	91322075	91348303	+	Espnl	Gm556	espin-like	protein-coding	227357	ENSMUSG00000049515	GO:0003674|GO:0005575|GO:0008150
100503326	0	0	0	0	0	0	chr1	91351016	91354167	-	Gm19636		predicted gene, 19636	miscRNA	100503326
70788	1.64896	0	0	0.914629	3.03447	3.29696	chr1	91351073	91362414	+	Klhl30	4631423F02Rik	kelch-like 30 (Drosophila)	protein-coding	70788	ENSMUSG00000026308	GO:0003674|GO:0005575|GO:0008150
227358	2.00097	0	0	1.51897	3.35789	2.95936	chr1	91366430	91374217	+	Fam132b	4832406C22|myonectin	family with sequence similarity 132, member B	protein-coding	227358	ENSMUSG00000047443	GO:0005576|GO:0005615|GO:0019217|GO:0042803|GO:2000193
67444	10.3639	11.0469	11.0826	10.9729	9.39711	9.3989	chr1	91373861	91398783	-	Ilkap	0710007A14Rik|1600009O09Rik|PP2C-DELTA	integrin-linked kinase-associated serine/threonine phosphatase 2C	protein-coding	67444	ENSMUSG00000026309	GO:0003824|GO:0004721|GO:0004722|GO:0005575|GO:0005737|GO:0006470|GO:0007090|GO:0008152|GO:0016311|GO:0016787|GO:0045786|GO:0046872
67086	0	0	0	0	0	0	chr1	91404879	91406029	-	1700020N18Rik		RIKEN cDNA 1700020N18 gene	miscRNA	67086
55927	8.08761	8.44617	9.5912	9.23775	4.55103	5.5463	chr1	91411483	91413222	-	Hes6	AI326893|bHLHb41	hairy and enhancer of split 6 (Drosophila)	protein-coding	55927	ENSMUSG00000067071	GO:0003677|GO:0003700|GO:0003712|GO:0005634|GO:0005667|GO:0006351|GO:0006355|GO:0006357|GO:0007275|GO:0007399|GO:0008134|GO:0030154|GO:0046983
18627	6.4628	7.28006	6.02417	5.30488	3.57819	3.71041	chr1	91415982	91459328	-	Per2	mKIAA0347|mPer2	period homolog 2 (Drosophila)	protein-coding	18627	ENSMUSG00000055866	GO:0000122|GO:0000988|GO:0004871|GO:0005515|GO:0005634|GO:0005737|GO:0006351|GO:0006355|GO:0007165|GO:0007623|GO:0048511
100418229	2.19465	1.04632	2.68346	1.78647	1.13523	1.70085	chr1	91487729	91490009	-	Gm19085		nucleolar complex associated 3 homolog pseudogene	pseudo	100418229
74019	7.79108	8.12078	7.84257	8.33542	8.28735	7.83702	chr1	91494668	91529307	+	Traf3ip1	3930402D05Rik|AU041749|MIP-T3	TRAF3 interacting protein 1	protein-coding	74019	ENSMUSG00000034292	GO:0000122|GO:0005102|GO:0005737|GO:0005829|GO:0005856|GO:0008017|GO:0015630|GO:0015631|GO:0042527|GO:0051101
65247	7.89623	7.60522	6.85903	7.15265	7.71034	7.62912	chr1	91540565	91559590	+	Asb1	1700029O08Rik|1700054C17Rik|AI426616|AI851378|mKIAA1146	ankyrin repeat and SOCS box-containing 1	protein-coding	65247	ENSMUSG00000026311	GO:0003674|GO:0005575|GO:0007275|GO:0030539|GO:0035556
13345	0	0	0	0	0	3.58647	chr1	91801477	91848027	+	Twist2	Dermo1|bHLHa39	twist homolog 2 (Drosophila)	protein-coding	13345	ENSMUSG00000007805	GO:0000122|GO:0001076|GO:0001649|GO:0003677|GO:0003682|GO:0003700|GO:0005515|GO:0005634|GO:0005667|GO:0005737|GO:0006351|GO:0006355|GO:0006357|GO:0007275|GO:0008285|GO:0010838|GO:0019904|GO:0030154|GO:0032720|GO:0043066|GO:0043392|GO:0044092|GO:0045638|GO:0045668|GO:0045892|GO:0046983|GO:0048701|GO:0060325|GO:0061303
208727	10.6596	10.2517	10.238	10.5738	10.3557	10.3208	chr1	91932749	92180341	-	Hdac4	4932408F19Rik|AI047285	histone deacetylase 4	protein-coding	208727	ENSMUSG00000026313	GO:0000118|GO:0000122|GO:0001501|GO:0002076|GO:0003677|GO:0003714|GO:0004407|GO:0005515|GO:0005634|GO:0005737|GO:0005829|GO:0006338|GO:0006351|GO:0006355|GO:0006476|GO:0008134|GO:0008270|GO:0008284|GO:0008285|GO:0010832|GO:0010882|GO:0014894|GO:0016568|GO:0016575|GO:0016787|GO:0017053|GO:0019901|GO:0030017|GO:0030018|GO:0030955|GO:0031078|GO:0031594|GO:0031672|GO:0032041|GO:0032129|GO:0033235|GO:…
665883	0	0	0	0	0	0	chr1	92430061	92430532	-	Gm7837	EG665883	predicted gene 7837	pseudo	665883
67273	11.8736	11.7679	12.0563	12.0364	11.1676	11.554	chr1	92439719	92473758	-	Ndufa10	2900053E13Rik	NADH dehydrogenase (ubiquinone) 1 alpha subcomplex 10	protein-coding	67273	ENSMUSG00000026260	GO:0003674|GO:0005524|GO:0005739|GO:0005747|GO:0006139|GO:0006810|GO:0008150|GO:0016773|GO:0022900|GO:0070469
259040	0	0	0	0	0	0	chr1	92479681	92480619	-	Olfr1416	MOR103-3	olfactory receptor 1416	protein-coding	259040	ENSMUSG00000067064	GO:0004871|GO:0004930|GO:0004984|GO:0007165|GO:0007186|GO:0007608|GO:0016021
258228	0	0	0	0	0	0	chr1	92490818	92491753	-	Olfr1415	MOR103-12	olfactory receptor 1415	protein-coding	258228	ENSMUSG00000057464	GO:0004871|GO:0004930|GO:0004984|GO:0007165|GO:0007186|GO:0007608|GO:0016021
259041	0	0	0	0	0	0	chr1	92511048	92518515	-	Olfr1414	MOR103-2	olfactory receptor 1414	protein-coding	259041	ENSMUSG00000042849	GO:0004871|GO:0004930|GO:0004984|GO:0007165|GO:0007186|GO:0007608|GO:0016021
259039	0	0	0	0	0	0	chr1	92573125	92574206	+	Olfr1413	MOR208-1	olfactory receptor 1413	protein-coding	259039	ENSMUSG00000058904	GO:0004871|GO:0004930|GO:0004984|GO:0007165|GO:0007186|GO:0007608|GO:0016021
258274	0	0	0	0	0	0	chr1	92588332	92589297	+	Olfr1412	MOR208-4	olfactory receptor 1412	protein-coding	258274	ENSMUSG00000046300	GO:0004871|GO:0004930|GO:0004984|GO:0007165|GO:0007186|GO:0007608|GO:0016021
258483	0	0	0	0	0	0	chr1	92596521	92597492	+	Olfr1411	MOR208-3	olfactory receptor 1411	protein-coding	258483	ENSMUSG00000062497	GO:0004871|GO:0004930|GO:0004984|GO:0007165|GO:0007186|GO:0007608|GO:0016021
258484	0	0	0	0	0	0	chr1	92607839	92608807	+	Olfr1410	MOR208-2	olfactory receptor 1410	protein-coding	258484		GO:0004871|GO:0004930|GO:0004984|GO:0007165|GO:0007186|GO:0007608|GO:0016021
257890	0	0	0	0	0	0	chr1	92619881	92621001	+	Olfr12	MOR208-5	olfactory receptor 12	protein-coding	257890	ENSMUSG00000061616	GO:0004871|GO:0004930|GO:0004984|GO:0005886|GO:0007165|GO:0007186|GO:0007608|GO:0016020|GO:0016021|GO:0050896
66915	10.8791	10.8515	10.8799	10.8324	10.7519	10.7099	chr1	92637145	92641985	-	Myeov2	1110002M09Rik	myeloma overexpressed 2	protein-coding	66915	ENSMUSG00000073616	GO:0003674|GO:0005575|GO:0008150
260301	2.17448	3.75764	3.3968	2.49959	1.33815	2.9477	chr1	92644218	92648841	-	Otos	OTOSP	otospiralin	protein-coding	260301	ENSMUSG00000044055	GO:0005576|GO:0007605
14733	7.86534	8.37967	7.10672	7.81914	7.19676	7.32456	chr1	92831686	92860196	+	Gpc1	AI462976	glypican 1	protein-coding	14733	ENSMUSG00000034220	GO:0005507|GO:0005576|GO:0005578|GO:0005768|GO:0005886|GO:0014037|GO:0016020|GO:0017134|GO:0030200|GO:0031225|GO:0032288|GO:0040037|GO:0043025|GO:0043236|GO:0043395|GO:0045121|GO:0070052
100504295	0	0	0	0	0	0	chr1	92831701	92853492	-	Gm20155		predicted gene, 20155	miscRNA	100504295
387167	0	0	0	0	0	0	chr1	92850378	92850443	+	Mir149	Mirn149|mmu-mir-149	microRNA 149	miscRNA	387167
241158	3.74977	0	2.96737	0	0.145228	0.427895	chr1	92870129	92902906	-	Ankmy1	4930483I10Rik|ZMYND13	ankyrin repeat and MYND domain containing 1	protein-coding	241158	ENSMUSG00000034212	GO:0003674|GO:0005575|GO:0008150|GO:0008270|GO:0046872
67446	7.26277	6.52627	7.0814	6.48205	3.54048	4.16285	chr1	92906989	92908620	+	Dusp28	0710001B24Rik|AV005521	dual specificity phosphatase 28	protein-coding	67446	ENSMUSG00000047067	GO:0004721|GO:0004725|GO:0005575|GO:0006470|GO:0008138|GO:0016311|GO:0016787|GO:0016791|GO:0035335
108657	7.91407	8.55891	6.18819	6.56579	7.75436	7.46917	chr1	92910825	92920585	+	Rnpepl1	1110014H17Rik|AI894167	arginyl aminopeptidase (aminopeptidase B)-like 1	protein-coding	108657	ENSMUSG00000026269	GO:0003674|GO:0004177|GO:0005575|GO:0008150|GO:0008152
100037260	3.73903	4.72687	2.77473	3.60269	5.78137	6.44074	chr1	92933543	92950590	-	9430060I03Rik		RIKEN cDNA 9430060I03 gene	miscRNA	100037260
23830	8.07389	8.49805	7.88088	8.27655	7.28867	7.07327	chr1	92934408	92947948	+	Capn10	AW049679|Capn8|mKIAA1845	calpain 10	protein-coding	23830	ENSMUSG00000026270	GO:0000149|GO:0004198|GO:0005622|GO:0005623|GO:0005634|GO:0005737|GO:0005741|GO:0005743|GO:0005758|GO:0005759|GO:0005829|GO:0005856|GO:0005886|GO:0005938|GO:0006508|GO:0007568|GO:0008092|GO:0008233|GO:0008234|GO:0016787|GO:0031532|GO:0031667|GO:0032024|GO:0032388|GO:0032869|GO:0043065|GO:0043231|GO:0046326
64095	4.25355	3.92882	0	0	3.14523	2.20945	chr1	92973119	92986391	+	Gpr35	KPG_007	G protein-coupled receptor 35	protein-coding	64095	ENSMUSG00000026271	GO:0004871|GO:0004930|GO:0005886|GO:0005887|GO:0007165|GO:0007186|GO:0016020|GO:0016021
100417583	0	0	0	0	0	0	chr1	92999976	93000648	-	Gm18697		trans-acting transcription factor 1 pseudogene	pseudo	100417583
208760	0	0	0	0	0	0	chr1	93006334	93012269	+	Aqp12	AB084104|mAQP12	aquaporin 12	protein-coding	208760	ENSMUSG00000045091	GO:0005215|GO:0005737|GO:0006810|GO:0016020|GO:0016021
16560	5.40647	5.05731	1.95933	5.43754	5.57819	5.7354	chr1	93015456	93101865	-	Kif1a	ATSV|C630002N23Rik|Gm1626|Kns1	kinesin family member 1A	protein-coding	16560	ENSMUSG00000014602	GO:0000166|GO:0005524|GO:0005634|GO:0005737|GO:0005874
11611	0	0	0	0	1.59743	1.26454	chr1	93135276	93145421	+	Agxt	Agt1|Agxt1	alanine-glyoxylate aminotransferase	protein-coding	11611	ENSMUSG00000026272	GO:0004760|GO:0005102|GO:0005739|GO:0005759|GO:0005777|GO:0005782|GO:0006625|GO:0008152|GO:0008453|GO:0008483|GO:0009436|GO:0016597|GO:0016740|GO:0019265|GO:0030170|GO:0042803|GO:0042853|GO:0042866|GO:0046487|GO:0046724|GO:0051384|GO:0051591
71874	1.66858	0	0	0	0	0	chr1	93151355	93160948	-	2310007B03Rik		RIKEN cDNA 2310007B03 gene	protein-coding	71874	ENSMUSG00000034159	GO:0003674|GO:0005575|GO:0008150
381284	0	0	0	0	0	0	chr1	93215899	93231072	+	E030010N08Rik	Gm976	RIKEN cDNA E030010N08 gene	protein-coding	381284		GO:0003674|GO:0005575|GO:0008150
208777	4.37788	3.82762	2.00354	2.45068	4.04553	3.98231	chr1	93235897	93296448	+	Sned1	6720455I24Rik|AI197264|AI642697|D430044C15Rik|SST3|Snep	sushi, nidogen and EGF-like domains 1	protein-coding	208777	ENSMUSG00000047793	GO:0005509|GO:0005575|GO:0005576|GO:0007160|GO:0008150
69821	9.90121	9.78553	9.47179	9.65137	9.84465	9.87859	chr1	93299211	93305870	-	Mterfd2	1810059A23Rik|4933412H03Rik|Mterf4	MTERF domain containing 2	protein-coding	69821	ENSMUSG00000026273	GO:0005739|GO:0005762|GO:0006390|GO:0006626|GO:0007507|GO:0019843|GO:0042255|GO:0043010
665966	0	0	0	0	0	0	chr1	93306694	93307239	-	Gm7867	EG665966	predicted gene 7867	pseudo	665966
269224	11.0322	10.7756	10.721	10.8485	9.23204	9.26621	chr1	93309437	93343465	-	Pask	mKIAA0135	PAS domain containing serine/threonine kinase	protein-coding	269224	ENSMUSG00000026274	GO:0000166|GO:0004672|GO:0004674|GO:0004871|GO:0005524|GO:0005622|GO:0005634|GO:0005737|GO:0005794|GO:0006468|GO:0007165|GO:0008289|GO:0016301|GO:0016310|GO:0016740|GO:0016772|GO:0035091|GO:0043576|GO:0045719|GO:0046777|GO:0070092|GO:2000505
66385	10.9617	11.0754	10.9287	11.0375	11.3854	11.3825	chr1	93343645	93367618	+	Ppp1r7	2310014J01Rik|SDS22	protein phosphatase 1, regulatory (inhibitor) subunit 7	protein-coding	66385	ENSMUSG00000026275	GO:0005634
404545	5.76535	6.1082	4.40167	4.28308	6.33581	6.42813	chr1	93373896	93403502	+	Ano7	IPCA-5|NGEP|NGEP-L|Pcanap5|Tmem16g	anoctamin 7	protein-coding	404545	ENSMUSG00000034107	GO:0005216|GO:0005254|GO:0005622|GO:0005634|GO:0005886|GO:0006810|GO:0006811|GO:0006821|GO:0016020|GO:0016021|GO:0034707
110611	12.7874	12.506	12.8275	12.8298	12.1567	12.1047	chr1	93405940	93478808	-	Hdlbp	1110005P14Rik|AA960365|AI118566|D1Ertd101e	high density lipoprotein (HDL) binding protein	protein-coding	110611	ENSMUSG00000034088	GO:0003723|GO:0005634|GO:0005737|GO:0006629|GO:0006810|GO:0006869|GO:0008150|GO:0008202|GO:0008203|GO:0034364
101055829	0	0	0	0	0	0	chr1	93421703	93422488	+	LOC101055829		60S ribosomal protein L7a-like	protein-coding	101055829	ENSMUSG00000090489
18000	13.7668	13.554	13.2841	13.2674	14.2196	14.4048	chr1	93478993	93509732	+	2015-09-02	AW208991|Nedd-5|Nedd5|mKIAA0158	septin 2	protein-coding	18000	ENSMUSG00000026276	GO:0000145|GO:0000166|GO:0000775|GO:0000776|GO:0000910|GO:0002036|GO:0003924|GO:0005515|GO:0005525|GO:0005634|GO:0005694|GO:0005730|GO:0005737|GO:0005826|GO:0005856|GO:0005876|GO:0005886|GO:0005938|GO:0006184|GO:0007049|GO:0007067|GO:0007224|GO:0009986|GO:0015629|GO:0015630|GO:0016020|GO:0030234|GO:0030496|GO:0031105|GO:0031175|GO:0032880|GO:0032947|GO:0042384|GO:0042802|GO:0042995|GO:0045202|GO:…
227377	7.73912	8.30436	7.42408	6.88378	7.54498	7.68105	chr1	93512104	93621976	+	Farp2	AI465173|BC009153|D030026M03Rik|Fir|mKIAA0793	FERM, RhoGEF and pleckstrin domain protein 2	protein-coding	227377	ENSMUSG00000034066	GO:0005085|GO:0005089|GO:0005543|GO:0005622|GO:0005737|GO:0005856|GO:0008092|GO:0016322|GO:0016601|GO:0019898|GO:0035023|GO:0050790
100417877	0	0	0	0	0	0	chr1	93585460	93586000	-	Gm18874		elongation factor RNA polymerase II-like 3 pseudogene	pseudo	100417877
59041	11.7881	11.6022	11.1559	11.0028	9.3895	9.50353	chr1	93620751	93635727	-	Stk25	1500019J11Rik|AU018434|C86992|Ste20-like|Ysk1	serine/threonine kinase 25 (yeast)	protein-coding	59041	ENSMUSG00000026277	GO:0000166|GO:0004672|GO:0004674|GO:0005515|GO:0005524|GO:0005575|GO:0005737|GO:0005794|GO:0006468|GO:0007163|GO:0016301|GO:0016310|GO:0016740|GO:0016772|GO:0046872|GO:0050772|GO:0051645
51800	7.22224	7.02852	6.6678	7.60286	8.75742	9.0229	chr1	93685694	93695762	+	Bok	AI847676|AU021146|matador|mtd	BCL2-related ovarian killer protein	protein-coding	51800	ENSMUSG00000026278	GO:0005634|GO:0005737|GO:0005739|GO:0006915|GO:0006917|GO:0006919|GO:0031966|GO:0042981|GO:0043065|GO:0046982|GO:0046983|GO:0051400|GO:0072332
67026	8.96086	9.10607	10.0452	9.95737	9.63012	9.57936	chr1	93705391	93754838	-	Thap4	2010320B01Rik	THAP domain containing 4	protein-coding	67026	ENSMUSG00000026279	GO:0003674|GO:0003676|GO:0003677|GO:0005575|GO:0008150|GO:0046872
66615	11.3653	11.1387	11.1281	11.1185	11.1657	11.1144	chr1	93755033	93789529	+	Atg4b	2510009N07Rik|AW048066|Apg4b|Atg4bl|Autl1	autophagy related 4B, cysteine peptidase	protein-coding	66615	ENSMUSG00000026280	GO:0000045|GO:0004197|GO:0005515|GO:0005737|GO:0006508|GO:0006810|GO:0006914|GO:0008152|GO:0008233|GO:0008234|GO:0015031|GO:0016787|GO:0045732
21915	12.1497	11.9962	12.0158	11.9446	13.4302	13.3409	chr1	93792576	93801934	-	Dtymk	AU044245|CDC8|D10Ertd203e|TMPK|TYPK|Tmk|mtmk	deoxythymidylate kinase	protein-coding	21915	ENSMUSG00000026281	GO:0000166|GO:0004798|GO:0005524|GO:0005739|GO:0005758|GO:0005759|GO:0006233|GO:0006235|GO:0009165|GO:0016301|GO:0016310|GO:0016740|GO:0046939|GO:0071363
66262	10.208	9.74843	10.0677	10.1605	11.072	11.2392	chr1	93803965	93822100	+	Ing5	1700001C14Rik|1700027H23Rik|1810018M11Rik|AI225768	inhibitor of growth family, member 5	protein-coding	66262	ENSMUSG00000026283	GO:0005634|GO:0006260|GO:0006351|GO:0006355|GO:0006473|GO:0008270|GO:0008285|GO:0016568|GO:0035064|GO:0043966|GO:0045893|GO:0045926|GO:0046872|GO:0070776
98314	9.05529	8.50173	7.57429	8.21187	8.94199	8.77558	chr1	93825240	93918119	+	D2hgdh	AA408776|AA408778|AI325464	D-2-hydroxyglutarate dehydrogenase	protein-coding	98314	ENSMUSG00000073609	GO:0005739|GO:0010042|GO:0010043|GO:0032025|GO:0032026|GO:0044267|GO:0051592|GO:0051990|GO:0055114
381334	0	0	0	1.91463	3.21562	3.16266	chr1	93861344	93876494	+	Gal3st2	GP3ST|Gm988	galactose-3-O-sulfotransferase 2	protein-coding	381334	ENSMUSG00000094651	GO:0009101|GO:0016020|GO:0050694|GO:0051923
100417527	0	0	0	0	0	0	chr1	93906809	93916768	+	Gm18666		D-2-hydroxyglutarate dehydrogenase pseudogene	pseudo	100417527
100041596	0	0	0	0	0	0.897227	chr1	93918437	93941239	+	Gm9994	ENSMUSG00000056307|Gal3ST-2|Gal3st2	predicted gene 9994	protein-coding	100041596	ENSMUSG00000093805	GO:0003674|GO:0005575|GO:0008150
666009	0	0	0	0	0	0	chr1	93967806	93985819	+	Gm7889	EG666009	predicted gene 7889	protein-coding	666009		GO:0003674|GO:0005575|GO:0008150
619597	2.76059	3.21619	2.92876	4.47977	1.6306	2.918	chr1	93990509	94011539	+	Gm6086	EG619597|Gm219	predicted gene 6086	protein-coding	619597	ENSMUSG00000073608	GO:0005575|GO:0008146|GO:0008152
241159	0	0	0	0	0	0	chr1	94020493	94028330	+	Neu4	9330166I04	sialidase 4	protein-coding	241159	ENSMUSG00000034000	GO:0004308|GO:0005739|GO:0005764|GO:0008152|GO:0016020|GO:0016787|GO:0016798|GO:0019866|GO:0052794|GO:0052795|GO:0052796
18566	0	0	0	0	2.63065	0	chr1	94038305	94052553	-	Pdcd1	Ly101|PD-1|Pdc1	programmed cell death 1	protein-coding	18566	ENSMUSG00000026285	GO:0005515|GO:0006915|GO:0009897|GO:0016020|GO:0016021
666012	0	0	0	0	0	0	chr1	94171234	94171254	+	Gm7891	EG666012	predicted gene 7891	pseudo	666012
666025	4.84959	5.83144	5.96798	5.95403	0	0	chr1	94468754	94469910	-	Gm7895	EG666025|Gm1832	protein phosphatase 1B, magnesium dependent, beta isoform pseudogene	pseudo	666025
74689	0	0	0	0	0	0	chr1	94797442	94802472	+	4930440C22Rik		RIKEN cDNA 4930440C22 gene	miscRNA	74689
383603	0	0	0	0	0	0	chr1	95255963	95256810	-	Gm5264	EG383603	predicted gene 5264	pseudo	383603
67698	7.96223	9.10668	8.7768	8.31027	4.65619	4.67547	chr1	95313628	95335284	+	Fam174a	2310044D20Rik|Fam174|Naa6|Tmem157	family with sequence similarity 174, member A	protein-coding	67698	ENSMUSG00000051185	GO:0003674|GO:0005575|GO:0008150|GO:0016020|GO:0016021
100041686	14.1229	13.9823	13.9921	14.0362	9.95295	9.94593	chr1	95498585	95499187	+	Gm15427	ENSMUSG00000067040|OTTMUSG00000021609	predicted pseudogene 15427	pseudo	100041686
19868	0	0	0	0	0	0	chr1	95565542	95565604	-	Rnu7-ps2		U7 small nuclear RNA, pseudogene 2	pseudo	19868
20452	0	0	0	2.49959	2.88489	0	chr1	95587682	95667594	-	St8sia4	PST|PST-1|ST8SiaIV|Siat8d	ST8 alpha-N-acetyl-neuraminide alpha-2,8-sialyltransferase 4	protein-coding	20452	ENSMUSG00000040710	GO:0001574|GO:0003828|GO:0005794|GO:0006486|GO:0006491|GO:0008152|GO:0008373|GO:0009311|GO:0016020|GO:0016021|GO:0016740|GO:0016757|GO:0030173
75381	0	0	0	0	0.523739	0.384895	chr1	95701184	95716518	-	4930598F16Rik		RIKEN cDNA 4930598F16 gene	miscRNA	75381
100504401	2.83152	3.68887	4.42269	4.30542	2.94474	3.58025	chr1	95824435	95832113	-	Gm20207		predicted gene, 20207	miscRNA	100504401
73454	0	0	0	0	0	0	chr1	95990659	96021758	-	1700063A18Rik		RIKEN cDNA 1700063A18 gene	miscRNA	73454
75159	1.89937	3.08826	1.51334	2.81767	1.9385	1.75659	chr1	96612057	96662573	-	4930533P14Rik		RIKEN cDNA 4930533P14 gene	miscRNA	75159
227393	0	0	0	0	0	0	chr1	96645420	96646170	+	Gm1833		abhydrolase domain containing 6 pseudogene	pseudo	227393
227394	7.72507	7.38532	5.26768	6.59637	6.99835	5.8866	chr1	96818784	96872171	-	Slco4c1	9530051F04|C330017E21Rik|OATP-H|OATP-M1|OATP4C1|OATPX|PRO2176|SLC21A20|oatp-R	solute carrier organic anion transporter family, member 4C1	protein-coding	227394	ENSMUSG00000040693	GO:0005215|GO:0005886|GO:0006810|GO:0006811|GO:0007275|GO:0007283|GO:0008514|GO:0015711|GO:0016020|GO:0016021|GO:0016323|GO:0030154|GO:0034220
329217	4.56346	6.40403	5.31007	6.40726	4.60423	4.09377	chr1	96872221	96881230	+	Gm5101	9530060I07|EG329217	predicted gene 5101	unknown	329217		GO:0003674|GO:0005575|GO:0008150
67854	0	0	0	0	0	0	chr1	96906176	96997560	-	Slco6b1	1700022M03Rik	solute carrier organic anion transporter family, member 6b1	protein-coding	67854	ENSMUSG00000045463	GO:0005887|GO:0008514|GO:0015711|GO:0034220
670708	0	0	0	0	0	0	chr1	97001624	97002788	-	Gm9499		glyceraldehyde-3-phosphate dehydrogenase pseudogene	pseudo	670708
623430	4.38627	4.3616	4.09458	4.05074	3.05385	3.1875	chr1	97024417	97026554	+	Gm6430	EG623430|ENSMUSG00000044757	heterogeneous nuclear ribonucleoprotein F pseudogene	pseudo	623430
74441	0	0	0	0	0	0	chr1	97059449	97128303	-	Slco6c1	4933404A18Rik|C79179	solute carrier organic anion transporter family, member 6c1	protein-coding	74441	ENSMUSG00000026331	GO:0005887|GO:0008514|GO:0015711|GO:0034220
634331	0	0	0	0	0	0	chr1	97162860	97302274	+	Gm7133	EG634331	predicted gene 7133	protein-coding	634331		GO:0003674|GO:0005575|GO:0008150
634346	0	0	0	0	0	0	chr1	97346429	97479002	+	Gm7135	EG634346	predicted gene 7135	protein-coding	634346		GO:0003674|GO:0005575|GO:0008150
52392	7.67925	8.20815	7.27094	7.42181	5.81198	6.06714	chr1	97643902	97662018	-	D1Ertd622e	AI987691|AW047450	DNA segment, Chr 1, ERATO Doi 622, expressed	protein-coding	52392	ENSMUSG00000044768	GO:0003674|GO:0005737|GO:0005929|GO:0006810|GO:0008150|GO:0015031|GO:0030030|GO:0035869|GO:0042995
227399	9.21428	9.40964	9.66447	9.55517	8.95514	8.93045	chr1	97706046	97770092	-	Ppip5k2	AW555814|D330021B20|Hisppd1|Vip2|mKIAA0433	diphosphoinositol pentakisphosphate kinase 2	protein-coding	227399	ENSMUSG00000040648	GO:0000166|GO:0000832|GO:0003993|GO:0005524|GO:0005737|GO:0016301|GO:0016310|GO:0016740|GO:0033857|GO:0052723|GO:0052724
252876	9.84369	9.69134	9.73118	9.96528	8.34525	8.49116	chr1	97770179	97792971	+	Gin1	4930429M06Rik|8430411H10Rik|Gin-1|Zh2c2	gypsy retrotransposon integrase 1	protein-coding	252876	ENSMUSG00000026333	GO:0003676|GO:0015074
18484	11.9673	11.6817	11.756	11.6697	8.01821	8.15735	chr1	97821094	98095632	-	Pam	PHM	peptidylglycine alpha-amidating monooxygenase	protein-coding	18484	ENSMUSG00000026335	GO:0001519|GO:0001676|GO:0003824|GO:0004497|GO:0004504|GO:0004598|GO:0005507|GO:0005509|GO:0005802|GO:0005829|GO:0005886|GO:0005887|GO:0006357|GO:0006518|GO:0008152|GO:0008270|GO:0009268|GO:0009404|GO:0009986|GO:0016020|GO:0016021|GO:0016491|GO:0016715|GO:0016829|GO:0018032|GO:0019538|GO:0019901|GO:0030141|GO:0030667|GO:0031410|GO:0031418|GO:0032956|GO:0042493|GO:0043005|GO:0043025|GO:0043204|GO:…
100041823	0	0	0	0	0	0	chr1	97948644	97949509	-	Gm3531		basic transcription factor 3 pseudogene	pseudo	100041823
78603	5.6134	6.20129	4.68217	3.8781	0.476579	1.62711	chr1	98031123	98047793	-	B230216N24Rik		RIKEN cDNA B230216N24 gene	miscRNA	78603
69030	0	0	0	0	0	0.805109	chr1	98131467	98144655	+	1810006J02Rik		RIKEN cDNA 1810006J02 gene	miscRNA	69030
666153	6.06189	6.31824	6.33122	6.65523	0.201027	0	chr1	98263473	98264235	+	Gm7952	EG666153	glyceraldehyde-3-phosphate dehydrogenase pseudogene	pseudo	666153
70866	0.524737	0	0	0	3.79434	4.67224	chr1	98421124	98516988	+	Slco6d1	4921511I05Rik	solute carrier organic anion transporter family, member 6d1	protein-coding	70866	ENSMUSG00000026336	GO:0003674|GO:0005575|GO:0008150
100041868	0	0	0	0	0	0	chr1	98457707	98459990	+	Gm3555		serine/threonine kinase 38 like pseudogene	pseudo	100041868
NEWGENE459	9.39286	9.14796	8.85891	8.89156	2.7734	2.6996	chr1	98776871	98777722		NEWGENE459
100504494	3.25355	5.78198	5.82535	5.89191	3.56282	4.02385	chr1	99183168	99190371	+	Gm20253		predicted gene, 20253	miscRNA	100504494
100416782	7.03958	6.68268	6.4373	6.32382	0	0	chr1	99638397	99640327	-	Gm18248		kinesin family member 22 pseudogene	pseudo	100416782
241175	10.8684	10.7921	11.1205	11.1265	7.99009	7.92824	chr1	99772765	100485942	+	Cntnap5b	C230078M14Rik|Caspr5-2	contactin associated protein-like 5B	protein-coding	241175	ENSMUSG00000067028	GO:0005102|GO:0007155|GO:0007165|GO:0016020|GO:0016021
633295	0	0	0	0	0	0	chr1	99790232	99791096	-	Gm7110	EG633295	peroxiredoxin 2 pseudogene	pseudo	633295
100418141	0	0	0	0	0	0	chr1	100006015	100006584	+	Gm19029		eukaryotic translation elongation factor 1 alpha 1 pseudogene	pseudo	100418141
100417587	3.06207	1.24182	0.920578	1.86977	0	0	chr1	100597069	100597627	+	Gm18700		baculoviral IAP repeat-containing 2 pseudogene	pseudo	100417587
100416675	0	0	0	0	0	0	chr1	100643582	100644248	+	Gm18185		survival motor neuron 1 pseudogene	pseudo	100416675
100504525	0	0	0	0	0	0	chr1	101155768	101175202	+	Gm20268		predicted gene, 20268	miscRNA	100504525
383650	11.5347	11.3197	11.6594	11.602	2.94767	2.50555	chr1	101385850	101386663	+	Psmb6-ps2	EG383650|Lmp19-ps1|Psmb6-rs1	proteasome (prosome, macropain) subunit, beta type 6, pseudogene 2	pseudo	383650
100418055	8.97498	8.72156	8.44311	8.21841	0	0	chr1	101753814	101754543	-	Gm18969		ubiquinol-cytochrome c reductase core protein 1 pseudogene	pseudo	100418055
100041056	0	0	0	0	0	0	chr1	102149098	102537651	+	Gm3116		contactin associated protein-like 5A pseudogene	pseudo	100041056
100504547	0	0	0	0	0	0	chr1	102458656	102458922	-	Gm20281		LYR motif-containing protein 2-like	pseudo	100504547
100417638	2.99051	4.42583	2.96737	4.23656	3.81004	4.30817	chr1	102825634	103423658	+	Gm18728		contactin associated protein-like 5A pseudogene	pseudo	100417638
100417203	0	0	0	0	0	0	chr1	104311721	104312325	+	Gm18447		crumbs homolog 1 pseudogene	pseudo	100417203
383546	0	0	0	0	0	0	chr1	104513001	104513766	+	Gm5260	EG383546	phosphatidylinositol transfer protein, cytoplasmic 1 pseudogene	pseudo	383546
23836	4.62278	5.20572	5.82486	4.91463	3.6042	4.2382	chr1	104768819	104995481	+	Cdh20	Cdh7	cadherin 20	protein-coding	23836	ENSMUSG00000050840	GO:0005509|GO:0005886|GO:0007155|GO:0007156|GO:0016020|GO:0016021
320311	3.12802	4.30554	2.77473	0	0.630654	3.3597	chr1	105276917	105356710	-	Rnf152	A930029B02Rik	ring finger protein 152	protein-coding	320311	ENSMUSG00000047496	GO:0004842|GO:0005764|GO:0006915|GO:0008152|GO:0008270|GO:0016020|GO:0016021|GO:0016874|GO:0046872|GO:0070936
100504568	2.73554	2.2704	0	0	0	0	chr1	105356007	105361630	+	Gm17634		predicted gene, 17634	unknown	100504568
100041985	9.08221	8.44868	8.10598	8.14166	4.47357	5.01156	chr1	105455941	105458898	+	Gm3608		capping protein (actin filament) muscle Z-line, alpha 1 pseudogene	pseudo	100041985
27392	9.37233	9.66835	9.42798	9.42496	8.16903	8.15468	chr1	105518422	105663676	-	Pign	Gm20308|PIG-N	phosphatidylinositol glycan anchor biosynthesis, class N	protein-coding	27392	ENSMUSG00000056536	GO:0003824|GO:0005783|GO:0005789|GO:0006506|GO:0008152|GO:0016020|GO:0016021|GO:0016740|GO:0016780
100504590	0	0	0	0	0	0	chr1	105574537	105574803	+	Gm20302		60S ribosomal protein L37a-like	pseudo	100504590
666249	0	0	0	0	0	0	chr1	105615737	105616403	+	Gm8004	EG666249	ribosomal protein L7A pseudogene	pseudo	666249
227446	10.2583	10.7844	10.607	10.8168	8.73331	8.856	chr1	105663861	105755131	+	2310035C23Rik	6430401N10|Kiaa1468|mKIAA1468	RIKEN cDNA 2310035C23 gene	protein-coding	227446	ENSMUSG00000026319	GO:0003674|GO:0005575|GO:0008150
100042023	6.94471	7.2211	7.01177	6.58705	0	0	chr1	105764444	105764674	+	Gm10193	ENSMUSG00000067015	predicted gene 10193	protein-coding	100042023		GO:0003674|GO:0005575|GO:0008150
21934	0.668585	2.9519	4.2893	2.23656	0	3.01456	chr1	105780723	105847981	+	Tnfrsf11a	Ly109|ODFR|OFE|Rank|TRANCE-R|mRANK	tumor necrosis factor receptor superfamily, member 11a	protein-coding	21934	ENSMUSG00000026321	GO:0001503|GO:0002250|GO:0004888|GO:0005031|GO:0005515|GO:0007275|GO:0009897|GO:0016020|GO:0016021|GO:0019955|GO:0030316|GO:0032496|GO:0033209|GO:0034097|GO:0034612|GO:0043507|GO:0046872|GO:0048535|GO:0051091|GO:0051092|GO:0060086|GO:0060749|GO:0070555|GO:0071812|GO:0071847|GO:0071848
100417746	0	0	0	0	0	0	chr1	105955775	105956310	-	Gm18801		zinc finger protein of the cerebellum 5 pseudogene	pseudo	100417746
635504	0	0	0	0	0	0	chr1	105979350	105990276	-	Gm7160	EG635504	predicted gene 7160	protein-coding	635504		GO:0003674|GO:0005575|GO:0008150
227449	9.33659	9.78446	9.32874	9.16316	7.35264	7.53821	chr1	105990406	106034079	+	Zcchc2	9930114B20Rik|AW212015	zinc finger, CCHC domain containing 2	protein-coding	227449	ENSMUSG00000038866	GO:0003674|GO:0003676|GO:0005737|GO:0007154|GO:0008150|GO:0008270|GO:0035091|GO:0046872
626049	0	0	0	0	0	0	chr1	106152625	106171524	-	LOC626049		uncharacterized LOC626049	miscRNA	626049
98432	7.92952	8.30508	7.38615	6.70818	7.43999	7.14227	chr1	106171869	106394245	+	Phlpp1	AI836256|Phlpp|Plekhe1|SCOP|mKIAA0606	PH domain and leucine rich repeat protein phosphatase 1	protein-coding	98432	ENSMUSG00000044340	GO:0003824|GO:0004721|GO:0004722|GO:0005543|GO:0005634|GO:0005737|GO:0006470|GO:0006915|GO:0009649|GO:0016020|GO:0016787|GO:0046872
442836	0	0	0	0	0	0	chr1	106400178	106401987	-	A530053M12Rik		RIKEN cDNA A530053M12 gene	protein-coding	442836
626075	0	0	0	0	0	0	chr1	106439600	106439873	+	Gm6651	EG626075	predicted gene 6651	pseudo	626075
12043	5.76726	5.67582	5.09666	3.82152	3.90727	3.59852	chr1	106538179	106714290	-	Bcl2	AW986256|Bcl-2|C430015F12Rik|D630044D05Rik|D830018M01Rik	B cell leukemia/lymphoma 2	protein-coding	12043	ENSMUSG00000057329	GO:0000082|GO:0000209|GO:0000902|GO:0001101|GO:0001503|GO:0001541|GO:0001656|GO:0001657|GO:0001658|GO:0001662|GO:0001776|GO:0001782|GO:0001822|GO:0001952|GO:0002020|GO:0002260|GO:0002320|GO:0002326|GO:0002360|GO:0002520|GO:0003014|GO:0005515|GO:0005622|GO:0005634|GO:0005737|GO:0005739|GO:0005741|GO:0005783|GO:0005789|GO:0005829|GO:0006470|GO:0006582|GO:0006808|GO:0006874|GO:0006915|GO:0006974|GO:…
320761	0.990513	0	1.55233	0	0	0	chr1	106541945	106575045	+	D630008O14Rik	D630044D05Rik	RIKEN cDNA D630008O14 gene	miscRNA	320761
70750	10.6854	10.6866	10.2309	10.3233	10.0765	9.97576	chr1	106720410	106759742	-	Kdsr	6330410P18Rik|9430079B08Rik|Fvt1	3-ketodihydrosphingosine reductase	protein-coding	70750	ENSMUSG00000009905	GO:0000166|GO:0005783|GO:0006666|GO:0008152|GO:0016020|GO:0016021|GO:0016491|GO:0030148|GO:0047560|GO:0055114
20479	9.86348	9.75478	9.70593	9.72507	9.44356	9.66914	chr1	106770788	106796725	-	Vps4b	8030489C12Rik|Skd1	vacuolar protein sorting 4b (yeast)	protein-coding	20479	ENSMUSG00000009907	GO:0000166|GO:0005515|GO:0005524|GO:0005634|GO:0005737|GO:0005764|GO:0005768|GO:0005769|GO:0005770|GO:0005774|GO:0005829|GO:0006200|GO:0006810|GO:0006813|GO:0007032|GO:0007049|GO:0008022|GO:0010008|GO:0015031|GO:0016020|GO:0016197|GO:0016887|GO:0017111|GO:0030301|GO:0032367|GO:0032510|GO:0033993|GO:0051301
20724	4.30946	4.6322	0	0	4.52786	4.28641	chr1	106861180	106883348	+	Serpinb5	1110036M19Rik|AI462524|AI646751|Maspin|PI-5|Spi7|ovalbumin	serine (or cysteine) peptidase inhibitor, clade B, member 5	protein-coding	20724	ENSMUSG00000067006	GO:0002009|GO:0004867|GO:0005576|GO:0005737|GO:0010951|GO:0030162|GO:0030198|GO:0050678|GO:0060512
671141	0	0	0	0	0	0	chr1	106886714	106888897	-	Pou2f3-rs1	EG666384|Gm16435|Otf11-rs1	POU domain, class 2, transcription factor 3, related sequence 1	pseudo	671141
71869	0	0	0	0	0	0	chr1	106934449	106957080	+	Serpinb12	2300003F07Rik|4833409F13Rik	serine (or cysteine) peptidase inhibitor, clade B (ovalbumin), member 12	protein-coding	71869	ENSMUSG00000059956	GO:0004867|GO:0005575|GO:0005737|GO:0010466|GO:0010951|GO:0030162|GO:0030414
241196	0	0	0	0	0	0	chr1	106980984	107001195	+	Serpinb13	5430417G24|HUR7|HURPIN|PI13|headpin	serine (or cysteine) peptidase inhibitor, clade B (ovalbumin), member 13	protein-coding	241196	ENSMUSG00000048775	GO:0004867|GO:0005576|GO:0005737|GO:0010466|GO:0010951|GO:0030162|GO:0030414
666394	0	0	0	0	0	0	chr1	107020137	107025325	-	Gm8080	EG666394	serine (or cysteine) peptidase inhibitor, clade B (ovalbumin), member 3D pseudogene	pseudo	666394
20248	6.59073	6.82509	5.88986	5.85688	0	0	chr1	107045587	107052303	-	Serpinb3a	1110001H02Rik|1110013A16Rik|Scca2|Serpinb4|Sqn5	serine (or cysteine) peptidase inhibitor, clade B (ovalbumin), member 3A	protein-coding	20248	ENSMUSG00000044594	GO:0004867|GO:0005576|GO:0010951|GO:0030162
394252	0	0	0	0	0	0	chr1	107078193	107083480	-	Serpinb3d	Serpinb3l1	serine (or cysteine) peptidase inhibitor, clade B (ovalbumin), member 3D	protein-coding	394252	ENSMUSG00000058017	GO:0004867|GO:0005576|GO:0010951|GO:0030162
100041276	0	0	0	0	0	0	chr1	107137847	107138569	-	Gm15388	OTTMUSG00000020988	ribosomal protein S6 pseudogene	pseudo	100041276
383548	0	0	0	0	0	0	chr1	107153961	107161114	-	Serpinb3b	Scca2-rs|Scca2-rs1	serine (or cysteine) peptidase inhibitor, clade B (ovalbumin), member 3B	protein-coding	383548	ENSMUSG00000073602	GO:0004867|GO:0004869|GO:0005576|GO:0010951|GO:0030162
666401	0	0	0	0	0	0	chr1	107191477	107192662	-	Gm8084	EG666401	serine (or cysteine) peptidase inhibitor, clade B (ovalbumin), member 3D pseudogene	pseudo	666401
100504700	0	0	0	0	0	0	chr1	107253553	107254290	-	Gm15390	OTTMUSG00000020992	40S ribosomal protein S6-like	pseudo	100504700
381286	0	0	0	0	0	0.805109	chr1	107271201	107278371	-	Serpinb3c	1110001H02Rik|1110013A16Rik|Scca2|Serpinb4	serine (or cysteine) peptidase inhibitor, clade B, member 3C	protein-coding	381286	ENSMUSG00000073601	GO:0004867|GO:0005515|GO:0005576|GO:0010951|GO:0030162
666414	0	0	0	0	0	0	chr1	107290341	107302354	-	Gm8089	EG666414	predicted gene 8089	pseudo	666414
66957	0	0	0	0	0	0	chr1	107362314	107380475	+	Serpinb11	2310046M08Rik|AU015399	serine (or cysteine) peptidase inhibitor, clade B (ovalbumin), member 11	protein-coding	66957	ENSMUSG00000026327	GO:0004867|GO:0005737|GO:0010466|GO:0010951|GO:0030162|GO:0030414
116872	0	0	0	0	0	0	chr1	107422689	107452689	+	Serpinb7	4631416M05Rik|megsin|ovalbumin	serine (or cysteine) peptidase inhibitor, clade B, member 7	protein-coding	116872	ENSMUSG00000067001	GO:0004867|GO:0005575|GO:0005737|GO:0010466|GO:0010951|GO:0015870|GO:0030162|GO:0030414
18788	3.07185	2.36694	4.14288	0	0	0	chr1	107511423	107525600	+	Serpinb2	PAI-2|Planh2|ovalbumin	serine (or cysteine) peptidase inhibitor, clade B, member 2	protein-coding	18788	ENSMUSG00000062345	GO:0004867|GO:0005576|GO:0005737|GO:0005794|GO:0010466|GO:0010951|GO:0030162|GO:0030414|GO:0042060
241197	0	0	0	0.914629	0	0	chr1	107529003	107549271	+	Serpinb10	9830131G07|BB233602|Serpinb10-ps	serine (or cysteine) peptidase inhibitor, clade B (ovalbumin), member 10	protein-coding	241197	ENSMUSG00000092572	GO:0004867|GO:0005575|GO:0010951|GO:0030162|GO:0030414|GO:0045861
100416783	0	0	0	0	1.57972	1.85087	chr1	107558899	107560673	-	Gm18249		SCAN domain containing 3 pseudogene	pseudo	100416783
20725	1.97198	0	3.86052	3.70268	4.55122	4.57755	chr1	107590006	107608978	+	Serpinb8	CAP-2|CAP2|NK10|Spi8|ovalbumin	serine (or cysteine) peptidase inhibitor, clade B, member 8	protein-coding	20725	ENSMUSG00000026315	GO:0004867|GO:0005737|GO:0005829|GO:0010466|GO:0010951|GO:0030162|GO:0030414
100417204	0	0	0	0	0	0	chr1	107952837	107953444	+	Gm18448		crumbs homolog 1 pseudogene	pseudo	100417204
435640	7.71121	6.40078	6.08016	5.49455	0	0	chr1	108376771	108379482	-	Gm5702	EG435640	eukaryotic translation elongation factor pseudogene	pseudo	435640
626474	0	0	0	0	0	0	chr1	108770135	108772003	+	Gm6679	EG626474	cylindromatosis (turban tumor syndrome) pseudogene	pseudo	626474
100415976	6.28934	6.11503	3.20566	3.88795	0	0	chr1	108997570	108998849	-	Gm17847		keratin 18 pseudogene	pseudo	100415976
NEWGENE460	5.42347	7.41133	6.85001	7.10445	5.41166	5.68752	chr1	109185719	109197206		NEWGENE460
666508	0	0	0	0	0	0	chr1	109832944	109834896	+	Gm8141	EG666508	heat shock protein 8 pseudogene	pseudo	666508
241201	0	0	0	0	1.14523	0	chr1	109982327	110139001	+	Cdh7	9330156F07Rik|CDH7L1	cadherin 7, type 2	protein-coding	241201	ENSMUSG00000026312	GO:0005509|GO:0005886|GO:0007155|GO:0007156|GO:0016020|GO:0016021
100417351	0	0	0	0	0	0	chr1	110410742	110411282	-	Gm18552		polo-like kinase 1 pseudogene	pseudo	100417351
100041429	0	0	0	0	0	0	chr1	110475612	110476532	+	Gm3332		transmembrane protein 64 pseudogene	pseudo	100041429
626652	0	0	0	0	0	0	chr1	110600021	110600833	+	Gm6693	EG626652	AMME chromosomal region gene 1-like pseudogene	pseudo	626652
227485	0	0	0	0	1.14523	1.61246	chr1	110889195	110977372	-	Cdh19		cadherin 19, type 2	protein-coding	227485	ENSMUSG00000047216	GO:0003674|GO:0005575|GO:0005886|GO:0007155|GO:0008150|GO:0016020|GO:0016021
100093675.chr1	0	0	0	0	0	0	chr1	110904747	110904819	-	Trnak-cuu		transfer RNA lysine (anticodon CUU)	tRNA	100093675
100503852	6.64562	6.92112	7.77266	7.78499	0	0	chr1	111207358	111386758	+	Gm19927		uncharacterized protein C3orf32 homolog	pseudo	100503852
666578	6.24541	6.5312	7.52665	6.90202	0	0	chr1	111804770	111807826	-	Gm8173	EG666578	DEAD (Asp-Glu-Ala-Asp) box polypeptide 18 pseudogene	pseudo	666578
319901	7.44627	7.7212	6.83007	6.79789	4.60466	5.05304	chr1	111858702	111864918	-	Dsel	9330132E09Rik	dermatan sulfate epimerase-like	protein-coding	319901	ENSMUSG00000038702	GO:0003674|GO:0005575|GO:0008146|GO:0008150|GO:0016020|GO:0016021|GO:0016853
547247	2.19965	3.9162	3.48842	3.79629	4.66943	5.24418	chr1	111880637	111881334	-	Gm6028	EG547247	ribosomal protein L9 pseudogene	pseudo	547247
636474	6.47905	6.19324	5.52043	5.65562	0	0	chr1	112049199	112057388	-	Gm17752		CCR4-NOT transcription complex, subunit 1 pseudogene	pseudo	636474
626897	0	0	0	0	0	0	chr1	112137866	112138717	+	Gm6717	EG626897	HCLS1-associated protein X-1-like	pseudo	626897
100418230	7.74518	7.26464	7.74749	7.63518	0	0	chr1	112150951	112151950	+	Gm19086		survival of motor neuron protein interacting protein 1 pseudogene	pseudo	100418230
675498	0	0	0	0	0	0	chr1	112352813	112353316	-	LOC675498		PRAME family member 1-like	pseudo	675498
100417288	0	0	0	0	0	0	chr1	112386277	112386978	+	Gm18506		ubiquitin specific peptidase 7 pseudogene	pseudo	100417288
100417120	0	0	0	0	0	0	chr1	112404180	112404855	-	Gm18406		REV1 homolog pseudogene	pseudo	100417120
666635	0	0	0	0	0	0	chr1	112873842	112876010	-	Gm8204	EG666635	BEN domain containing 3 pseudogene	pseudo	666635
100416158	0	0	0	0	0	0	chr1	113565446	113565984	-	Gm17946		exosome component 1 pseudogene	pseudo	100416158
100416670	0	0	0	0	0	0	chr1	113582769	113583569	-	Gm18181		survival motor neuron 1 pseudogene	pseudo	100416670
NEWGENE461	7.72615	8.10882	8.27202	8.04421	8.67812	8.25883	chr1	113891749	113936858		NEWGENE461
NEWGENE462	7.69195	7.26266	8.39045	8.23183	6.62127	6.92943	chr1	113955774	113964158		NEWGENE462
227506	5.12402	4.45481	4.51644	4.72937	0	0	chr1	115219168	115219774	-	Gm4854	EG227506	leukotriene A4 hydrolase pseudogene	pseudo	227506
100416102	7.80814	7.00114	6.92157	7.16256	0	0	chr1	115668988	115684619	-	Gm17916		tubulin, beta 2A pseudogene	pseudo	100416102
636808	1.25355	2.36694	2.2893	0.914629	3.14148	3.68775	chr1	115685137	116580674	+	Cntnap5a	Caspr5-1|EG636808	contactin associated protein-like 5A	protein-coding	636808	ENSMUSG00000070695	GO:0004190|GO:0005102|GO:0006508|GO:0007155|GO:0007165|GO:0016020|GO:0016021
100503920	0	0	0	0	0	0	chr1	116820795	116822959	+	Gm19965		zinc finger protein 234-like	pseudo	100503920
100046707	0	0	0	0	0	0	chr1	117392256	117393542	-	Gm17777		predicted gene, 17777	pseudo	100046707
NEWGENE463	2.23905	0	1.82336	2.69704	7.44821	7.63534	chr1	117488400	117496960		NEWGENE463
636910	0	0	0	0	0	0	chr1	117604258	117626962	+	Zfp813-ps	EG636910|Zfp813	zinc finger protein 813, pseudogene	pseudo	636910
100416671	0	0	0	0	0	0	chr1	117746882	117751383	-	Gm18182		zinc finger protein 599 pseudogene	pseudo	100416671
636972	2.01604	3.59713	2.3189	3.86029	1.87348	2.09367	chr1	117898101	117899701	+	Gm7195		zinc finger protein 51 pseudogene	pseudo	636972
634762	0	0	0	0	0	0	chr1	117965857	118200166	+	Gm7145	EG634762	predicted gene 7145	pseudo	634762
637083	8.09065	7.44019	7.12724	6.83349	0	0	chr1	118249863	118251027	+	Gm7200	EG637083	retinoblastoma binding protein 4 pseudogene	pseudo	637083
22099	13.4496	13.2362	13.6904	13.7042	13.1751	13.1165	chr1	118298518	118311132	-	Tsn	2610034C24Rik|AU040286|C3PO|TB-RBP	translin	protein-coding	22099	ENSMUSG00000026374	GO:0003677|GO:0003697|GO:0003723|GO:0003729|GO:0004518|GO:0004519|GO:0005515|GO:0005634|GO:0005737|GO:0008152|GO:0016787|GO:0032403|GO:0043565|GO:0090305
67949	10.9734	11.0014	11.4616	11.2812	12.1199	12.0862	chr1	118321843	118333831	+	Mki67ip	AI852665|C130020J04Rik|NIFK	Mki67 (FHA domain) interacting nucleolar phosphoprotein	protein-coding	67949	ENSMUSG00000026377	GO:0000166|GO:0000794|GO:0003676|GO:0003723|GO:0005634|GO:0005654|GO:0005694|GO:0005730|GO:0005737|GO:0010923
76707	10.2555	10.1677	10.4327	10.5436	9.78665	9.83948	chr1	118389058	118609462	+	Clasp1	1700030C23Rik|5730583A19Rik|B130045P17Rik|mKIAA0622	CLIP associating protein 1	protein-coding	76707	ENSMUSG00000064302	GO:0000226|GO:0000775|GO:0000776|GO:0001578|GO:0005515|GO:0005694|GO:0005737|GO:0005794|GO:0005813|GO:0005856|GO:0005874|GO:0005876|GO:0005881|GO:0005938|GO:0007020|GO:0007026|GO:0007049|GO:0007067|GO:0008017|GO:0010458|GO:0030981|GO:0031023|GO:0031111|GO:0031592|GO:0034453|GO:0043515|GO:0051010|GO:0051294|GO:0051301
68204	2.25355	4.36694	5.7056	4.91463	5.61362	5.33052	chr1	118458669	118459265	-	2900060B14Rik		RIKEN cDNA 2900060B14 gene	miscRNA	68204		GO:0003674|GO:0005575|GO:0008150
81879	10.2572	10.3434	10.1852	10.2442	13.9803	13.8998	chr1	118627945	118685168	+	Tfcp2l1	1810030F05Rik|4932442M07Rik|AA575098|Cp2l1|Crtr-1|D930018N21Rik|LBP-9|Tcfcp2l1	transcription factor CP2-like 1	protein-coding	81879	ENSMUSG00000026380	GO:0000122|GO:0000902|GO:0002070|GO:0003677|GO:0005515|GO:0005634|GO:0005667|GO:0005730|GO:0005737|GO:0005739|GO:0006351|GO:0006355|GO:0007028|GO:0007431|GO:0008340|GO:0016020|GO:0045927
14633	2.46545	4.0299	0	0	9.49267	9.29243	chr1	118834061	119053619	-	Gli2	AW546128	GLI-Kruppel family member GLI2	protein-coding	14633	ENSMUSG00000048402	GO:0000122|GO:0001501|GO:0001649|GO:0001701|GO:0001822|GO:0002009|GO:0002076|GO:0003676|GO:0003677|GO:0003682|GO:0003700|GO:0005515|GO:0005622|GO:0005634|GO:0005737|GO:0005929|GO:0006351|GO:0006355|GO:0006915|GO:0007224|GO:0007389|GO:0007411|GO:0007418|GO:0007442|GO:0007507|GO:0008270|GO:0008283|GO:0008284|GO:0008589|GO:0009913|GO:0009953|GO:0009954|GO:0016020|GO:0021508|GO:0021513|GO:0021517|GO:…
NEWGENE464	0	0	0	0	5.40084	4.43878	chr1	119100160	119100874		NEWGENE464
666838	0	0	0	0	0	0	chr1	119157537	119158753	+	Gm8321	EG666838	glyceraldehyde-3-phosphate dehydrogenase pseudogene	pseudo	666838
100041778	1.53274	1.21687	0.915054	0	1.83805	1.43827	chr1	119241971	119242765	-	Gm3508		predicted gene 3508	pseudo	100041778
NEWGENE465	2.97424	3.70536	0.0239553	0	4.25276	3.94917	chr1	119306340	119319534		NEWGENE465
16324	4.83851	4.47723	4.05483	3.82152	7.17203	7.18048	chr1	119415465	119422248	-	Inhbb		inhibin beta-B	protein-coding	16324	ENSMUSG00000037035	GO:0001654|GO:0005179|GO:0005576|GO:0008083|GO:0009605|GO:0032924|GO:0040007|GO:0042803|GO:0042981|GO:0046676|GO:0046881|GO:0046882|GO:0048178|GO:0048471|GO:0048599|GO:0060279|GO:0071397
100502628	1.52058	0	2.3122	1.49959	6.17097	6.38159	chr1	119438835	119471009	+	Gm19295		predicted gene, 19295	miscRNA	100502628
64143	9.99789	9.73409	9.31624	9.32823	11.1345	11.1141	chr1	119470305	119504782	-	Ralb	5730472O18Rik	v-ral simian leukemia viral oncogene homolog B (ras related)	protein-coding	64143	ENSMUSG00000004451	GO:0000166|GO:0000910|GO:0001928|GO:0003924|GO:0005525|GO:0005886|GO:0006184|GO:0006915|GO:0007049|GO:0007165|GO:0007264|GO:0016020|GO:0030496|GO:0051301|GO:0060178
226351	7.41443	7.37443	7.88624	8.07954	8.61039	8.07657	chr1	119526154	119528983	+	Tmem185b	2500001K11Rik	transmembrane protein 185B	protein-coding	226351		GO:0003674|GO:0005575|GO:0008150|GO:0016020|GO:0016021
226352	11.6919	11.6467	11.4021	11.3193	9.35997	9.25138	chr1	119545033	119649000	-	Epb4.1l5	1700030C16Rik|AL022914|BE37|E230025E14Rik|Epb41l5|Lulu1|NBL5	erythrocyte protein band 4.1-like 5	protein-coding	226352	ENSMUSG00000026383	GO:0000904|GO:0001701|GO:0001756|GO:0001837|GO:0001839|GO:0001954|GO:0003382|GO:0003383|GO:0005515|GO:0005737|GO:0005856|GO:0005886|GO:0005925|GO:0006931|GO:0007398|GO:0007492|GO:0007498|GO:0007509|GO:0008092|GO:0009826|GO:0010608|GO:0010634|GO:0010718|GO:0019898|GO:0019904|GO:0022408|GO:0030036|GO:0030054|GO:0031032|GO:0031252|GO:0032091|GO:0032092|GO:0032525|GO:0032587|GO:0048318|GO:0048319|GO:…
19258	9.15052	9.71692	9.73649	9.84378	8.61098	8.34895	chr1	119658093	119837071	-	Ptpn4	PTPMEG|Ptn4|TEP|TEP/mPTPMEG|hPTP-MEG	protein tyrosine phosphatase, non-receptor type 4	protein-coding	19258	ENSMUSG00000026384	GO:0004721|GO:0004725|GO:0004726|GO:0005737|GO:0005856|GO:0005886|GO:0006470|GO:0008092|GO:0009898|GO:0016020|GO:0016311|GO:0016787|GO:0016791
100042447	0	0	0	0	0	0	chr1	119787554	119788197	+	Gm3851		High mobility group protein 1 (HMG-1) (Amphoterin) (Heparin-binding protein p30)	pseudo	100042447
666870	0	0	0	0	0	0	chr1	119817763	119818661	+	Gm8338	EG666870	Acidic ribosomal phosphoprotein P0 pseudogene	pseudo	666870
100041863	0	0	0	0	0	0	chr1	119897495	119898035	+	Gm3551		predicted gene 3551	pseudo	100041863
66343	8.91365	8.46483	7.14637	7.70128	8.76065	8.89575	chr1	119907899	119913168	-	Tmem177	2300008B03Rik	transmembrane protein 177	protein-coding	66343	ENSMUSG00000036975	GO:0003674|GO:0005575|GO:0008150|GO:0016020|GO:0016021
226356	2.43412	0.781976	0	3.22924	0.130719	2.28013	chr1	119923519	119995210	-	Gm101	Pcdp1	predicted gene 101	protein-coding	226356	ENSMUSG00000036962	GO:0003341|GO:0003674|GO:0005516|GO:0005929|GO:0019861|GO:0042995|GO:0060271
100416216	0	0	0	0	0	0	chr1	119986797	119987314	+	Gm17973		ribosomal protein L9 pseudogene	pseudo	100416216
319229	2.84491	0	0	1.9074	7.39985	7.23911	chr1	120006980	120063532	+	Sctr	6530402O03Rik	secretin receptor	protein-coding	319229	ENSMUSG00000026387	GO:0004871|GO:0004888|GO:0004930|GO:0005886|GO:0007165|GO:0007166|GO:0007186|GO:0015055|GO:0016020|GO:0016021|GO:0042277
170706	8.34253	7.81328	6.66605	5.92291	9.35863	8.96821	chr1	120067377	120073780	-	Tmem37	AI173373|AW540203|Pr|Pr1	transmembrane protein 37	protein-coding	170706	ENSMUSG00000050777	GO:0005216|GO:0005244|GO:0005262|GO:0006810|GO:0006811|GO:0006816|GO:0016020|GO:0016021|GO:0034765|GO:0070588
13167	11.7842	11.7451	11.4682	11.4656	12.9578	12.9263	chr1	120113280	120121096	-	Dbi	ACBD1|Acbp|EP|endozepine	diazepam binding inhibitor	protein-coding	13167	ENSMUSG00000026385	GO:0000062|GO:0001942|GO:0005615|GO:0005634|GO:0005737|GO:0005739|GO:0005886|GO:0006641|GO:0006810|GO:0008021|GO:0008289|GO:0014009|GO:0030156|GO:0031999|GO:0032228|GO:0043292|GO:0043588|GO:0046889|GO:0051281
73103	7.94936	8.07705	7.98187	7.65174	8.23808	8.44578	chr1	120121187	120188189	+	3110009E18Rik		RIKEN cDNA 3110009E18 gene	protein-coding	73103	ENSMUSG00000026388	GO:0003674|GO:0005575|GO:0008150
68428	5.12645	4.58503	3.66781	4.76687	8.83579	8.84287	chr1	120226416	120271082	-	Steap3	1010001D01Rik|Tsap6|pHyde	STEAP family member 3	protein-coding	68428	ENSMUSG00000026389	GO:0000166|GO:0000293|GO:0005623|GO:0005768|GO:0005771|GO:0005886|GO:0006810|GO:0006811|GO:0006826|GO:0006915|GO:0006917|GO:0007049|GO:0009306|GO:0016020|GO:0016021|GO:0016491|GO:0046872|GO:0055072|GO:0055114
226359	0	0	3.1373	1.49959	0	0	chr1	120340582	120343174	+	C1ql2	BC040774|CTRP10	complement component 1, q subcomponent-like 2	protein-coding	226359	ENSMUSG00000036907	GO:0005515|GO:0005576|GO:0005581|GO:0042802|GO:0051259
17167	2.64339	0	0	0	0	0	chr1	120474538	120505084	-	Marco	AI323439|Ly112|Scara2	macrophage receptor with collagenous structure	protein-coding	17167	ENSMUSG00000026390	GO:0005044|GO:0005581|GO:0016020|GO:0016021|GO:0045087
13798	0	0	0	0	3.63065	3.40071	chr1	120602487	120607991	+	En1	En-1|Mo-en.1	engrailed 1	protein-coding	13798	ENSMUSG00000058665	GO:0003677|GO:0003700|GO:0005634|GO:0006355|GO:0007275|GO:0009953|GO:0009954|GO:0016020|GO:0030182|GO:0030326|GO:0030901|GO:0030902|GO:0030917|GO:0035115|GO:0043473|GO:0043565|GO:0045944|GO:0048666
98452	0	0	0	0	0	0	chr1	121087405	121120975	+	B230209K01Rik	AI848258|Gm818	RIKEN cDNA B230209K01 gene	miscRNA	98452		GO:0003674|GO:0005575|GO:0008150
72999	8.16606	7.65833	7.13098	7.43016	9.50588	9.42459	chr1	121304353	121332580	-	Insig2	2900053I11Rik|C730043J18Rik|Insig-2	insulin induced gene 2	protein-coding	72999	ENSMUSG00000003721	GO:0005515|GO:0005783|GO:0006629|GO:0006641|GO:0006695|GO:0006991|GO:0008134|GO:0008202|GO:0008203|GO:0010894|GO:0016020|GO:0016021|GO:0016126|GO:0032937|GO:0042472|GO:0042474|GO:0045717|GO:0060021|GO:0060363
70829	8.90095	8.67591	7.76283	7.90956	9.84198	9.80636	chr1	121431067	121506460	+	Ccdc93	4633402D15Rik|9230102M16Rik	coiled-coil domain containing 93	protein-coding	70829	ENSMUSG00000026339	GO:0003674|GO:0005575|GO:0008150
15564	0	1.78198	0	0	7.33482	7.45663	chr1	121509773	121528465	-	Htr5b	5-Ht5b	5-hydroxytryptamine (serotonin) receptor 5B	protein-coding	15564	ENSMUSG00000050534	GO:0004871|GO:0004930|GO:0004993|GO:0005886|GO:0007165|GO:0007186|GO:0007210|GO:0008144|GO:0016020|GO:0016021|GO:0051378
66942	9.79452	9.70797	10.7405	10.5972	12.7091	12.78	chr1	121553835	121567980	-	Ddx18	2310005B10Rik	DEAD (Asp-Glu-Ala-Asp) box polypeptide 18	protein-coding	66942	ENSMUSG00000001674	GO:0000166|GO:0003676|GO:0003723|GO:0004386|GO:0005524|GO:0005634|GO:0005730|GO:0008026|GO:0008150|GO:0016787
100502702	0	0	0	0	0	0	chr1	121553839	121555366	+	Gm19329		predicted gene, 19329	miscRNA	100502702
100417964	0	0	0	0	0	0	chr1	121969200	121970533	-	Gm15394	OTTMUSG00000021029	DnaJ (Hsp40) homolog, subfamily C, member 10 pseudogene	pseudo	100417964
666971	8.30232	7.82963	7.58341	7.34096	3.58854	3.56765	chr1	122190221	122191052	+	Gm8392	EG666971	guanosine diphosphate (GDP) dissociation inhibitor 2 pseudogene	pseudo	666971
666983	0	0	0	0	0	0	chr1	123147924	123149185	-	Gm8403	EG666983	eukaryotic translation elongation factor 1 alpha 1 pseudogene	pseudo	666983
100504091	0.426015	3.29973	1.38321	0	0	0	chr1	123272066	123276777	+	Gm20058		tubulin-specific chaperone A-like	pseudo	100504091
269109	3.74848	4.22708	5.2153	4.23656	9.43896	9.95065	chr1	123332138	124045559	-	Dpp10	6430601K09Rik|DPP X|Dprp3	dipeptidylpeptidase 10	protein-coding	269109	ENSMUSG00000036815	GO:0006508|GO:0008236|GO:0008239|GO:0016020|GO:0016021
100417878	0	0	0	0	0	0	chr1	123804543	123805421	-	Gm18875		secreted acidic cysteine rich glycoprotein pseudogene	pseudo	100417878
101055689	0	0	0	0	0	0	chr1	124505757	124846039	-	LOC101055689		transcription factor BTF3-like	pseudo	101055689
74117	10.3164	10.7414	11.1714	11.3025	11.432	11.6677	chr1	125392905	125435727	-	Actr3	1200003A09Rik|Arp3	ARP3 actin-related protein 3	protein-coding	74117	ENSMUSG00000026341	GO:0000139|GO:0000166|GO:0002102|GO:0003779|GO:0005515|GO:0005524|GO:0005737|GO:0005856|GO:0005884|GO:0007163|GO:0008356|GO:0010592|GO:0030027|GO:0030030|GO:0030056|GO:0030833|GO:0030838|GO:0031252|GO:0033206|GO:0042995|GO:0043519|GO:0045666|GO:0050775|GO:0051321|GO:0051491|GO:0051653|GO:0060076|GO:0060271
74150	8.59393	9.12347	7.82935	8.23009	6.60466	6.66413	chr1	125561016	125595684	+	Slc35f5	1300003P13Rik|AI646727	solute carrier family 35, member F5	protein-coding	74150	ENSMUSG00000026342	GO:0003674|GO:0005575|GO:0006810|GO:0008150|GO:0016020|GO:0016021
100417199	0	0	0	0	0	0	chr1	125667988	125669115	-	Gm18444		crumbs homolog 1 pseudogene	pseudo	100417199
71111	5.25355	5.76429	3.77473	4.20003	2.63703	4.73156	chr1	125676996	125873861	+	Gpr39	4933415E13Rik	G protein-coupled receptor 39	protein-coding	71111	ENSMUSG00000026343	GO:0003674|GO:0005575|GO:0008343|GO:0032024|GO:0035483|GO:0035774|GO:0042593|GO:0042632|GO:0060455
72585	5.68935	5.82855	4.96308	4.33777	0	2.01927	chr1	125872042	125912214	-	Lypd1	2700050C12Rik|AI853408|C530008O16Rik|Lynx2|Lypdc1	Ly6/Plaur domain containing 1	protein-coding	72585	ENSMUSG00000026344	GO:0005886|GO:0016020|GO:0031225
210356	7.01993	6.84175	6.61751	6.3816	5.04136	5.37771	chr1	125913636	126830632	-	Nckap5	8430408F21|D130011D22Rik|E030049G20Rik|Erih1|Erih2|Gm1548|Nap5	NCK-associated protein 5	protein-coding	210356	ENSMUSG00000049690	GO:0003674|GO:0005575|GO:0008150
383559	0	0	0	0	0	0	chr1	127049984	127050795	-	Gm5261	EG383559	ribosomal protein S2 pseudogene	pseudo	383559
107895	6.63404	6.44392	7.40694	7.95106	7.94274	7.83095	chr1	127204986	127482972	+	Mgat5	4930471A21Rik|5330407H02Rik|AI480971|GlcNAc-TV	mannoside acetylglucosaminyltransferase 5	protein-coding	107895	ENSMUSG00000036155	GO:0005794|GO:0006487|GO:0008152|GO:0008375|GO:0016020|GO:0016021|GO:0016740|GO:0016757|GO:0030144
667090	0	0	0	0	0	0	chr1	127282625	127283108	-	Gm8451	EG667090	predicted gene 8451	pseudo	667090
72160	7.28946	7.02496	8.02512	8.37685	5.13327	5.14529	chr1	127486552	127678021	-	Tmem163	2610024A01Rik|SV31	transmembrane protein 163	protein-coding	72160	ENSMUSG00000026347	GO:0005768|GO:0008150|GO:0008270|GO:0016020|GO:0016021|GO:0030054|GO:0030285|GO:0031410|GO:0031901|GO:0045202
266645	2.36902	2.1039	2.04461	2.72198	0.716924	1.18606	chr1	127729413	127767564	+	Acmsd		amino carboxymuconate semialdehyde decarboxylase	protein-coding	266645	ENSMUSG00000026348	GO:0001760|GO:0003824|GO:0005829|GO:0008152|GO:0016829|GO:0016831|GO:0046872|GO:0046874
100502745	5.22929	4.77312	4.95854	4.99373	3.14523	3.05107	chr1	127753617	127774054	-	2900009J06Rik		RIKEN cDNA 2900009J06 gene	miscRNA	100502745
72949	11.3807	11.3984	11.4896	11.1553	10.9375	10.8957	chr1	127774164	127805932	+	Ccnt2	2900041I18Rik|C81304|CycT2	cyclin T2	protein-coding	72949	ENSMUSG00000026349	GO:0005634
22625	2.83851	3.24141	1.01002	1.49959	2.39807	1.57102	chr1	127815271	127840290	-	Ysk4		Yeast Sps1/Ste20-related kinase 4 (S. cerevisiae)	protein-coding	22625	ENSMUSG00000051590	GO:0000166|GO:0003674|GO:0005524|GO:0005575|GO:0008150
226407	8.52213	8.48142	9.24447	9.06049	9.07575	9.3102	chr1	127868773	127943876	+	Rab3gap1	1700003B17Rik|4732493F09Rik|AL117896|Rab3gap|p130	RAB3 GTPase activating protein subunit 1	protein-coding	226407	ENSMUSG00000036104	GO:0005096|GO:0005097|GO:0005634|GO:0005737|GO:0005813|GO:0007420|GO:0017137|GO:0021854|GO:0032851|GO:0043010|GO:0043087|GO:0060325
226409	10.4615	10.2296	10.5091	10.6067	12.1522	12.1364	chr1	127954186	128103047	-	Zranb3	4933425L19Rik|AH2|AI316834|C730006D09	zinc finger, RAN-binding domain containing 3	protein-coding	226409	ENSMUSG00000036086	GO:0000166|GO:0000733|GO:0003676|GO:0003677|GO:0004386|GO:0004519|GO:0004520|GO:0005524|GO:0005622|GO:0006281|GO:0006974|GO:0008270|GO:0009411|GO:0016787|GO:0031297|GO:0036292|GO:0036310|GO:0043596|GO:0045910|GO:0046872|GO:0048478|GO:0070530
666778	0	0	0	0	0	0	chr1	128005785	128006438	-	Gm8283	EG666778	My020 protein	pseudo	666778
100042670	0	0	0	0	0	0	chr1	128038527	128039022	+	Rpl28-ps1	ENSMUSG00000058603|Gm15435|OTTMUSG00000021838	ribosomal protein L28, pseudogene 1	pseudo	100042670
226412	12.3001	12.4229	12.2568	12.3759	10.8232	10.7646	chr1	128103306	128237735	+	R3hdm1	R3hdm	R3H domain 1 (binds single-stranded nucleic acids)	protein-coding	226412	ENSMUSG00000056211	GO:0003674|GO:0005575|GO:0008150
387147	0	0	0	0.224969	0	0	chr1	128202361	128202430	+	Mir128-1	Mirn128|Mirn128-1|Mirn128a	microRNA 128-1	miscRNA	387147		GO:0005515
67812	11.572	11.8713	11.6487	11.8473	9.99053	9.96901	chr1	128244181	128279377	+	Ubxn4	1300013G12Rik|Ubxd2|mKIAA0242	UBX domain protein 4	protein-coding	67812	ENSMUSG00000026353	GO:0003674|GO:0005634|GO:0005737|GO:0005783|GO:0006986|GO:0008150|GO:0016020
226413	5.33477	4.96443	3.66781	3.43316	6.28444	6.58059	chr1	128284764	128328318	-	Lct	Gm100|LAC|LPH|Lphl	lactase	protein-coding	226413	ENSMUSG00000026354	GO:0000016|GO:0001666|GO:0005903|GO:0007584|GO:0008152|GO:0010033|GO:0010045|GO:0010288|GO:0016740|GO:0016787|GO:0016798|GO:0042493|GO:0045471
17219	14.1252	13.7985	13.4722	13.4016	12.1388	12.1079	chr1	128331591	128359656	-	Mcm6	ASP-l1|D1Wsu22e|Mcmd6	minichromosome maintenance deficient 6 (MIS5 homolog, S. pombe) (S. cerevisiae)	protein-coding	17219	ENSMUSG00000026355	GO:0000166|GO:0003677|GO:0003678|GO:0003697|GO:0004386|GO:0005515|GO:0005524|GO:0005634|GO:0006260|GO:0006268|GO:0006270|GO:0007049|GO:0016787|GO:0042555|GO:0042802
226414	12.8572	12.7823	12.7789	12.6842	12.5971	12.7023	chr1	128363707	128417416	-	Dars	5730439G15Rik	aspartyl-tRNA synthetase	protein-coding	226414	ENSMUSG00000026356	GO:0000166|GO:0003676|GO:0004812|GO:0004815|GO:0005524|GO:0005737|GO:0006412|GO:0006418|GO:0006422|GO:0016874
620659	4.17193	2.99562	3.94006	3.33686	5.68793	5.36278	chr1	128519896	128521533	-	Gm6170	EG620659	eukaryotic translation elongation factor 1 alpha 1 pseudogene	pseudo	620659
12767	7.1198	7.27324	6.73556	6.89191	3.65619	4.18015	chr1	128588199	128592299	-	Cxcr4	CD184|Cmkar4|LESTR|PB-CKR|PBSF/SDF-1|Sdf1r	chemokine (C-X-C motif) receptor 4	protein-coding	12767	ENSMUSG00000045382	GO:0001569|GO:0001667|GO:0001764|GO:0002064|GO:0003779|GO:0004871|GO:0004930|GO:0004950|GO:0005515|GO:0005768|GO:0005886|GO:0007165|GO:0007186|GO:0007281|GO:0007399|GO:0007420|GO:0008045|GO:0008144|GO:0008354|GO:0009887|GO:0009897|GO:0009986|GO:0016020|GO:0016021|GO:0016023|GO:0016477|GO:0016494|GO:0019722|GO:0022029|GO:0030334|GO:0030426|GO:0031252|GO:0031410|GO:0031625|GO:0032027|GO:0042098|GO:…
210417	4.44364	5.57729	4.49093	5.30442	6.17507	6.57731	chr1	129273304	130219278	+	Thsd7b	1700074E13Rik|B930082A18|D130067I03Rik	thrombospondin, type I, domain containing 7B	protein-coding	210417	ENSMUSG00000042581	GO:0003674|GO:0005575|GO:0008150|GO:0016020|GO:0016021
100534274	0	0	0	0	0	0	chr1	129796611	129797974	-	LOC100534274		nucleoporin 54 pseudogene	pseudo	100534274
100042740	0	0	0	0	0	0	chr1	129801355	129801849	-	Rpl31-ps9	ENSMUSG00000066956|Gm10191	ribosomal protein L31, pseudogene 9	pseudo	100042740
13137	3.25355	4.47718	3.30074	2.21161	1.32883	0	chr1	130388528	130422999	-	Daf2	AI323748|Cd55b|Daf|Daf-TM|TM-DAF	decay accelerating factor 2	protein-coding	13137	ENSMUSG00000026401	GO:0006958|GO:0016020|GO:0016021|GO:0045087
13136	6.71457	7.24447	7.13755	6.04038	9.27347	9.1475	chr1	130439030	130462740	-	Cd55	Daf|Daf-GPI|Daf1|GPI-DAF	CD55 antigen	protein-coding	13136	ENSMUSG00000026399	GO:0004857|GO:0005886|GO:0006958|GO:0007204|GO:0009897|GO:0009986|GO:0016020|GO:0016324|GO:0031225|GO:0043086|GO:0045087|GO:0045121|GO:0045916
22789	0	0	0	0	2.29946	0	chr1	130576706	130629606	-	Zp3r	AV264399|SP56	zona pellucida 3 receptor	protein-coding	22789	ENSMUSG00000042554	GO:0001669|GO:0005515|GO:0007338|GO:0007339|GO:0043159
12269	0	0	0	0	0	0	chr1	130635921	130661618	-	C4bp	AI195242|C4bpa	complement component 4 binding protein	protein-coding	12269	ENSMUSG00000026405	GO:0005515|GO:0005576|GO:0005737|GO:0006958|GO:0045087
18640	9.55823	9.47777	8.16464	7.9421	8.4715	8.67757	chr1	130670202	130729253	-	Pfkfb2	4930568D07Rik	6-phosphofructo-2-kinase/fructose-2,6-biphosphatase 2	protein-coding	18640	ENSMUSG00000026409	GO:0000166|GO:0003824|GO:0003873|GO:0004331|GO:0005524|GO:0005737|GO:0006000|GO:0006003|GO:0006007|GO:0006089|GO:0006090|GO:0006096|GO:0008152|GO:0009749|GO:0016301|GO:0016310|GO:0016740|GO:0016787|GO:0019900|GO:0019901|GO:0032024|GO:0033133
12270	0.990513	0	0	0	0.891989	0.130204	chr1	130670202	130681571	-	C4bp-ps1	C4bpb	complement component 4 binding protein, pseudogene 1	pseudo	12270
226418	6.82259	5.80434	6.11712	4.55849	4.75095	4.45261	chr1	130717327	130722057	+	Yod1	9930028C20Rik|Hshin7	YOD1 OTU deubiquitinating enzyme 1 homologue (S. cerevisiae)	protein-coding	226418	ENSMUSG00000046404	GO:0004843|GO:0005622|GO:0006508|GO:0006986|GO:0008233|GO:0008234|GO:0008270|GO:0016787|GO:0030433|GO:0030968|GO:0046872|GO:0070536|GO:0071108
212439	2.99051	0.810545	0	3.49959	6.30293	6.34706	chr1	130731976	130744622	+	AA986860	E030025M07|Sarg	expressed sequence AA986860	protein-coding	212439	ENSMUSG00000042510	GO:0003674|GO:0005575|GO:0005737|GO:0008150
64435	0	0	0	0	0	0	chr1	130800902	130814740	+	Fcamr		Fc receptor, IgA, IgM, high affinity	protein-coding	64435	ENSMUSG00000026415	GO:0001791|GO:0004888|GO:0005886|GO:0006955|GO:0007165|GO:0016020|GO:0016021|GO:0019862
100502856	0	0	0	0	0	0	chr1	130809973	130824084	-	Gm15848	OTTMUSG00000026759	predicted gene 15848	miscRNA	100502856
18703	0	0	0	0	0.630654	0	chr1	130826684	130852249	+	Pigr		polymeric immunoglobulin receptor	protein-coding	18703	ENSMUSG00000026417	GO:0005154|GO:0005576|GO:0005886|GO:0016020|GO:0016021|GO:0030133|GO:0055038
69169	0	0	0	0	0	0	chr1	130865777	130880790	+	Faim3	1810037B05Rik|Toso	Fas apoptotic inhibitory molecule 3	protein-coding	69169	ENSMUSG00000042474	GO:0016020|GO:0016021
93672	0	3.32857	0	0	0	0	chr1	130882074	130887411	-	Il24	FISP|Mda-7|Mda7|St16	interleukin 24	protein-coding	93672	ENSMUSG00000026420	GO:0005125|GO:0005576|GO:0005615|GO:0006915|GO:0008284|GO:0008285|GO:0030336|GO:0033136|GO:0042517
58181	0	0	0	0	0	0	chr1	130907192	130911296	-	Il20	Zcyto10	interleukin 20	protein-coding	58181	ENSMUSG00000026416	GO:0005102|GO:0005125|GO:0005576|GO:0005615|GO:0007262|GO:0030097|GO:0045517
329244	0	2.1039	0	0	2.14523	0	chr1	130932656	130940073	-	Il19		interleukin 19	protein-coding	329244	ENSMUSG00000016524	GO:0005125|GO:0005576|GO:0005615|GO:0006915|GO:0006917|GO:0042226|GO:0072593
16153	4.67544	5.5401	5.65179	5.62635	4.86307	5.34832	chr1	131019845	131024970	+	Il10	CSIF|Il-10	interleukin 10	protein-coding	16153	ENSMUSG00000016529	GO:0001818|GO:0002237|GO:0002740|GO:0002875|GO:0002904|GO:0005125|GO:0005141|GO:0005576|GO:0005615|GO:0006954|GO:0006955|GO:0010468|GO:0030886|GO:0030889|GO:0032689|GO:0032695|GO:0032715|GO:0032720|GO:0032800|GO:0042536|GO:0042742|GO:0043066|GO:0044130|GO:0045019|GO:0045348|GO:0045893|GO:0045944|GO:0050715|GO:0050728|GO:0051045|GO:0051091|GO:0051384|GO:0051930|GO:0060670
17164	7.60144	7.97677	8.42547	8.38923	7.53274	6.95873	chr1	131053700	131097543	-	Mapkapk2	AA960234|MAPKAP-K2|MK-2|MK2|Rps6kc1	MAP kinase-activated protein kinase 2	protein-coding	17164	ENSMUSG00000016528	GO:0000166|GO:0002224|GO:0004672|GO:0004674|GO:0005515|GO:0005524|GO:0005634|GO:0005737|GO:0006468|GO:0006950|GO:0006954|GO:0006974|GO:0016301|GO:0016310|GO:0016740|GO:0016772|GO:0018105|GO:0031572|GO:0032496|GO:0032675|GO:0032680|GO:0035924|GO:0044351|GO:0048010|GO:0048255|GO:0048839|GO:0070935
226419	7.88253	7.6269	9.07697	8.42203	10.1906	9.97852	chr1	131128441	131138234	-	Dyrk3	BC006704	dual-specificity tyrosine-(Y)-phosphorylation regulated kinase 3	protein-coding	226419	ENSMUSG00000016526	GO:0000166|GO:0000287|GO:0004672|GO:0004674|GO:0004712|GO:0004713|GO:0005515|GO:0005524|GO:0005634|GO:0006468|GO:0016301|GO:0016310|GO:0016740|GO:0016772|GO:0018108|GO:0030218|GO:0046872
16865	12.0465	11.7399	11.4431	11.2924	12.4509	12.4554	chr1	131153207	131180402	+	Eif2d	D1Ertd5e|Lgtn	eukaryotic translation initiation factor 2D	protein-coding	16865	ENSMUSG00000026427	GO:0003723|GO:0003743|GO:0005737|GO:0006412|GO:0006413
54354	6.78616	6.76955	8.43031	8.46405	5.98791	6.26584	chr1	131176410	131245178	-	Rassf5	1300019G20Rik|AU042887|Maxp1|Nore1|Nore1A|Nore1B|Rapl	Ras association (RalGDS/AF-6) domain family member 5	protein-coding	54354	ENSMUSG00000026430	GO:0005515|GO:0005575|GO:0005737|GO:0005856|GO:0005874|GO:0006915|GO:0007165|GO:0035556|GO:0046872
100134981	0	0	0	0	0	0	chr1	131216832	131218383	+	Gm17796		bystin-like pseudogene	pseudo	100134981
56489	3.3636	3.66648	0	0	3.22802	4.71269	chr1	131254602	131279563	-	Ikbke	AW558201|IKK-i|IKKepsilon|Ikki	inhibitor of kappaB kinase epsilon	protein-coding	56489	ENSMUSG00000042349	GO:0000166|GO:0004672|GO:0004674|GO:0004704|GO:0005524|GO:0005634|GO:0005737|GO:0006468|GO:0006974|GO:0007252|GO:0008384|GO:0008630|GO:0016301|GO:0016310|GO:0016605|GO:0016740|GO:0016772|GO:0023014|GO:0038061
14270	11.1237	11.2315	10.114	10.3277	10.0549	9.8848	chr1	131285251	131527361	-	Srgap2	9930124L22Rik|AI448945|FBP2|Fnbp2|srGAP3	SLIT-ROBO Rho GTPase activating protein 2	protein-coding	14270	ENSMUSG00000026425	GO:0003363|GO:0005096|GO:0005515|GO:0005622|GO:0005634|GO:0005737|GO:0005743|GO:0005829|GO:0005886|GO:0007165|GO:0007399|GO:0014069|GO:0016020|GO:0021816|GO:0030027|GO:0030054|GO:0030675|GO:0031410|GO:0032855|GO:0034446|GO:0042803|GO:0042995|GO:0044327|GO:0045202|GO:0045211|GO:0045335|GO:0046847|GO:0048365|GO:0048812|GO:0051014|GO:0060996|GO:2001223
108900	6.49345	7.00984	6.74893	5.9653	7.01393	7.06713	chr1	131527989	131539872	+	Fam72a	2700049P18Rik|P17	family with sequence similarity 72, member A	protein-coding	108900	ENSMUSG00000055184	GO:0003674|GO:0005829|GO:0016020|GO:0031552|GO:0043065
26361	0	0	0	0	2.81482	0.805109	chr1	131599114	131612000	+	Avpr1b	AVPR3|V3/V1b|VIBR|VPR3	arginine vasopressin receptor 1B	protein-coding	26361	ENSMUSG00000026432	GO:0001992|GO:0004871|GO:0004930|GO:0005000|GO:0005886|GO:0006950|GO:0007165|GO:0007186|GO:0007188|GO:0007204|GO:0010460|GO:0014049|GO:0016020|GO:0016021|GO:0017046|GO:0032849|GO:0042803|GO:0045777
667238	0	0	0	0	0	0	chr1	131630646	131633085	-	Gm8532	EG667238	adaptor-related protein complex AP-1, sigma 3 pseudogene	pseudo	667238
13034	0	0	3.66503	0	0.00647282	0	chr1	131638314	131675507	+	Ctse	A430072O03Rik|C920004C08Rik|CE|CatE	cathepsin E	protein-coding	13034	ENSMUSG00000004552	GO:0004190|GO:0005768|GO:0006508|GO:0008152|GO:0008233|GO:0016540|GO:0016787|GO:0019886|GO:0042803
226421	2.83494	0	3.73078	4.08455	3.43801	4.41982	chr1	131688695	131715439	+	5430435G22Rik	Rab7b	RIKEN cDNA 5430435G22 gene	protein-coding	226421	ENSMUSG00000052688	GO:0000166|GO:0005525|GO:0005764|GO:0005768|GO:0005770|GO:0005794|GO:0006810|GO:0007264|GO:0015031|GO:0034144|GO:0034164
320718	5.2954	4.88788	5.01177	5.66952	5.7004	5.54876	chr1	131744022	131770405	+	Slc26a9	E030002L01Rik	solute carrier family 26, member 9	protein-coding	320718	ENSMUSG00000042268	GO:0006821|GO:0006885|GO:0008271|GO:0008272|GO:0015106|GO:0015116|GO:0015301|GO:0015701|GO:0016020|GO:0016021|GO:0016324|GO:0034220|GO:0055085
212933	6.04518	4.72886	5.63548	5.75128	7.81775	8.15419	chr1	131797395	131818115	+	Pm20d1	4732466D17Rik|AI098026	peptidase M20 domain containing 1	protein-coding	212933	ENSMUSG00000042251	GO:0005575|GO:0005576|GO:0006508|GO:0008150|GO:0008152|GO:0008233|GO:0016787|GO:0046872
98396	7.94422	7.39967	9.41602	8.82357	9.19119	9.16468	chr1	131828012	131848864	+	Slc41a1	AI573938|B230315F01Rik	solute carrier family 41, member 1	protein-coding	98396	ENSMUSG00000013275	GO:0003674|GO:0005575|GO:0006810|GO:0006811|GO:0006812|GO:0008150|GO:0008324|GO:0016020|GO:0016021
226422	7.49794	7.42698	6.28102	5.67444	8.31081	8.44599	chr1	131867277	131872889	+	Rab7l1		RAB7, member RAS oncogene family-like 1	protein-coding	226422	ENSMUSG00000026433	GO:0000166|GO:0003674|GO:0005525|GO:0005575|GO:0008150
NEWGENE466	0	0	0	0	6.66794	5.98712	chr1	131890570	131893490		NEWGENE466
98415	11.0246	11.272	11.3088	11.521	13.0447	13.1077	chr1	131910458	131936321	+	Nucks1	2700010L10Rik|8430423A01Rik|AI647518|C78391|Nucks	nuclear casein kinase and cyclin-dependent kinase substrate 1	protein-coding	98415	ENSMUSG00000026434	GO:0003674|GO:0005634|GO:0005737|GO:0008150
212980	5.40026	5.70409	5.45552	5.08455	6.91211	6.7849	chr1	131962967	131982964	+	Slc45a3	2210413P12Rik|AU023994|AU043764|IPCA-6|PRST|Pcanap6	solute carrier family 45, member 3	protein-coding	212980	ENSMUSG00000026435	GO:0003674|GO:0005575|GO:0006810|GO:0008150|GO:0016020|GO:0016021|GO:0055085
13714	7.59326	7.79172	7.94813	7.99283	7.54938	7.83755	chr1	132007605	132032610	+	Elk4	2310011G17Rik|A130026I01Rik|BB162516|SAP-1|Sap1	ELK4, member of ETS oncogene family	protein-coding	13714	ENSMUSG00000026436	GO:0003677|GO:0003700|GO:0005634|GO:0005737|GO:0006355|GO:0043565
213006	5.65681	5.61689	5.81837	5.60806	4.69554	4.44058	chr1	132022811	132068062	-	Mfsd4	A230072B04|A930031D07Rik|AI850289	major facilitator superfamily domain containing 4	protein-coding	213006	ENSMUSG00000059149	GO:0003674|GO:0005575|GO:0006810|GO:0008150|GO:0016020|GO:0016021|GO:0055085
NEWGENE467	1.7662	1.97101	0	0	5.14249	5.45397	chr1	132092698	132094391		NEWGENE467
18557	3.74848	4.76611	2.96737	0.914629	7.57933	7.72062	chr1	132113547	132139685	-	Cdk18	AA682070|Ctk18|Pctk3	cyclin-dependent kinase 18	protein-coding	18557	ENSMUSG00000026437	GO:0000166|GO:0004672|GO:0004674|GO:0004693|GO:0005524|GO:0006468|GO:0016301|GO:0016310|GO:0016740|GO:0016772
213409	2.66859	0.781976	5.05992	5.39877	5.9417	5.08279	chr1	132191436	132257382	+	Lemd1	4930540I23Rik|6430514M23Rik|AI428128|LEMP-1	LEM domain containing 1	protein-coding	213409	ENSMUSG00000079330	GO:0003674|GO:0005575|GO:0005635|GO:0008150
723818	0	0	0	0	0	0	chr1	132198088	132198184	+	Mir135b	Mirn135b	microRNA 135b	miscRNA	723818
100505034	0	0	0	0	0	0	chr1	132200963	132209546	+	LOC100505034		uncharacterized LOC100505034	miscRNA	100505034
638532	1.94477	0	0	1.94566	6.40372	6.48478	chr1	132284325	132284809	+	Gm7241	EG638532	predicted pseudogene 7241	protein-coding	638532
213417	4.30602	3.10029	3.96737	3.37406	2.33371	4.82967	chr1	132298626	132307357	+	Klhdc8a	A630065K24Rik	kelch domain containing 8A	protein-coding	213417	ENSMUSG00000042115	GO:0003674|GO:0005575|GO:0008150
74137	4.70961	5.13953	2.96737	4.81536	6.90177	6.55777	chr1	132316125	132333488	+	Nuak2	1200013B22Rik|Omphk2|Snark|mKIAA0537	NUAK family, SNF1-like kinase, 2	protein-coding	74137	ENSMUSG00000009772	GO:0000166|GO:0000287|GO:0004672|GO:0004674|GO:0005524|GO:0006468|GO:0006915|GO:0016301|GO:0016310|GO:0016740|GO:0016772|GO:0030036|GO:0042149|GO:0043066|GO:0046872
68875	6.45697	6.39609	6.47823	5.90377	3.89088	4.9851	chr1	132356315	132391281	-	Tmcc2	1110063G11Rik	transmembrane and coiled-coil domains 2	protein-coding	68875	ENSMUSG00000042066	GO:0003674|GO:0005575|GO:0008150|GO:0016020|GO:0016021
213452	9.34724	9.68675	9.30762	9.65264	8.46151	8.61675	chr1	132417453	132466959	+	Dstyk	A930019K20Rik|C430014H23Rik|C820013G01|Ripk5	dual serine/threonine and tyrosine protein kinase	protein-coding	213452	ENSMUSG00000042046	GO:0000166|GO:0004672|GO:0004674|GO:0004712|GO:0004713|GO:0005524|GO:0005737|GO:0006468|GO:0016301|GO:0016310|GO:0016740|GO:0016772
213464	10.3181	10.5789	10.6416	10.3652	11.0426	11.0296	chr1	132477367	132505665	+	Rbbp5	4933411J24Rik|C330016J05	retinoblastoma binding protein 5	protein-coding	213464	ENSMUSG00000026439	GO:0005515|GO:0005634|GO:0006351|GO:0006355|GO:0006974|GO:0016568|GO:0035064|GO:0035097|GO:0043627|GO:0044212|GO:0048188|GO:0051568|GO:0071339
74626	4.4429	5.66815	5.4268	5.66952	7.33843	6.96539	chr1	132506230	132508639	+	Tmem81	4930429O20Rik|AI465369	transmembrane protein 81	protein-coding	74626	ENSMUSG00000048174	GO:0003674|GO:0005575|GO:0008150|GO:0016020|GO:0016021
21367	4.51107	4.17429	1.96737	2.23656	4.67572	5.20453	chr1	132509425	132542940	-	Cntn2	D130012K04Rik|TAG-1|Tax	contactin 2	protein-coding	21367	ENSMUSG00000053024	GO:0000226|GO:0001764|GO:0001948|GO:0005515|GO:0005886|GO:0007155|GO:0007160|GO:0007409|GO:0007411|GO:0007413|GO:0007612|GO:0007628|GO:0008076|GO:0009986|GO:0010769|GO:0010954|GO:0016020|GO:0021853|GO:0022010|GO:0030246|GO:0030424|GO:0031133|GO:0031175|GO:0031225|GO:0031623|GO:0033268|GO:0034613|GO:0043005|GO:0043025|GO:0043209|GO:0043621|GO:0044224|GO:0044456|GO:0045163|GO:0045665|GO:0048168|GO:…
269116	4.90612	4.93294	6.61616	7.30679	5.09865	5.33076	chr1	132564690	132741797	-	Nfasc	AA387016|D430023G06Rik|NF|mKIAA0756	neurofascin	protein-coding	269116	ENSMUSG00000026442	GO:0002175|GO:0005622|GO:0005886|GO:0007155|GO:0007411|GO:0016020|GO:0016021|GO:0019226|GO:0030424|GO:0030913|GO:0033010|GO:0033268|GO:0033270|GO:0043194|GO:0050808|GO:0071205|GO:0072661
100038653	0	0	0	0	0	0	chr1	132729353	132732826	+	Gm10538	ENSMUSG00000073566	predicted gene 10538	miscRNA	100038653
16980	5.78863	5.9623	5.35763	4.48735	6.23072	6.36909	chr1	132880355	132940005	+	Lrrn2	5730406J09Rik|NLRR-2	leucine rich repeat protein 2, neuronal	protein-coding	16980	ENSMUSG00000026443	GO:0003674|GO:0005575|GO:0008150
17248	11.778	11.8101	11.7207	11.764	11.7043	11.7407	chr1	132989845	133030583	-	Mdm4	4933417N07Rik|AA414968|AL023055|AU018793|AU021806|C85810|Mdmx	transformed mouse 3T3 cell double minute 4	protein-coding	17248	ENSMUSG00000054387	GO:0000122|GO:0005515|GO:0005622|GO:0005634|GO:0006461|GO:0008270|GO:0008284|GO:0019899|GO:0042177|GO:0043066|GO:0046872|GO:0071157
100093674.chr1.1	0	0	0	0	0	0	chr1	133033962	133034034	+	Trnak-uuu		transfer RNA lysine (anticodon UUU)	tRNA	100093674
100093674.chr1.2	9.03927	9.2166	8.65037	8.55487	8.70159	9.29298	chr1	133034327	133034399	-	Trnak-uuu		transfer RNA lysine (anticodon UUU)	tRNA	100093674
240752	9.57877	9.54431	8.74262	8.76902	6.96047	7.35557	chr1	133046012	133108688	+	Pik3c2b	C330011J12Rik|Gm199|PI3K-C2beta|PI3KC2beta	phosphoinositide-3-kinase, class 2, beta polypeptide	protein-coding	240752	ENSMUSG00000026447	GO:0001727|GO:0005515|GO:0016301|GO:0016310|GO:0016740|GO:0030139|GO:0043491|GO:0046834
108954	10.8546	11.019	11.3237	11.3138	10.6451	10.6569	chr1	133131166	133139800	+	Ppp1r15b	1810033K10Rik|AI606441|C530022L24Rik|CReP	protein phosphatase 1, regulatory (inhibitor) subunit 15b	protein-coding	108954	ENSMUSG00000046062	GO:0000164|GO:0004722|GO:0006417|GO:0006446|GO:0006950|GO:0006979|GO:0006983|GO:0016311|GO:0042542|GO:0045182
240753	5.22211	5.58624	0.452799	0.42052	5.03212	5.48239	chr1	133246097	133303435	+	Plekha6	9530028L01Rik|AU042621|Pepp3	pleckstrin homology domain containing, family A member 6	protein-coding	240753	ENSMUSG00000041757	GO:0003674|GO:0005543|GO:0005575|GO:0008150
100502933	0	0	0	0	0	0.223898	chr1	133249852	133269808	-	Gm19461		predicted gene, 19461	miscRNA	100502933
68338	4.00712	4.77159	0	1.68768	0	2.37124	chr1	133309823	133329722	+	Golt1a	0610012C01Rik|Kiss1|metastatin	golgi transport 1 homolog A (S. cerevisiae)	protein-coding	68338	ENSMUSG00000041717	GO:0003674|GO:0005575|GO:0005794|GO:0006810|GO:0008150|GO:0015031|GO:0016020|GO:0016021|GO:0016192
280287	3.62522	4.41751	0	0.476938	0	0.0965955	chr1	133327210	133329722	+	Kiss1	metastatin	KiSS-1 metastasis-suppressor	protein-coding	280287	ENSMUSG00000091251	GO:0001664|GO:0005515|GO:0005576|GO:0005615|GO:0005737|GO:0007186|GO:0007204|GO:0008285|GO:0016324|GO:0030336|GO:0031773|GO:0032874|GO:0033686|GO:0043005|GO:0043025|GO:0043410|GO:0050806|GO:0051482|GO:0060112|GO:0060124
19701	0	0	1.95257	3.0792	5.91381	4.3202	chr1	133350566	133360323	+	Ren1	D19352|Ren|Ren-1|Ren-A|Ren1c|Ren1d|Rn-1|Rnr	renin 1 structural	protein-coding	19701	ENSMUSG00000070645	GO:0001822|GO:0002003|GO:0002016|GO:0002018|GO:0004175|GO:0004190|GO:0005102|GO:0005159|GO:0005576|GO:0005615|GO:0005622|GO:0006508|GO:0006950|GO:0008065|GO:0008152|GO:0008217|GO:0008233|GO:0009755|GO:0010033|GO:0016020|GO:0016787|GO:0042493|GO:0042756|GO:0043408|GO:0044444|GO:0048469|GO:0051591|GO:0070305
214253	7.86536	7.26067	5.28555	5.04073	6.66214	6.54265	chr1	133363572	133380319	+	Etnk2	4933417N20Rik|AI197444|EKI 2|Eki2|Tuc1	ethanolamine kinase 2	protein-coding	214253	ENSMUSG00000070644	GO:0000166|GO:0001701|GO:0001890|GO:0004103|GO:0004305|GO:0005524|GO:0005575|GO:0006646|GO:0008654|GO:0009791|GO:0016301|GO:0016310|GO:0016740|GO:0016772|GO:0035264
20668	9.26413	9.21526	9.37725	9.51154	8.64185	8.69221	chr1	133382300	133424212	-	Sox13	AA407916|AW259412|AW540933|Sox-13	SRY-box containing gene 13	protein-coding	20668	ENSMUSG00000070643	GO:0003677|GO:0005634|GO:0006351|GO:0006355|GO:0043565
667371	0	0	0	0	0	0	chr1	133529460	133530310	+	Gm8596	EG667371	ribosomal protein L7A pseudogene	pseudo	667371
20643	12.4258	12.4854	12.9048	12.8555	13.3988	13.3945	chr1	133603871	133610280	-	Snrpe	AL022645|C76690|SME	small nuclear ribonucleoprotein E	protein-coding	20643	ENSMUSG00000090553	GO:0003723|GO:0005634|GO:0005681|GO:0005683|GO:0005689|GO:0006397|GO:0008380|GO:0030529|GO:0071013
70579	12.1707	12.0954	12.7083	12.7495	12.932	12.9788	chr1	133619871	133661380	-	Zc3h11a	1110003F06Rik|5730454B08Rik|G630041M05Rik|Zc3hdc11a|Zc3hh11a|mKIAA0663	zinc finger CCCH type containing 11A	protein-coding	70579	ENSMUSG00000026464	GO:0003674|GO:0003676|GO:0005575|GO:0008150|GO:0008270|GO:0046872
667118	7.88766	9.25657	9.08111	9.39526	6.34845	6.38494	chr1	133655879	133660885	-	Zbed6	Gm8466|MGR	zinc finger, BED domain containing 6	protein-coding	667118		GO:0000122|GO:0003676|GO:0003677|GO:0005634|GO:0005730|GO:0006351|GO:0006355|GO:0045892|GO:0046872|GO:0046983
240754	6.22531	5.55966	7.91387	7.58751	7.27443	7.18892	chr1	133679029	133690108	-	Lax1	A530029E09|E430019B13Rik	lymphocyte transmembrane adaptor 1	protein-coding	240754	ENSMUSG00000051998	GO:0000188|GO:0005737|GO:0005794|GO:0005886|GO:0006955|GO:0016020|GO:0016021|GO:0019901|GO:0035556|GO:0042113|GO:0042169|GO:0046649|GO:0048305|GO:0050851|GO:0050868
381290	7.62917	8.6196	9.89889	9.99402	8.01025	7.69508	chr1	133702674	133800754	-	Atp2b4	Pmca4	ATPase, Ca++ transporting, plasma membrane 4	protein-coding	381290	ENSMUSG00000026463	GO:0000166|GO:0005388|GO:0005524|GO:0005887|GO:0006810|GO:0006811|GO:0006816|GO:0016020|GO:0016021|GO:0016787|GO:0030165
NEWGENE468	3.15916	2.02686	3.61007	3.10495	5.38846	5.71433	chr1	133855225	133861399		NEWGENE468
269120	2.98757	0	4.25277	2.96426	2.66036	0.539893	chr1	133897194	133907999	-	Optc		opticin	protein-coding	269120	ENSMUSG00000010311	GO:0003674|GO:0005575|GO:0005576|GO:0005578|GO:0008150
116847	0	0	0	0	4.7775	6.91102	chr1	133910304	133921401	-	Prelp	7330409J17Rik|SLRR2A	proline arginine-rich end leucine-rich repeat	protein-coding	116847	ENSMUSG00000041577	GO:0005576|GO:0005578|GO:0007569|GO:0008201
100418056	0	0	0	0	0	0	chr1	134032441	134033378	-	Gm18970		malonyl CoA:ACP acyltransferase (mitochondrial) pseudogene	pseudo	100418056
100502984	0	0	0	0	0	0	chr1	134037316	134040824	-	Gm19487		predicted gene, 19487	miscRNA	100502984
14264	0.668585	1.36694	0.967372	0	2.68128	0	chr1	134037515	134048277	+	Fmod	AI131919|AU041740|SLRR2E	fibromodulin	protein-coding	14264	ENSMUSG00000041559	GO:0005576|GO:0005578|GO:0005615|GO:0005622|GO:0031012
100502999	4.27089	4.81812	5.27272	4.65987	0	0	chr1	134060040	134063590	-	Gm19497		predicted gene, 19497	protein-coding	100502999
12227	9.3583	8.9643	9.27876	9.53787	10.9066	10.9476	chr1	134074865	134079155	-	Btg2	AA959598|APRO1|Pc3|TIS21	B cell translocation gene 2, anti-proliferative	protein-coding	12227	ENSMUSG00000020423	GO:0001077|GO:0005515|GO:0006351|GO:0006355|GO:0006479|GO:0006974|GO:0008306|GO:0009952|GO:0021542|GO:0021954|GO:0030182|GO:0031175|GO:0043066|GO:0045944|GO:0060213|GO:2000178
667414	2.12881	3.63445	2.75013	3.84155	4.14806	3.18963	chr1	134109368	134109395	+	Gm8618	EG667414	predicted gene 8618	protein-coding	667414		GO:0003674|GO:0005575|GO:0005840|GO:0008150|GO:0030529
71884	2.25355	2.6656	3.23489	5.03082	5.66316	3.69563	chr1	134111242	134151436	+	Chit1	2300002L19Rik	chitinase 1 (chitotriosidase)	protein-coding	71884	ENSMUSG00000026450	GO:0000272|GO:0003824|GO:0004553|GO:0004568|GO:0005576|GO:0005615|GO:0005764|GO:0005975|GO:0006030|GO:0006032|GO:0008061|GO:0008152|GO:0008843|GO:0016787|GO:0016798|GO:0043169
12654	6.29417	3.68887	6.92941	6.97255	6.61881	6.93341	chr1	134182404	134190031	+	Chi3l1	AW208766|Brp39|Gp39	chitinase 3-like 1	protein-coding	12654	ENSMUSG00000064246	GO:0003824|GO:0004553|GO:0004568|GO:0005576|GO:0005615|GO:0005737|GO:0005783|GO:0005975|GO:0006032|GO:0007250|GO:0008061|GO:0010800|GO:0030324|GO:0043169|GO:0045766|GO:0051897|GO:0070374|GO:0072606
53311	2.25355	0.366938	0	0.914629	4.31368	1.712	chr1	134193448	134201232	+	Mybph	AI385643|MyBP-H	myosin binding protein H	protein-coding	53311	ENSMUSG00000042451	GO:0003674|GO:0005575|GO:0007155|GO:0008150|GO:0032982
11539	4.83851	3.17429	0	4.00209	2.38216	1.26454	chr1	134199222	134235431	-	Adora1	A1-AR|A1AR|A1R|AA1R|AI848715|BB176431|Ri	adenosine A1 receptor	protein-coding	11539	ENSMUSG00000042429	GO:0000186|GO:0001609|GO:0001659|GO:0001664|GO:0001666|GO:0001883|GO:0001973|GO:0002087|GO:0002674|GO:0002686|GO:0002793|GO:0003093|GO:0004629|GO:0004871|GO:0004930|GO:0005783|GO:0005886|GO:0006612|GO:0007165|GO:0007186|GO:0007193|GO:0008285|GO:0012505|GO:0014050|GO:0014069|GO:0016020|GO:0016021|GO:0016042|GO:0016323|GO:0030425|GO:0030673|GO:0031683|GO:0032229|GO:0032244|GO:0032279|GO:0032795|GO:…
17928	5.07241	3.62495	5.19806	4.08121	1.2224	0.255778	chr1	134290004	134292548	+	Myog	MYF4|bHLHc3|myo	myogenin	protein-coding	17928	ENSMUSG00000026459	GO:0000987|GO:0001503|GO:0003677|GO:0003700|GO:0003705|GO:0005634|GO:0006355|GO:0007275|GO:0007517|GO:0007519|GO:0030154|GO:0045893|GO:0045944|GO:0046983|GO:0048741|GO:0071285|GO:0071363
68507	8.06355	7.69013	7.17794	7.30883	8.77829	8.64292	chr1	134296783	134332928	-	Ppfia4	1110008G13Rik|AI448359|AI852265|C81506	protein tyrosine phosphatase, receptor type, f polypeptide (PTPRF), interacting protein (liprin), alpha 4	protein-coding	68507	ENSMUSG00000026458	GO:0005515|GO:0005575|GO:0008150
57439	11.1528	11.0249	11.3906	11.2211	10.2241	10.3084	chr1	134346097	134361999	-	Tmem183a	1300007B12Rik|1700020N19Rik|Tmem183	transmembrane protein 183A	protein-coding	57439	ENSMUSG00000042305	GO:0003674|GO:0005575|GO:0008150|GO:0016020|GO:0016021
240755	2.47594	3.48242	4.04021	5.15603	4.07607	4.00038	chr1	134385940	134390983	+	4933406M09Rik		RIKEN cDNA 4933406M09 gene	protein-coding	240755	ENSMUSG00000050526	GO:0003674|GO:0005575|GO:0008150
72017	10.9239	10.7179	11.661	11.651	12.3823	12.3403	chr1	134405990	134411738	+	Cyb5r1	1500005G05Rik|B5R.1|C80155|Nqo3a2	cytochrome b5 reductase 1	protein-coding	72017	ENSMUSG00000026456	GO:0004128|GO:0005739|GO:0006694|GO:0008610|GO:0016020|GO:0016021|GO:0016126|GO:0016491|GO:0055114
72674	10.6833	11.0001	11.3281	11.3722	10.5622	10.6635	chr1	134415467	134432341	+	Adipor1	2810031L11Rik|ACDCR1|CGI-45|Paqr1	adiponectin receptor 1	protein-coding	72674	ENSMUSG00000026457	GO:0004872|GO:0005515|GO:0005886|GO:0006629|GO:0006631|GO:0009755|GO:0016020|GO:0016021|GO:0019395|GO:0019901|GO:0030308|GO:0033210|GO:0033211|GO:0042562|GO:0042802|GO:0044459|GO:0046427|GO:0046628|GO:0046982
240756	11.1981	11.2837	11.4877	11.4375	9.72478	9.44688	chr1	134455555	134490873	+	Klhl12	C3ip1	kelch-like 12 (Drosophila)	protein-coding	240756	ENSMUSG00000026455	GO:0003674|GO:0006513|GO:0006810|GO:0006888|GO:0016055|GO:0016192|GO:0030134|GO:0031410|GO:0031463|GO:0048208
98710	10.2105	10.1742	10.1567	10.1662	11.5943	11.5112	chr1	134494660	134507884	+	Rabif	AI842864|AW549708|E130318E12Rik|MSS4|RASGFR3	RAB interacting factor	protein-coding	98710	ENSMUSG00000042229	GO:0005085|GO:0005575|GO:0006810|GO:0007264|GO:0008150|GO:0008270|GO:0015031|GO:0046872
100503055	0	0	0	0	3.12453	2.99911	chr1	134518081	134518671	+	LOC100503055		60S ribosomal protein L29-like	protein-coding	100503055
71001	0	1.36694	1.85667	0	6.48325	6.59952	chr1	134540945	134547183	-	4931440L10Rik		RIKEN cDNA 4931440L10 gene	protein-coding	71001	ENSMUSG00000046367	GO:0003674|GO:0005575|GO:0005975|GO:0008150|GO:0016020|GO:0016758
75605	11.6107	12.044	12.5013	12.6185	11.7971	11.8111	chr1	134560178	134632878	+	Kdm5b	2010009J12Rik|2210016I17Rik|AW556288|D1Ertd202e|Jarid1b|PLU-1|PUT1|Plu1|RBBP2H1A|Rb-Bp2|mKIAA4034	lysine (K)-specific demethylase 5B	protein-coding	75605	ENSMUSG00000042207	GO:0003677|GO:0003714|GO:0005622|GO:0005634|GO:0005730|GO:0006351|GO:0006355|GO:0008270|GO:0016491|GO:0016568|GO:0016702|GO:0016706|GO:0032453|GO:0034647|GO:0034648|GO:0034720|GO:0034721|GO:0043231|GO:0045892|GO:0046872|GO:0055114
20980	1.79876	2.87893	1.5903	1.80765	6.30423	6.58735	chr1	134646681	134749417	+	Syt2	R74640|mKIAA4194	synaptotagmin II	protein-coding	20980	ENSMUSG00000026452	GO:0005215|GO:0005509|GO:0005515|GO:0005544|GO:0005737|GO:0005886|GO:0006810|GO:0008021|GO:0016020|GO:0016021|GO:0019905|GO:0030054|GO:0031410|GO:0043231|GO:0045202|GO:0046872
329251	9.43596	10.1059	9.10523	9.04113	7.22882	7.21335	chr1	134759067	134955940	-	Ppp1r12b	1810037O03Rik|9530009M10Rik|AI132431|Mypt2	protein phosphatase 1, regulatory (inhibitor) subunit 12B	protein-coding	329251	ENSMUSG00000073557	GO:0003674|GO:0005737|GO:0005886|GO:0008150|GO:0015629
67196	11.9102	11.8502	11.5685	11.3627	10.706	10.6136	chr1	134962577	134974137	+	Ube2t	2700084L22Rik|C80607	ubiquitin-conjugating enzyme E2T (putative)	protein-coding	67196	ENSMUSG00000026429	GO:0000166|GO:0003682|GO:0004842|GO:0005524|GO:0005575|GO:0005634|GO:0006281|GO:0006513|GO:0006974|GO:0008152|GO:0016874|GO:0016881|GO:0031625|GO:0035519|GO:0044314|GO:0051865|GO:0070534|GO:0070936|GO:0070979|GO:0085020
329252	4.12802	3.24141	3.1373	0	0	1.99602	chr1	134986353	135105276	-	Lgr6	A530037C04Rik|D830026M09	leucine-rich repeat-containing G protein-coupled receptor 6	protein-coding	329252	ENSMUSG00000042793	GO:0003674|GO:0004871|GO:0004930|GO:0005886|GO:0007165|GO:0007186|GO:0016020|GO:0016021|GO:0016500
13924	3.02915	0.781976	0	2.7119	6.72684	6.98215	chr1	135108498	135132575	-	Ptprv	Esp|OST|OST-PTP|mOST-PTP	protein tyrosine phosphatase, receptor type, V	protein-coding	13924		GO:0006917|GO:0006977|GO:0008285|GO:0018214|GO:0031016|GO:0031571|GO:0032869|GO:0042593|GO:0044242|GO:0044342|GO:0046676
100038590	0	0	0	0	0	0	chr1	135108961	135113378	+	Gm10535	ENSMUSG00000073556	predicted gene 10535	unknown	100038590
320139	2.82564	2.9519	0	0.914629	5.99762	5.72182	chr1	135132725	135145320	+	Ptpn7	BPTP-4|C920001D21Rik|HEPTP|LC-PTP|LPTP	protein tyrosine phosphatase, non-receptor type 7	protein-coding	320139	ENSMUSG00000031506	GO:0004721|GO:0004725|GO:0005737|GO:0005829|GO:0006470|GO:0009898|GO:0016311|GO:0016787|GO:0016791
68724	6.54859	6.52166	5.00502	6.16126	8.34522	8.57559	chr1	135146834	135156268	+	Arl8a	1110033P22Rik|Arl10b|gie2	ADP-ribosylation factor-like 8A	protein-coding	68724	ENSMUSG00000026426	GO:0000166|GO:0005525|GO:0005622|GO:0005737|GO:0005764|GO:0005768|GO:0007049|GO:0007059|GO:0007067|GO:0007264|GO:0008150|GO:0016020|GO:0030496|GO:0051233|GO:0051301
171469	2.25355	1.12878	1.96737	2.49959	3.68878	3.79706	chr1	135160250	135167681	-	Gpr37l1	AW047233|CAG-18|D0Kist8	G protein-coupled receptor 37-like 1	protein-coding	171469	ENSMUSG00000026424	GO:0003674|GO:0004871|GO:0004930|GO:0005886|GO:0007165|GO:0007186|GO:0016020|GO:0016021
NEWGENE469	0	2.91591	2.64529	3.29359	6.77821	7.33017	chr1	135188588	135211946		NEWGENE469
100043064	12.1011	12.2602	12.2927	12.2186	9.47782	9.62817	chr1	135231995	135233227	+	Gm4204		nucleosome assembly protein 1-like 1 pseudogene	pseudo	100043064
13710	9.24213	8.50743	6.60189	7.19313	11.8868	11.895	chr1	135253574	135258472	-	Elf3	ESE-1|ESX|jen	E74-like factor 3	protein-coding	13710	ENSMUSG00000003051	GO:0001824|GO:0003677|GO:0003700|GO:0003713|GO:0005634|GO:0005737|GO:0005794|GO:0006351|GO:0006355|GO:0006954|GO:0007275|GO:0009653|GO:0009790|GO:0030154|GO:0030198|GO:0043565|GO:0045892|GO:0045893|GO:0045944|GO:0060056
215615	7.96623	8.60441	5.57507	5.55602	9.09841	9.09811	chr1	135262699	135284084	-	Rnpep		arginyl aminopeptidase (aminopeptidase B)	protein-coding	215615	ENSMUSG00000041926	GO:0004177|GO:0005507|GO:0005576|GO:0005615|GO:0005794|GO:0005886|GO:0006508|GO:0008233|GO:0008237|GO:0008270|GO:0009897|GO:0016787|GO:0019370|GO:0030141|GO:0042277|GO:0043005|GO:0045776|GO:0046872|GO:0050897|GO:0070006
100503339	4.6472	3.77088	4.33754	4.59244	1.2802	2.52212	chr1	135287044	135287221	+	Gm19642		myeloma-overexpressed gene 2 protein homolog	pseudo	100503339
21854	11.9928	11.8123	11.7317	11.5848	13.1945	13.244	chr1	135301535	135313737	-	Timm17a	17kDa|mTim17a	translocase of inner mitochondrial membrane 17a	protein-coding	21854	ENSMUSG00000062580	GO:0005622|GO:0005739|GO:0005743|GO:0005744|GO:0006810|GO:0006886|GO:0015031|GO:0015450|GO:0016020|GO:0016021|GO:0019899|GO:0031305|GO:0055085
93689	4.63021	4.6548	1.96737	1.3042	6.85231	6.26158	chr1	135324813	135368065	+	Lmod1	9530015K06Rik|SM-Lmod	leiomodin 1 (smooth muscle)	protein-coding	93689	ENSMUSG00000048096	GO:0003674|GO:0003779|GO:0005523|GO:0005737|GO:0005856
77552	4.9709	5.35789	2.95732	0	6.11458	6.33428	chr1	135371247	135375063	-	Shisa4	9330132O05Rik|Tmem58|mShisa4	shisa homolog 4 (Xenopus laevis)	protein-coding	77552	ENSMUSG00000041889	GO:0016020|GO:0016021
226432	11.5134	11.2682	11.4598	11.2359	11.6116	11.6927	chr1	135382315	135430491	-	Ipo9	0710008K06Rik|AI845704|C78347|Imp9|Ranbp9|mKIAA1192	importin 9	protein-coding	226432	ENSMUSG00000041879	GO:0005737|GO:0006606|GO:0006610|GO:0008536|GO:0008565|GO:0042254|GO:0042393|GO:0050821
215690	9.078	9.59391	9.53977	8.95828	9.56807	9.55806	chr1	135434580	135607295	-	Nav1	9530089B19|9930003A20Rik|C230080M11Rik|Pomfil3|Unc53h1|mKIAA1151|steerin-1	neuron navigator 1	protein-coding	215690	ENSMUSG00000009418	GO:0000166|GO:0001578|GO:0001764|GO:0005737|GO:0005856|GO:0005874|GO:0007275|GO:0007399|GO:0015630|GO:0017111|GO:0030154
215714	0	1.58933	0.967372	0	1.35166	0	chr1	135584773	135599950	+	Gm4793	EG215714	predicted gene 4793	unknown	215714		GO:0003674|GO:0005575|GO:0008150
101056010	2.66859	4.37174	2.96737	1.91463	5.33303	5.25644	chr1	135606447	135688105	-	LOC101056010		uncharacterized LOC101056010	protein-coding	101056010	ENSMUSG00000090399
NEWGENE470	4.36902	5.05551	4.71882	4.23656	6.21175	5.72008	chr1	135704435	135708515		NEWGENE470
13007	6.80593	6.30666	5.18486	5.41032	9.56588	9.25384	chr1	135729197	135752229	+	Csrp1	AA408841|AA959891|AW545626|CRP1|Csrp	cysteine and glycine-rich protein 1	protein-coding	13007	ENSMUSG00000026421	GO:0005515|GO:0005634|GO:0008270|GO:0015629|GO:0030036|GO:0046872
27280	5.33858	6.13882	5.45718	4.82152	8.95358	8.89821	chr1	135766085	135769134	+	Phlda3	Tih1	pleckstrin homology-like domain, family A, member 3	protein-coding	27280	ENSMUSG00000041801	GO:0005543|GO:0005546|GO:0005547|GO:0005737|GO:0005886|GO:0006915|GO:0006917|GO:0010314|GO:0016020|GO:0032266|GO:0042771|GO:0043231|GO:0043325|GO:0051898|GO:0080025
21952	6.55662	7.01423	4.50575	4.07104	6.1026	5.77982	chr1	135799421	135810989	+	Tnni1	2700018B22Rik|AI747285|ssTnI	troponin I, skeletal, slow 1	protein-coding	21952	ENSMUSG00000026418	GO:0003779|GO:0005861|GO:0006937|GO:0055010
16763	5.11177	6.29721	0	0.914629	8.26448	8.31572	chr1	135818598	135833341	+	Lad1		ladinin	protein-coding	16763	ENSMUSG00000041782	GO:0005576|GO:0005578|GO:0005604|GO:0015629
21956	4.01569	2.93535	0	0	3.5664	0.2433	chr1	135836386	135852261	+	Tnnt2	Tnt|cTnT	troponin T2, cardiac	protein-coding	21956	ENSMUSG00000026414	GO:0003779|GO:0005200|GO:0005523|GO:0005737|GO:0005861|GO:0005865|GO:0006200|GO:0006936|GO:0006937|GO:0007507|GO:0008016|GO:0030016|GO:0030017|GO:0030049|GO:0030172|GO:0030674|GO:0031013|GO:0032780|GO:0032781|GO:0032972|GO:0045214|GO:0051291|GO:0051592|GO:0051764|GO:0055009|GO:0055010
18772	4.73822	4.42433	5.33031	5.84406	5.25435	5.91288	chr1	135871395	135919024	-	Pkp1	AI528551	plakophilin 1	protein-coding	18772	ENSMUSG00000026413	GO:0005515|GO:0005634|GO:0007155|GO:0030054|GO:0030057
226438	2.83439	0	0	0	0	0	chr1	135953578	136006342	-	Igfn1	9830123M21Rik	immunoglobulin-like and fibronectin type III domain containing 1	protein-coding	226438	ENSMUSG00000051985	GO:0003674|GO:0005634|GO:0005737|GO:0008150|GO:0030018
66241	8.54162	8.52185	7.83346	7.65835	9.96791	10.016	chr1	136008219	136035030	+	Tmem9	1500015G18Rik|AW545782	transmembrane protein 9	protein-coding	66241	ENSMUSG00000026411	GO:0003674|GO:0005764|GO:0005768|GO:0005770|GO:0006810|GO:0008150|GO:0016020|GO:0016021
226439	0	0	0	0	0	0	chr1	136050804	136051370	+	Ascl5	Ascl5-ps|Gm197|bHLHa47	achaete-scute complex homolog 5 (Drosophila)	protein-coding	226439		GO:0003674|GO:0005575|GO:0008150
12292	0	0	0	0	0	2.26454	chr1	136052901	136119822	+	Cacna1s	AW493108|Cav1.1|Cchl1a3|fmd|mdg|sj	calcium channel, voltage-dependent, L type, alpha 1S subunit	protein-coding	12292	ENSMUSG00000026407	GO:0001501|GO:0002074|GO:0005216|GO:0005244|GO:0005245|GO:0005262|GO:0005737|GO:0005886|GO:0005891|GO:0006810|GO:0006811|GO:0006816|GO:0006936|GO:0006941|GO:0007029|GO:0007519|GO:0007520|GO:0007528|GO:0008331|GO:0016021|GO:0016529|GO:0030315|GO:0031674|GO:0034765|GO:0043501|GO:0048741|GO:0055001|GO:0070588
329253	0	0	0	0	0	0	chr1	136127719	136131183	-	6530439I21		uncharacterized LOC329253	miscRNA	329253
16565	7.32216	8.00113	6.62097	6.5679	8.24723	8.06303	chr1	136131401	136178014	+	Kif21b	2610511N21Rik|mKIAA0449	kinesin family member 21B	protein-coding	16565	ENSMUSG00000041642	GO:0000166|GO:0003777|GO:0005524|GO:0005737|GO:0005856|GO:0005874|GO:0007018|GO:0042995
76422	0	0	4.19972	0	2.0948	0	chr1	136181652	136190712	-	2310006M14Rik		RIKEN cDNA 2310006M14 gene	unknown	76422		GO:0003674|GO:0005575|GO:0008150
67313	6.17088	6.51796	6.59383	7.22427	8.70782	8.69885	chr1	136213522	136234280	-	5730559C18Rik	1700034M08Rik|4933426C09Rik|AI586180|D1Mgi54	RIKEN cDNA 5730559C18 gene	protein-coding	67313	ENSMUSG00000041605	GO:0003674|GO:0005575|GO:0008150
100042513	0	0	0	0	0	0	chr1	136234199	136241821	+	Gm3878		predicted gene 3878	pseudo	100042513
383563	1.99051	3.36694	0	2.49959	0	0	chr1	136258914	136260873	-	Gpr25	Gm1300	G protein-coupled receptor 25	protein-coding	383563	ENSMUSG00000052759	GO:0003674|GO:0004871|GO:0004930|GO:0005575|GO:0007165|GO:0007186|GO:0008150|GO:0016020|GO:0016021
67886	9.23535	9.27781	9.46691	9.79973	8.59423	8.38135	chr1	136268123	136346104	-	Camsap2	1600013L13Rik|4930541M15Rik|Camsap1l1|mKIAA1078	calmodulin regulated spectrin-associated protein family, member 2	protein-coding	67886	ENSMUSG00000041570	GO:0003674|GO:0005575|GO:0005737|GO:0005856|GO:0005874|GO:0008017|GO:0008150
320054	5.72085	5.42721	4.12063	4.44523	3.28664	2.63566	chr1	136411916	136415519	-	9230116N13Rik		RIKEN cDNA 9230116N13 gene	miscRNA	320054		GO:0003674|GO:0005575|GO:0008150
67997	8.02231	7.70063	7.8873	8.10952	8.27445	8.3456	chr1	136415271	136440220	+	Ddx59	1210002B07Rik|4833411G06Rik	DEAD (Asp-Glu-Ala-Asp) box polypeptide 59	protein-coding	67997	ENSMUSG00000026404	GO:0000166|GO:0003676|GO:0003723|GO:0004386|GO:0005524|GO:0005622|GO:0008026|GO:0008150|GO:0016787|GO:0046872
381293	10.5008	10.5459	10.5234	10.5945	9.42468	9.12449	chr1	136467848	136531511	+	Kif14	D1Ertd367e|E130203M01	kinesin family member 14	protein-coding	381293	ENSMUSG00000041498	GO:0000166|GO:0005524|GO:0005874
NEWGENE471	2.47844	2.42352	3.06623	1.81278	8.91471	9.19193	chr1	136556732	136582081		NEWGENE471
71084	1.66858	2.32196	1.94312	1.91463	7.8351	7.92115	chr1	136603033	136605757	-	4933409D19Rik		RIKEN cDNA 4933409D19 gene	unknown	71084
226442	10.6615	11.0387	10.8731	10.8847	10.9253	10.8258	chr1	136624901	136630391	+	Zfp281		zinc finger protein 281	protein-coding	226442	ENSMUSG00000041483	GO:0003700|GO:0005634|GO:0010629|GO:0043565|GO:0044212|GO:0045892|GO:0045893
100503460	5.94223	6.7195	7.56147	7.59308	8.88325	8.77144	chr1	136683396	136690805	+	Gm19705		predicted gene, 19705	miscRNA	100503460
100503474	6.72099	6.97332	7.34206	6.86042	8.51815	8.65006	chr1	136696211	136725728	+	Gm16880		predicted gene, 16880	miscRNA	100503474
NEWGENE472	6.25355	7.17858	6.95296	7.24321	4.34929	4.41934	chr1	136752184	136763575		NEWGENE472
667686	3.25355	4.30554	4.35969	1.91463	3.01429	3.00335	chr1	136789182	136789566	-	Gm8762	EG667686	predicted gene 8762	pseudo	667686
101055725	8.58682	8.54528	8.29249	8.39765	2.98161	3.55465	chr1	136790146	136793776	+	LOC101055725		porphobilinogen deaminase-like	protein-coding	101055725
100047554	0	0	0	0	0	0	chr1	136798188	136798959	-	Gm17781		uncharacterized protein C1orf43 homolog	pseudo	100047554
26424	9.70099	10.009	11.2395	11.0469	10.4357	10.5373	chr1	136843584	136960448	-	Nr5a2	AU020803|D1Ertd308e|Ftf|LRH-1	nuclear receptor subfamily 5, group A, member 2	protein-coding	26424	ENSMUSG00000026398	GO:0003677|GO:0003690|GO:0003700|GO:0003707|GO:0004879|GO:0005543|GO:0005634|GO:0005737|GO:0006351|GO:0006355|GO:0008206|GO:0008270|GO:0008289|GO:0030522|GO:0042127|GO:0042632|GO:0043401|GO:0043565|GO:0044212|GO:0045070|GO:0045893|GO:0045944|GO:0046872
19869	2.86215	2.81736	3.28108	3.25361	0	0	chr1	136990207	136990270	-	Rnu7-ps3		U7 small nuclear RNA, pseudogene 3	pseudo	19869
NEWGENE473	0	0	2.67446	2.25353	5.04079	5.00394	chr1	137012985	137024295		NEWGENE473
100042567	0	0	0	0	0	0	chr1	137085613	137091769	-	Gm3905		predicted gene 3905	pseudo	100042567
100418442	0	0	0	0	0	0	chr1	137250473	137251068	-	Gm19215		COP9 (constitutive photomorphogenic) homolog, subunit 8 pseudogene	pseudo	100418442
320138	0	0	0	0	0	0	chr1	137927251	137930273	+	A130050O07Rik		RIKEN cDNA A130050O07 gene	unknown	320138		GO:0003674|GO:0005575|GO:0008150
100043143	0	0	0	0	0	0	chr1	137966455	137966718	+	Gm4258		predicted gene 4258	unknown	100043143
735252	0	0	0	0	0	0	chr1	137966455	137966541	+	Mir181a-1	Mirn181a-1|Mirn213|miR-213|mmu-mir-213	microRNA 181a-1	miscRNA	735252		GO:0071222
723890	0	0	0	0	0	0	chr1	137966639	137966718	+	Mir181b-1	Mirn181b-1	microRNA 181b-1	miscRNA	723890		GO:0010629|GO:0045191|GO:0071241
19264	2.6637	0	0	0	0	0	chr1	138062861	138175305	-	Ptprc	B220|CD45R|Cd45|L-CA|Ly-5|Lyt-4|T200|loc	protein tyrosine phosphatase, receptor type, C	protein-coding	19264	ENSMUSG00000026395	GO:0000187|GO:0001915|GO:0001916|GO:0001960|GO:0002244|GO:0002378|GO:0002711|GO:0002923|GO:0002925|GO:0004721|GO:0004725|GO:0005515|GO:0005886|GO:0005887|GO:0005925|GO:0006469|GO:0006470|GO:0006933|GO:0007159|GO:0008152|GO:0008201|GO:0009897|GO:0009986|GO:0010332|GO:0016020|GO:0016021|GO:0016311|GO:0016787|GO:0016791|GO:0019901|GO:0030183|GO:0030217|GO:0030890|GO:0031953|GO:0033261|GO:0034113|GO:…
100417528	0	0	0	0	0	0	chr1	138184102	138184614	+	Gm18667		PAP associated domain containing 4 pseudogene	pseudo	100417528
338375	0	0	0	0	0	0	chr1	138273738	138289462	+	Atp6v1g3		ATPase, H+ transporting, lysosomal V1 subunit G3	protein-coding	338375	ENSMUSG00000026394	GO:0005829|GO:0005886|GO:0006200|GO:0006810|GO:0006811|GO:0008553|GO:0015991|GO:0015992|GO:0016020|GO:0016471|GO:0016820|GO:0034220|GO:0051117
59125	7.89956	8.30126	8.97003	9.22481	8.52419	8.41878	chr1	138484714	138619696	-	Nek7	2810460C19Rik|AU020186	NIMA (never in mitosis gene a)-related expressed kinase 7	protein-coding	59125	ENSMUSG00000026393	GO:0000166|GO:0004672|GO:0004674|GO:0005524|GO:0005634|GO:0005737|GO:0005856|GO:0006468|GO:0016301|GO:0016310|GO:0016740|GO:0016772|GO:0046872
545363	0	0	0	0	0	0	chr1	138640095	138682075	-	Gm5833		predicted gene 5833	miscRNA	545363
667745	0	0	0	0	0	0	chr1	138689522	138724839	-	Gm8790	EG667745	predicted gene 8790	pseudo	667745
16876	6.47254	6.90862	4.4268	2.72903	0	2.712	chr1	138825186	138847579	-	Lhx9	3110009O07Rik|BB104635|LH2B	LIM homeobox protein 9	protein-coding	16876	ENSMUSG00000019230	GO:0003677|GO:0003700|GO:0005515|GO:0005634|GO:0006355|GO:0008270|GO:0008283|GO:0008584|GO:0008585|GO:0035262|GO:0043565|GO:0046872
69549	7.94537	8.23941	7.45966	7.68083	7.09341	7.21484	chr1	138851979	138856854	-	2310009B15Rik		RIKEN cDNA 2310009B15 gene	protein-coding	69549	ENSMUSG00000079283	GO:0003674|GO:0005575|GO:0008150
75546	0	0	0	0	0	0	chr1	138876274	138876950	-	1700019P21Rik		RIKEN cDNA 1700019P21 gene	unknown	75546
100042623	0	0	0	0	0	0	chr1	138915605	138916038	-	Gm3933		predicted gene 3933	pseudo	100042623
329260	9.09231	9.76264	9.12847	9.327	8.59164	8.64773	chr1	138963709	139176042	+	Dennd1b	4632404N19Rik|4930467M19Rik|6820401H01Rik|F730008N07Rik	DENN/MADD domain containing 1B	protein-coding	329260	ENSMUSG00000056268	GO:0003674|GO:0005085|GO:0005575|GO:0005737|GO:0008150|GO:0031410|GO:0050790
100417352	0	0	0	0	0	0	chr1	138983872	138984480	-	Gm18553		glutathione S-transferase, mu 5 pseudogene	pseudo	100417352
100416204	0	0	0	0	0	0	chr1	138991457	138992021	-	Gm16305	OTTMUSG00000033404	ribosomal protein S2 pseudogene	pseudo	100416204
170788	3.74794	5.08895	3.91339	4.75062	4.08208	3.77196	chr1	139198254	139377076	-	Crb1	7530426H14Rik|A930008G09Rik	crumbs homolog 1 (Drosophila)	protein-coding	170788	ENSMUSG00000063681	GO:0005509|GO:0005515|GO:0005886|GO:0005902|GO:0007009|GO:0016020|GO:0016021|GO:0016044|GO:0042462
71209	1.21369	0	0	0.177663	0	0	chr1	139379452	139402852	+	4933436E23Rik		RIKEN cDNA 4933436E23 gene	miscRNA	71209
226470	8.42698	8.91808	8.8312	8.88874	7.50671	7.35023	chr1	139422383	139453007	+	Zbtb41	8430415N23Rik|9430031N01|9830132G07Rik|AI316857	zinc finger and BTB domain containing 41 homolog	protein-coding	226470	ENSMUSG00000033964	GO:0003676|GO:0003677|GO:0005622|GO:0005634|GO:0006351|GO:0006355|GO:0008150|GO:0008270|GO:0046872
12316	10.6036	11.011	10.74	11.1371	9.90609	9.44337	chr1	139454773	139494088	+	Aspm	Calmbp1|D330028K02Rik|MCPH5|Sha1	asp (abnormal spindle)-like, microcephaly associated (Drosophila)	protein-coding	12316	ENSMUSG00000033952	GO:0000922|GO:0001764|GO:0002052|GO:0003674|GO:0005516|GO:0005634|GO:0005737|GO:0007049|GO:0007067|GO:0007283|GO:0007420|GO:0021873|GO:0030496|GO:0045665|GO:0045769|GO:0048477|GO:0048589|GO:0051301|GO:0051661|GO:0090263
14060	0	0.4419	1.99594	0	7.64667	8.05304	chr1	139501707	139523756	+	F13b	Cf-13b|Cf13b	coagulation factor XIII, beta subunit	protein-coding	14060	ENSMUSG00000026368	GO:0003674|GO:0005575|GO:0008150
50702	5.44994	6.33656	5.61123	6.34089	5.76274	5.76516	chr1	139547064	139560222	-	Cfhr1	AI194696|CFHRB|Cfhl1	complement factor H-related 1	protein-coding	50702	ENSMUSG00000057037	GO:0003674|GO:0005575|GO:0008150
624286	0	0	0	0	0	0.678857	chr1	139574841	139631911	-	Cfhr3	EG624286	complement factor H-related 3	protein-coding	624286		GO:0003674|GO:0005575|GO:0008150
214403	0	0	0	0	0	0	chr1	139697919	139781239	-	Gm4788	Cfhrc|EG214403	predicted gene 4788	protein-coding	214403	ENSMUSG00000070594	GO:0003674|GO:0005575|GO:0008150
100534331	0.668585	2.58933	0.967372	0	0	0.789167	chr1	139810292	140018921	-	LOC100534331		complement component factor h pseudogene	pseudo	100534331
545366	0	0	0	0	0	0	chr1	139810292	139858699	-	Cfhr2	Cfhrb_4/2	complement factor H-related 2	protein-coding	545366	ENSMUSG00000033898
100417200	0	0	0	0	0	0	chr1	139878094	139936455	-	Gm16332	OTTMUSG00000033794	complement component factor h pseudogene	pseudo	100417200
545399	0	0	0	0	0	0	chr1	139928050	139929683	-	Gm5837	EG545399	RuvB-like protein 1 pseudogene	pseudo	545399
12628	3.98871	4.23319	3.66196	0	5.77243	5.9401	chr1	140085855	140183411	-	Cfh	Mud-1|NOM|Sas-1|Sas1	complement component factor h	protein-coding	12628	ENSMUSG00000026365	GO:0001851|GO:0005615|GO:0005634|GO:0005737|GO:0005886|GO:0008201|GO:0030449|GO:0043499
240776	4.97353	4.29577	3.77473	2.90377	4.81705	5.34283	chr1	140246257	140610261	+	Kcnt2	E330038N15Rik|Slick	potassium channel, subfamily T, member 2	protein-coding	240776	ENSMUSG00000052726	GO:0005249|GO:0005267|GO:0005886|GO:0006813|GO:0008076|GO:0015269|GO:0071805
75910	0.668585	0	0	0	3.298	2.6608	chr1	140570176	140656402	-	4930590L20Rik		RIKEN cDNA 4930590L20 gene	miscRNA	75910
100913185	0	0	0	0	0	0	chr1	141255913	141256398	+	LOC100913185		glutathione S-transferase, mu 4 pseudogene	pseudo	100913185
226472	0	0	0	0	0	0	chr1	141256470	141257206	-	Gm4845	EG226472	glutathione S-transferase, mu 4 pseudogene	pseudo	226472		GO:0003674|GO:0005575|GO:0008150
100416672	6.25355	5.9519	5.35969	5.08455	0	0	chr1	142455199	142455819	-	Gm18183		ring finger protein 138 pseudogene	pseudo	100416672
NEWGENE474	1.32851	0.924934	2.11793	0	2.94799	4.23247	chr1	142842302	142847865		NEWGENE474
545369	14.1943	13.9881	14.1014	13.9886	5.85829	5.98607	chr1	143093271	143094649	-	Gm5835	EG545369	ribosomal protein L4 pseudogene	pseudo	545369
214498	9.17586	9.45428	10.5027	10.585	8.60279	8.49042	chr1	143607499	143702684	-	Cdc73	8430414L16Rik|BC027756|C130030P16Rik|C81219|Hrpt2	cell division cycle 73, Paf1/RNA polymerase II complex component	protein-coding	214498	ENSMUSG00000026361	GO:0000122|GO:0000993|GO:0001711|GO:0005634|GO:0006351|GO:0006378|GO:0007049|GO:0008285|GO:0010390|GO:0016055|GO:0016593|GO:0019827|GO:0030177|GO:0031442|GO:0031648|GO:0032968|GO:0033523|GO:0045638|GO:0045749|GO:0045944|GO:0048147|GO:0050680|GO:0071222|GO:2000134
26878	4.36902	6.26579	6.23416	5.74296	0.808359	1.95195	chr1	143640697	143649937	+	B3galt2		UDP-Gal:betaGlcNAc beta 1,3-galactosyltransferase, polypeptide 2	protein-coding	26878	ENSMUSG00000033849	GO:0005575|GO:0005794|GO:0006486|GO:0008378|GO:0008499|GO:0009312|GO:0016020|GO:0016021|GO:0016740|GO:0016757
623138	0	0	0	0	0	0	chr1	143683179	143684516	+	Gm6397	EG623138	heterogeneous nuclear ribonucleoprotein A3 pseudogene	pseudo	623138
69367	10.8631	10.9394	11.564	11.5646	8.05708	7.87961	chr1	143739349	143749678	+	Glrx2	1700010P22Rik|AI645710|Grx2	glutaredoxin 2 (thioltransferase)	protein-coding	69367	ENSMUSG00000018196	GO:0005634|GO:0005739|GO:0006810|GO:0009055|GO:0010033|GO:0015035|GO:0016740|GO:0022900|GO:0042542|GO:0045454|GO:0046872|GO:0051536|GO:0051537
20822	10.3435	9.83272	10.2337	10.2682	7.689	7.93065	chr1	143750791	143777051	-	Trove2	1810007I17Rik|A530054J02Rik|AI646302|SS-A/Ro|Ssa|Ssa2	TROVE domain family, member 2	protein-coding	20822	ENSMUSG00000018199	GO:0003723|GO:0005634|GO:0005737|GO:0030529|GO:0060271
56207	11.2821	11.2936	11.4598	11.3986	11.7234	11.6982	chr1	143777278	143807466	+	Uchl5	5830413B11Rik|Uch37	ubiquitin carboxyl-terminal esterase L5	protein-coding	56207	ENSMUSG00000018189	GO:0000502|GO:0004221|GO:0004843|GO:0004866|GO:0005622|GO:0005634|GO:0005737|GO:0005829|GO:0006281|GO:0006310|GO:0006351|GO:0006355|GO:0006508|GO:0006511|GO:0006974|GO:0008233|GO:0008234|GO:0008242|GO:0010951|GO:0016579|GO:0016787|GO:0021670|GO:0030901|GO:0031011|GO:0048853|GO:0061136|GO:0070628
19735	4.57548	5.95803	5.94125	3.61507	3.33683	4.44491	chr1	143999338	144004149	-	Rgs2	GOS8	regulator of G-protein signaling 2	protein-coding	19735	ENSMUSG00000026360	GO:0005096|GO:0005515|GO:0005634|GO:0005737|GO:0005829|GO:0005886|GO:0006417|GO:0007049|GO:0007186|GO:0009898|GO:0009968|GO:0010519|GO:0010614|GO:0016020|GO:0038032|GO:0043407|GO:0045744|GO:0050873|GO:0055119|GO:0060087|GO:0060452|GO:0071877
100417205	0	0	0	0	0	0	chr1	144103946	144104849	+	Gm18449		crumbs homolog 1 pseudogene	pseudo	100417205
246709	0	0	0	0	0	0	chr1	144138667	144177372	-	Rgs13		regulator of G-protein signaling 13	protein-coding	246709	ENSMUSG00000051079	GO:0005096|GO:0005515|GO:0005634|GO:0005829|GO:0005886|GO:0007186|GO:0009968|GO:0038032|GO:0045744
108213	5.61485	5.22547	4.93823	4.61835	0	0	chr1	144221977	144223792	-	Rbm6-ps2		RNA binding motif protein 6, pseudogene 2	pseudo	108213
50778	0	0	0	0	0	0	chr1	144244669	144249104	-	Rgs1	BL34	regulator of G-protein signaling 1	protein-coding	50778	ENSMUSG00000026358	GO:0005096|GO:0005737|GO:0005886|GO:0007186|GO:0009968|GO:0038032
639456	11.4629	11.2877	11.3768	11.2919	2.93759	2.97375	chr1	144312029	144312436	-	Gm7266	EG639456	predicted gene 7266	pseudo	639456
624910	0	0	0	0	0	0	chr1	144519690	144545320	-	Rgs21	EG624910	regulator of G-protein signalling 21	protein-coding	624910		GO:0005096|GO:0005737|GO:0005886
64214	0	0	0	0	0	0	chr1	144752841	144775421	-	Rgs18		regulator of G-protein signaling 18	protein-coding	64214	ENSMUSG00000026357	GO:0005096|GO:0005737|GO:0005886|GO:0007186|GO:0008277|GO:0009968|GO:0038032
667877	5.77608	5.48646	6.0994	4.95942	0	0	chr1	144952928	144954259	+	Gm8856	EG667877	cytokine receptor-like factor 3 pseudogene	pseudo	667877
625057	0	0	0	0	0	0	chr1	145164877	145166041	-	Gm6550	EG625057	lactate dehydrogenase A pseudogene	pseudo	625057
383570	0	0	0	0	0	0	chr1	145183844	145185090	+	Gm5262	EG383570	glyceraldehyde-3-phosphate dehydrogenase pseudogene	pseudo	383570
383571	5.99051	6.1039	6.53723	6.58705	0	0	chr1	146420434	146420974	+	Gm5263	EG383571	acidic (leucine-rich) nuclear phosphoprotein 32 family, member B pseudogene	pseudo	383571
215378	3.44091	4.42487	4.16566	3.30479	0	3.01153	chr1	146495666	146902472	+	Fam5c	B830045N13Rik	family with sequence similarity 5, member C	protein-coding	215378	ENSMUSG00000035131	GO:0003674|GO:0005576|GO:0005783|GO:0030425|GO:0043025|GO:0045786
100043240	0	0	0	0	0	0	chr1	146725090	146729490	+	Gm15583	OTTMUSG00000024056	predicted gene 15583	protein-coding	100043240
791353	0	0	0	0	0	0	chr1	147280758	147281936	-	Gm9931	ENSMUSG00000053988	predicted gene 9931	unknown	791353		GO:0003674|GO:0005575|GO:0008150
100416007	0	0	0	0	0	0	chr1	147503886	147504919	-	Gm17867		myosin IIIB pseudogene	pseudo	100416007
100503781	0	0	0	0	0	0	chr1	148498356	148498845	+	Gm19891		60S ribosomal protein L22-like 1-like	pseudo	100503781
100417287	0	0	0	0	0	0	chr1	148650256	148651138	-	Gm18505		ribosomal protein S4, X-linked pseudogene	pseudo	100417287
100042792	0	0	0	0	0	0	chr1	148937891	148940936	-	Gm4034		predicted gene 4034	pseudo	100042792
435647	6.92139	6.56624	7.19476	7.06999	0	0	chr1	148975517	148979380	+	Gm5703	EG435647	MYB binding protein (P160) 1a pseudogene	pseudo	435647
100417670	6.27087	5.93791	5.53355	5.73907	4.95522	4.78945	chr1	149037619	149039596	+	Gm18751		inner membrane protein, mitochondrial pseudogene	pseudo	100417670
100417588	0	0	0	0	0	0	chr1	149173417	149174515	+	Gm18701		5'-nucleotidase domain containing 2 pseudogene	pseudo	100417588
18783	6.5312	6.81336	4.79878	5.83456	6.35365	6.04351	chr1	149829622	149961284	-	Pla2g4a	Pla2g4|cPLA2|cPLA2alpha	phospholipase A2, group IVA (cytosolic, calcium-dependent)	protein-coding	18783	ENSMUSG00000056220	GO:0001542|GO:0004620|GO:0004622|GO:0004623|GO:0005509|GO:0005544|GO:0005634|GO:0005737|GO:0005783|GO:0005794|GO:0005829|GO:0008152|GO:0008284|GO:0009395|GO:0010033|GO:0016042|GO:0016787|GO:0019369|GO:0031340|GO:0031394|GO:0031410|GO:0042127|GO:0042588|GO:0043065|GO:0043129|GO:0043231|GO:0046456|GO:0046697|GO:0046872|GO:0047498|GO:0048471|GO:0050482|GO:0050729|GO:0051592|GO:0071236
100418318	0	0	0	0	0	0	chr1	150022189	150024232	-	Gm19136		heat shock protein 90, alpha (cytosolic), class A member 1 pseudogene	pseudo	100418318
320019	7.29064	8.24958	7.80026	7.79115	4.01774	3.96775	chr1	150076661	150099766	-	7530420F21Rik		RIKEN cDNA 7530420F21 gene	miscRNA	320019		GO:0003674|GO:0005575|GO:0008150
19225	0.668585	4.19069	2.55233	0	6.37617	7.59413	chr1	150100124	150108012	+	Ptgs2	COX2|Cox-2|PGHS-2|PHS-2|Pghs2|TIS10	prostaglandin-endoperoxide synthase 2	protein-coding	19225	ENSMUSG00000032487	GO:0001516|GO:0001525|GO:0004601|GO:0004666|GO:0005634|GO:0005737|GO:0005783|GO:0005901|GO:0006633|GO:0006954|GO:0006979|GO:0007566|GO:0007612|GO:0007613|GO:0008217|GO:0008284|GO:0008285|GO:0008289|GO:0008610|GO:0010575|GO:0010942|GO:0016020|GO:0016491|GO:0016702|GO:0019233|GO:0019371|GO:0019899|GO:0020037|GO:0030216|GO:0030282|GO:0030728|GO:0031622|GO:0031915|GO:0032227|GO:0032496|GO:0034097|GO:…
676712	0	0	0	0	0	0	chr1	150145966	150146572	+	Gm9687		ribosomal protein S8 pseudogene	pseudo	676712
100043257	7.46835	6.96344	6.89126	6.61127	2.29622	1.87619	chr1	150264926	150266067	-	Gm15453	ENSMUSG00000062473|OTTMUSG00000022091	predicted gene 15453	protein-coding	100043257
100043261	8.76527	8.53637	8.09835	7.80204	3.61605	3.86955	chr1	150268922	150269266	-	Gm4322		predicted gene 4322	pseudo	100043261
20028	0	2.29294	0	0.460598	0	1.30854	chr1	150319417	150333906	+	Pdc	Rpr-1|Rpr1	phosducin	protein-coding	20028	ENSMUSG00000006007	GO:0001750|GO:0005634|GO:0005737|GO:0005829|GO:0005929|GO:0007601|GO:0015629|GO:0042995|GO:0050896
75584	0	0	0	0	0.823299	0	chr1	150320681	150346771	-	2310030A07Rik		RIKEN cDNA 2310030A07 gene	miscRNA	75584
226499	10.0852	9.84193	9.87817	9.98951	9.4317	9.32351	chr1	150361311	150393055	-	BC003331	1810053E15Rik|Odr4|odr-4	cDNA sequence BC003331	protein-coding	226499	ENSMUSG00000006010	GO:0003674|GO:0005575|GO:0008150|GO:0008270|GO:0016020|GO:0016021|GO:0016491|GO:0055114
108989	13.142	13.3999	13.7962	13.9076	12.3428	12.179	chr1	150392838	150449935	+	Tpr	2610029M07Rik|C77892	translocated promoter region	protein-coding	108989	ENSMUSG00000006005	GO:0003674|GO:0005635|GO:0005643|GO:0007094|GO:0031965
96875	5.5509	7.03825	7.03251	6.40684	5.09531	4.21249	chr1	150449412	150466165	-	Prg4	CACP|DOL54|JCAP|MSF|SZP|lubricin	proteoglycan 4 (megakaryocyte stimulating factor, articular superficial zone protein)	protein-coding	96875	ENSMUSG00000006014	GO:0005044|GO:0005576|GO:0006955|GO:0030247
625534	0	0	0	0	0	0	chr1	150549288	150549713	+	Ska2l-ps	EG625534|Gm6597|Ska2l	spindle and kinetochore associated complex subunit 2-like, pseudogene	pseudo	625534
545370	9.5539	10.2095	9.34551	9.36687	5.64315	6.06449	chr1	150562502	150993435	-	Hmcn1	EG545370|Gm201	hemicentin 1	protein-coding	545370	ENSMUSG00000066842	GO:0003674|GO:0005576|GO:0005604|GO:0005938|GO:0008150|GO:0030054
100418231	3.75605	4.9519	5.52196	5.12408	0.408262	0	chr1	151107925	151108862	+	Gm19087		ARP10 actin-related protein 10 homolog pseudogene	pseudo	100418231
668040	0	0	0	0	0	0	chr1	151136368	151137963	+	Gm8941		glyceraldehyde-3-phosphate dehydrogenase pseudogene	pseudo	668040
402734	0	0	0	0	0	0	chr1	151138034	151144095	+	C730036E19Rik		RIKEN cDNA C730036E19 gene	miscRNA	402734
73176	0	0	0	0	1.45234	2.18662	chr1	151204121	151205794	+	3110040M04Rik		RIKEN cDNA 3110040M04 gene	protein-coding	73176		GO:0003674|GO:0005575|GO:0008150
NEWGENE475	0	2.36694	2.55233	0.628325	3.63051	4.24273	chr1	151317586	151328556		NEWGENE475
117198	12.0463	11.9674	12.5433	12.4432	10.5152	10.709	chr1	151344498	151364445	+	Ivns1abp	1190004M08Rik|1700126I16Rik|AA960440|HSPC068|ND1|NS-1|NS1-BP|Nd1-L|Nd1-S|mKIAA0850	influenza virus NS1A binding protein	protein-coding	117198	ENSMUSG00000023150	GO:0003674|GO:0005575|GO:0005634|GO:0005737|GO:0005856|GO:0008150
66875	10.9792	11.0644	10.9943	10.9648	11.4485	11.3568	chr1	151367699	151428435	-	Swt1	1200016B10Rik|C1orf26	SWT1 RNA endoribonuclease homolog (S. cerevisiae)	protein-coding	66875	ENSMUSG00000052748	GO:0003674|GO:0005575|GO:0008150
98685	9.44201	9.63133	9.62272	9.55452	8.84659	8.66676	chr1	151428648	151458183	+	1190005F20Rik	AW226554|C1orf25|Trm1-like|Trm1l|Trmt1l	RIKEN cDNA 1190005F20 gene	protein-coding	98685	ENSMUSG00000053286	GO:0003723|GO:0004809|GO:0005622|GO:0007610|GO:0008033|GO:0008270|GO:0008344|GO:0030534|GO:0046872
19821	12.5709	12.2982	12.2508	11.9303	11.7457	11.7096	chr1	151469406	151500823	-	Rnf2	AI326319|AI450156|AU019207|Ring1B|dinG	ring finger protein 2	protein-coding	19821	ENSMUSG00000026484	GO:0000122|GO:0000151|GO:0000278|GO:0001702|GO:0001739|GO:0003682|GO:0004842|GO:0005515|GO:0005634|GO:0005694|GO:0006351|GO:0006355|GO:0008270|GO:0009948|GO:0016574|GO:0016604|GO:0016874|GO:0031519|GO:0035102|GO:0035518|GO:0046872|GO:0071339|GO:0071535
100503012	9.19843	9.07038	8.84459	8.93505	5.14234	5.30276	chr1	151520315	151520687	-	Gm19503		cytochrome c oxidase subunit 7B, mitochondrial-like	pseudo	100503012
63913	7.26918	7.29324	5.32905	4.16862	10.1828	10.3545	chr1	151571373	151719347	+	Fam129a	AI256368|AU019833|Niban	family with sequence similarity 129, member A	protein-coding	63913	ENSMUSG00000026483	GO:0001933|GO:0001934|GO:0003674|GO:0005634|GO:0005737|GO:0005886|GO:0006417|GO:0006950|GO:0034976|GO:0045727
66967	9.64071	10.2983	9.57696	10.0379	7.93712	7.61985	chr1	151755374	151822328	+	Edem3	2310050N11Rik	ER degradation enhancer, mannosidase alpha-like 3	protein-coding	66967	ENSMUSG00000043019	GO:0004569|GO:0004571|GO:0005509|GO:0005783|GO:0005788|GO:0006516|GO:0006986|GO:0016020|GO:0043161
69399	8.74159	8.79989	9.6122	9.50412	6.42467	6.61981	chr1	151852403	152090320	-	1700025G04Rik	2610510E02Rik|2900042O04Rik|ENSMUSG00000073540	RIKEN cDNA 1700025G04 gene	protein-coding	69399	ENSMUSG00000032666	GO:0003674|GO:0005575|GO:0008150
668076	0	0	0	0	0	0	chr1	152128566	152129432	+	Gm8964	EG668076	ribosomal protein L7A pseudogene	pseudo	668076
66637	8.31409	8.52643	8.5456	8.40001	10.1132	10.1768	chr1	152370736	152386682	-	Tsen15	5730449L18Rik|AL023077|Sen15	tRNA splicing endonuclease 15 homolog (S. cerevisiae)	protein-coding	66637	ENSMUSG00000014980	GO:0003674|GO:0005575|GO:0005634|GO:0006397|GO:0008033|GO:0008150
269132	1.66858	2.73431	0	0	3.0276	2.98955	chr1	152399867	152510695	+	Glt25d2	AI427652|D730024P12	glycosyltransferase 25 domain containing 2	protein-coding	269132	ENSMUSG00000032649	GO:0003674|GO:0005575|GO:0005783|GO:0008150|GO:0009103|GO:0016740|GO:0016757|GO:0050211
100417121	0	0	0	0	0	0	chr1	152407074	152407593	-	Gm15618	OTTMUSG00000024399	basic transcription factor 3 pseudogene	pseudo	100417121
19731	5.15775	5.36342	6.29628	7.11264	2.57819	5.17093	chr1	152517530	152625111	-	Rgl1	Rgl|mKIAA0959	ral guanine nucleotide dissociation stimulator,-like 1	protein-coding	19731	ENSMUSG00000026482	GO:0005085|GO:0005622|GO:0007165|GO:0007264|GO:0051056
639787	0	0	0	0	0	0	chr1	152729162	152730559	-	Gm7278	EG639787	ornithine decarboxylase, structural 1 pseudogene	pseudo	639787
71281	0	0	0	0.610623	0	0	chr1	152750551	152757544	+	Apobec4	4933431M11Rik	apolipoprotein B mRNA editing enzyme, catalytic polypeptide-like 4 (putative)	protein-coding	71281	ENSMUSG00000055547	GO:0003674|GO:0005575|GO:0006397|GO:0008150|GO:0008270|GO:0016787|GO:0016814|GO:0046872
67771	10.9266	11.0504	11.3911	11.2015	12.4052	12.4092	chr1	152766542	152775580	+	Arpc5	5830443F10Rik|p16-Arc	actin related protein 2/3 complex, subunit 5	protein-coding	67771	ENSMUSG00000008475	GO:0003779|GO:0005737|GO:0005856|GO:0005885|GO:0030027|GO:0030833|GO:0042995
100503084	0	0	0	0	0	0	chr1	152766546	152771473	-	Gm19545		predicted gene, 19545	miscRNA	100503084
17970	6.96204	6.94921	5.41674	5.18281	8.58383	8.59	chr1	152807257	152836990	+	Ncf2	NOXA2|Ncf-2|p67phox	neutrophil cytosolic factor 2	protein-coding	17970	ENSMUSG00000026480	GO:0001669|GO:0005515|GO:0005730|GO:0005737|GO:0005829|GO:0006742|GO:0006801|GO:0008022|GO:0009749|GO:0014070|GO:0016020|GO:0016175|GO:0032496|GO:0032870|GO:0042554|GO:0043525|GO:0045777|GO:0048365
226517	12.9751	12.9916	12.7102	12.8256	13.3299	13.3329	chr1	152836995	152902646	-	Smg7	9430023P16Rik|mKIAA0250	Smg-7 homolog, nonsense mediated mRNA decay factor (C. elegans)	protein-coding	226517	ENSMUSG00000042772	GO:0000184|GO:0005634|GO:0005737|GO:0008150|GO:0045111|GO:0051721
668097	0	0	0	0	0	0	chr1	152949353	152950234	-	Gm8976	EG668097	ribosomal protein S2 pseudogene	pseudo	668097
226518	6.39701	6.17607	7.63531	8.05025	11.6877	11.7186	chr1	152955101	153119261	+	Nmnat2	AI843915|D030041I09Rik|PNAT1|PNAT2	nicotinamide nucleotide adenylyltransferase 2	protein-coding	226518	ENSMUSG00000042751	GO:0000166|GO:0000309|GO:0004515|GO:0005524|GO:0005634|GO:0005737|GO:0005770|GO:0005794|GO:0005802|GO:0009058|GO:0009435|GO:0016740|GO:0016779|GO:0019363|GO:0045202
16782	6.22445	5.40301	5.00821	5.22462	10.2395	10.1316	chr1	153122756	153186447	-	Lamc2	AA589349	laminin, gamma 2	protein-coding	16782	ENSMUSG00000026479	GO:0005515|GO:0005578|GO:0005604|GO:0005607|GO:0005610|GO:0005615|GO:0005938|GO:0008201|GO:0016020|GO:0048471
100416205	0	0	0	0	0	0	chr1	153132689	153133496	-	Gm17964		ribosomal protein L5 pseudogene	pseudo	100416205
226519	9.71211	9.90348	9.7582	9.92007	11.9029	11.8892	chr1	153218922	153332786	-	Lamc1	Lamb2	laminin, gamma 1	protein-coding	226519	ENSMUSG00000026478	GO:0005201|GO:0005515|GO:0005578|GO:0005604|GO:0005605|GO:0005606|GO:0006461|GO:0007155|GO:0016477|GO:0022617|GO:0031012|GO:0031175|GO:0031581|GO:0034446|GO:0043208|GO:0043259
667795	0	0	0	0	0	0	chr1	153305356	153306691	+	Gm8818	EG667795	predicted pseudogene 8818	pseudo	667795
NEWGENE476	0.668585	0	1.55233	2.23656	7.06054	7.42241	chr1	153377052	153387191		NEWGENE476
626058	7.67561	7.6519	8.91324	9.32554	11.5904	11.5985	chr1	153404186	153414233	-	E330020D12Rik	EG626058|F430003O07Rik|Gm6648	Riken cDNA E330020D12 gene	miscRNA	626058		GO:0003674|GO:0005575|GO:0008150
71836	8.1825	8.73225	8.22063	8.54037	6.96088	6.76536	chr1	153425209	153452574	+	Shcbp1l	1700012A16Rik	Shc SH2-domain binding protein 1-like	protein-coding	71836	ENSMUSG00000042708	GO:0003674|GO:0005575|GO:0008150
13211	11.6506	11.5587	11.9108	12.0746	10.5605	10.4315	chr1	153455758	153487660	-	Dhx9	AI326842|Ddx9|HEL-5|NDHII|RHA|mHEL-5	DEAH (Asp-Glu-Ala-His) box polypeptide 9	protein-coding	13211	ENSMUSG00000042699	GO:0000166|GO:0001085|GO:0003676|GO:0003677|GO:0003723|GO:0003725|GO:0004386|GO:0005515|GO:0005524|GO:0005622|GO:0005634|GO:0005730|GO:0005737|GO:0005813|GO:0007623|GO:0008026|GO:0016787|GO:0030529|GO:0034605|GO:0070934|GO:0070937
100093644.chr1	0	0	0	0	0	0	chr1	153458664	153458736	+	Trnai-uau		transfer RNA isoleucine (anticodon UAU)	tRNA	100093644
74091	10.3196	10.1795	9.85934	9.81475	11.4176	11.6404	chr1	153503016	153549714	-	Npl	0610033B02Rik	N-acetylneuraminate pyruvate lyase	protein-coding	74091	ENSMUSG00000042684	GO:0003824|GO:0005575|GO:0005737|GO:0005975|GO:0008152|GO:0008747|GO:0016829
626096	0	0	0	0	0	0	chr1	153619470	153620680	-	Gm6652	EG626096	sorbitol dehydrogenase pseudogene	pseudo	626096
67792	5.31244	5.80434	6.1373	6.21841	5.2909	5.3129	chr1	153653037	153697665	+	Rgs8	6530413N01Rik	regulator of G-protein signaling 8	protein-coding	67792	ENSMUSG00000042671	GO:0005096|GO:0005737|GO:0005886|GO:0007186|GO:0009968|GO:0038032
329271	0	0	0	1.48023	0	0	chr1	153721240	153737829	-	C230024C17		uncharacterized LOC329271	miscRNA	329271
19734	4.46925	3.1039	4.77473	5.66415	3.77175	5.25737	chr1	153740353	153745468	+	Rgs16	Rgs14|Rgsr	regulator of G-protein signaling 16	protein-coding	19734	ENSMUSG00000026475	GO:0005096|GO:0005737|GO:0005886|GO:0007186|GO:0009968|GO:0038032|GO:0045121
24014	0	2.35556	4.61123	0	0	0	chr1	153749426	153764221	+	Rnasel	E230029I04Rik	ribonuclease L (2', 5'-oligoisoadenylate synthetase-dependent)	protein-coding	24014	ENSMUSG00000066800	GO:0000166|GO:0003723|GO:0004518|GO:0004519|GO:0004540|GO:0004672|GO:0005524|GO:0005737|GO:0005739|GO:0006364|GO:0006397|GO:0006468|GO:0009615|GO:0016363|GO:0016772|GO:0016787|GO:0016891|GO:0019843|GO:0045071|GO:0045944|GO:0046872|GO:0051607
240816	3.34993	1.33656	0.967372	0	0	0	chr1	153779387	153844141	-	Rgsl1	4930415K13Rik|Gm202|Rgsl2	regulator of G-protein signaling like 1	protein-coding	240816	ENSMUSG00000042641	GO:0003674|GO:0005575|GO:0008150
100416673	0	0	0	0	0	0	chr1	153835238	153836760	-	Gm18184		zinc finger protein 799 pseudogene	pseudo	100416673
240817	1.88513	0.815458	0	2.93369	4.4099	4.98746	chr1	153849542	153900208	-	5830403L16Rik	AJ554213|Me9|e92	RIKEN cDNA 5830403L16 gene	protein-coding	240817	ENSMUSG00000045968	GO:0003674|GO:0005575|GO:0008150
433365	0	0	0	0	0	0	chr1	153874345	153876871	+	Gm5531	EG433365	predicted gene 5531	protein-coding	433365	ENSMUSG00000043282	GO:0003674|GO:0005575|GO:0008150
240819	2.47594	0	0	0	0	0	chr1	153891646	153893060	+	Teddm1	Epdd1|e9-1	transmembrane epididymal protein 1	protein-coding	240819	ENSMUSG00000047053	GO:0003674|GO:0005575|GO:0008150|GO:0016020|GO:0016021
14645	10.4581	10.0838	10.0164	9.94376	10.6892	10.4856	chr1	153899945	153909714	+	Glul	GS|Glns	glutamate-ammonia ligase (glutamine synthetase)	protein-coding	14645	ENSMUSG00000026473	GO:0000166|GO:0000287|GO:0003824|GO:0004351|GO:0004356|GO:0005515|GO:0005524|GO:0005622|GO:0005737|GO:0005739|GO:0005791|GO:0005794|GO:0006536|GO:0006542|GO:0006807|GO:0008283|GO:0009749|GO:0016595|GO:0016829|GO:0016874|GO:0019676|GO:0030145|GO:0032024|GO:0042802|GO:0042995|GO:0043005|GO:0043204|GO:0043231|GO:0043234|GO:0043679|GO:0045503|GO:0050679|GO:0051260|GO:0051968
100503355	0	0	0	0	0	0	chr1	154201187	154205674	+	Zfp648	ENSMUSG00000066797|Gm10178|Gm203	zinc finger protein 648	protein-coding	100503355	ENSMUSG00000066797	GO:0003674|GO:0005575|GO:0008150
78112	0	0	0	0.914629	0	0	chr1	154241521	154256906	-	4930452N14Rik		RIKEN cDNA 4930452N14 gene	miscRNA	78112
100417637	0	0	0	0	0	0	chr1	154323056	154323612	-	Gm18727		golgi SNAP receptor complex member 1 pseudogene	pseudo	100417637
12290	0	3.1039	0	0	3.03275	3.09051	chr1	154392519	154725920	-	Cacna1e	A430040I15|BII|Cach6|Cacnl1a6|Cav2.3|Cchra1|alpha1E	calcium channel, voltage-dependent, R type, alpha 1E subunit	protein-coding	12290	ENSMUSG00000004110	GO:0001662|GO:0002027|GO:0005216|GO:0005244|GO:0005245|GO:0005262|GO:0005891|GO:0006810|GO:0006811|GO:0006816|GO:0007626|GO:0008542|GO:0016021|GO:0019226|GO:0019233|GO:0030317|GO:0034765|GO:0042593|GO:0042596|GO:0043204|GO:0048265|GO:0048266|GO:0050877|GO:0061178|GO:0070588|GO:0090273
15939	6.09485	6.8905	8.62201	8.54034	3.95258	3.97503	chr1	155096367	155099636	-	Ier5		immediate early response 5	protein-coding	15939	ENSMUSG00000056708
15064	1.99051	3.9519	3.96737	4.00209	3.01761	4.07768	chr1	155127878	155146780	-	Mr1	H2ls	major histocompatibility complex, class I-related	protein-coding	15064	ENSMUSG00000026471	GO:0002474|GO:0005783|GO:0006955|GO:0016020|GO:0016021|GO:0019882|GO:0042612
58244	7.78654	8.36724	8.89216	8.53382	7.38798	7.62509	chr1	155158703	155208256	+	Stx6	2310039E05Rik|2410005I16Rik|AA437559|AI415714|AI845861	syntaxin 6	protein-coding	58244	ENSMUSG00000026470	GO:0005484|GO:0005515|GO:0005769|GO:0005794|GO:0005802|GO:0006810|GO:0006886|GO:0006906|GO:0007032|GO:0015031|GO:0016020|GO:0016021|GO:0016192|GO:0031201|GO:0032588|GO:0042147|GO:0048193|GO:0048471
667867	0	0	0	0	0	0	chr1	155179801	155180391	+	Gm8850	EG667867	predicted gene 8850	pseudo	667867
207792	2.83349	4.02328	1.36791	0	0	0.127037	chr1	155212471	155232740	-	BC034090	6820428L09|mKIAA1614	cDNA sequence BC034090	protein-coding	207792	ENSMUSG00000033722	GO:0003674|GO:0005575|GO:0008150
100503411	0	0	0	0	0	0	chr1	155229114	155231904	-	Gm19678		predicted gene, 19678	unknown	100503411
19775	8.92676	9.12798	9.02283	8.98665	8.15557	8.10592	chr1	155275657	155417444	-	Xpr1	Rmc-1|Rmc1|Sxv|Syg1|XR	xenotropic and polytropic retrovirus receptor 1	protein-coding	19775	ENSMUSG00000026469	GO:0004872|GO:0005886|GO:0009615|GO:0016020|GO:0016021
100416217	0	0	0	0	0	0	chr1	155348551	155349053	+	Gm17974		ribosomal protein S6 pseudogene	pseudo	100416217
433367	2.99051	4.0299	2.91597	3.91463	3.24182	4.61244	chr1	155520173	155527108	-	Gm5532	EG433367	predicted gene 5532	unknown	433367
72482	8.82919	9.54471	9.4699	9.35987	8.2391	8.19183	chr1	155558120	155687233	+	Acbd6	0610010G04Rik|2610100E10Rik	acyl-Coenzyme A binding domain containing 6	protein-coding	72482	ENSMUSG00000033701	GO:0000062|GO:0003674|GO:0005634|GO:0005737|GO:0008150|GO:0008289
16872	4.24653	0	0	0	0	3.29696	chr1	155701694	155742027	-	Lhx4	A330062J17Rik|Gsh-4|Gsh4	LIM homeobox protein 4	protein-coding	16872	ENSMUSG00000026468	GO:0003677|GO:0003700|GO:0005622|GO:0005634|GO:0006351|GO:0006355|GO:0008045|GO:0008270|GO:0009887|GO:0021526|GO:0043565|GO:0046872
104009	7.90332	6.94593	6.21223	6.85156	8.12723	8.57186	chr1	155778155	155812899	-	Qsox1	1300003H02Rik|QSOX|Qscn6|SOx	quiescin Q6 sulfhydryl oxidase 1	protein-coding	104009	ENSMUSG00000033684	GO:0005576|GO:0005615|GO:0005783|GO:0005794|GO:0006467|GO:0016020|GO:0016021|GO:0016491|GO:0016971|GO:0016972|GO:0030173|GO:0045454|GO:0055114
74081	10.1432	10.7769	9.79848	10.1244	7.63831	7.11927	chr1	155844964	155973255	-	Cep350	4933409L06Rik|6430546F08Rik	centrosomal protein 350	protein-coding	74081	ENSMUSG00000033671	GO:0003674|GO:0005634|GO:0005737|GO:0005813|GO:0008150
208263	9.89556	9.72504	9.7154	9.93176	10.0316	9.92987	chr1	156004599	156036480	-	Tor1aip1	LAP1|Lap1B	torsin A interacting protein 1	protein-coding	208263	ENSMUSG00000026466	GO:0005515|GO:0005521|GO:0005634|GO:0005635|GO:0016020|GO:0016021|GO:0034504|GO:0071763
240832	11.7813	11.4686	12.0639	12.0538	12.1596	12.0771	chr1	156035664	156068859	+	Tor1aip2	1110020D10Rik|15kDa|A130072J07|AA103493|AW060462|AW610675|C77739|Ifrg15|Lull1	torsin A interacting protein 2	protein-coding	240832	ENSMUSG00000050565|ENSMUSG00000079252	GO:0005515|GO:0005634|GO:0005783|GO:0008150|GO:0016020|GO:0016021
329274	6.57684	7.20744	7.28157	6.55094	5.17319	5.09361	chr1	156075966	156087888	-	Fam163a	A230106N23Rik	family with sequence similarity 163, member A	protein-coding	329274	ENSMUSG00000015484	GO:0003674|GO:0005575|GO:0008150|GO:0016020|GO:0016021
214575	9.57972	9.65072	11.5087	11.369	8.94378	9.33867	chr1	156255296	156303606	-	Tdrd5	Gm103	tudor domain containing 5	protein-coding	214575	ENSMUSG00000060985	GO:0003674|GO:0005737|GO:0007275|GO:0007283|GO:0007286|GO:0030154|GO:0030719|GO:0033391|GO:0043046|GO:0071546
101055969	0	0	0	0	0	0	chr1	156303266	156304966	+	LOC101055969		uncharacterized LOC101055969	protein-coding	101055969
170484	0	0	0	0	6.83453	6.96498	chr1	156310735	156328035	+	Nphs2	AI790225|PDCN|SRN1	nephrosis 2 homolog, podocin (human)	protein-coding	170484	ENSMUSG00000026602	GO:0005515|GO:0005886|GO:0005911|GO:0016020|GO:0016021|GO:0031235|GO:0031532|GO:0036057|GO:0043234|GO:0045121
77352	11.6255	11.7491	11.9027	11.9607	10.7879	11.057	chr1	156364929	156399990	-	Axdnd1	9430070O13Rik|Gm979	axonemal dynein light chain domain containing 1	protein-coding	77352	ENSMUSG00000026601	GO:0003674|GO:0005575|GO:0008150
100038991	0	0	0	0	0	0	chr1	156366040	156366484	+	Gm2000		ribosomal protein L35 pseudogene	pseudo	100038991
20652	10.9037	10.7705	10.3963	10.4921	8.31273	8.34721	chr1	156428108	156474328	-	Soat1	8430426K15Rik|ACAT-1|AW550831|Acact|ald|hid	sterol O-acyltransferase 1	protein-coding	20652	ENSMUSG00000026600	GO:0000062|GO:0004772|GO:0005783|GO:0005789|GO:0006629|GO:0008202|GO:0008203|GO:0008374|GO:0010742|GO:0010878|GO:0015485|GO:0016020|GO:0016021|GO:0016740|GO:0016746|GO:0033344|GO:0034379|GO:0034435|GO:0034736|GO:0042986
100039026	8.78642	8.56248	8.73658	8.87016	4.46322	5.1396	chr1	156523971	156526679	+	Gm10031	ENSMUSG00000057808	predicted pseudogene 10031	pseudo	100039026
100416218	2.25355	1.78198	1.96737	2.91463	4.38003	4.27895	chr1	156535104	156535635	+	Gm17975		ribosomal protein 10 pseudogene	pseudo	100416218
11352	11.7494	12.0313	12.1376	12.2454	9.82246	9.85444	chr1	156558787	156649619	+	Abl2	AA536808|Abll|Arg	v-abl Abelson murine leukemia viral oncogene 2 (arg, Abelson-related gene)	protein-coding	11352	ENSMUSG00000026596	GO:0000166|GO:0000287|GO:0004713|GO:0005524|GO:0007015|GO:0010976|GO:0015629|GO:0016023|GO:0016301|GO:0016310|GO:0016740|GO:0018108|GO:0030145|GO:0051017|GO:0051353|GO:0071300
30935	8.4031	8.45914	9.04764	9.34032	9.96337	9.87515	chr1	156653617	156674339	-	Tor3a	Adir	torsin family 3, member A	protein-coding	30935	ENSMUSG00000060519	GO:0000166|GO:0003855|GO:0005515|GO:0005524|GO:0005737|GO:0005783|GO:0005788|GO:0051085
100503836	0	1.36694	0.967372	0	4.21944	3.8325	chr1	156678545	156681488	+	Gm19918		predicted gene, 19918	miscRNA	100503836
215015	9.62127	9.99304	9.7926	10.0455	8.78063	8.79029	chr1	156678571	156718910	-	Fam20b	C530043G21Rik|mKIAA0475	family with sequence similarity 20, member B	protein-coding	215015	ENSMUSG00000033557	GO:0000166|GO:0005524|GO:0005794|GO:0016020|GO:0016021|GO:0016301|GO:0016310|GO:0016740|GO:0016773
433368	5.62644	5.33711	5.24396	5.17437	2.33627	1.51172	chr1	156793466	156794358	+	Gm15428	OTTMUSG00000021623	PCNA-associated factor pseudogene	pseudo	433368
78255	11.4426	11.2467	11.1847	11.0344	9.9549	10.086	chr1	156804166	156939626	-	Ralgps2	1810020P17Rik|2210408F11Rik|4921528G01Rik|9130014M22Rik|AU043409|AW046161	Ral GEF with PH domain and SH3 binding motif 2	protein-coding	78255	ENSMUSG00000026594	GO:0003674|GO:0005085|GO:0005543|GO:0005575|GO:0005622|GO:0005737|GO:0005886|GO:0007264|GO:0008150|GO:0016020
72713	5.03732	6.0745	4.89432	6.24435	2.03487	1.66309	chr1	156839023	156861079	+	Angptl1	2810039D03Rik|ANG3|ANGPT3|ANGY|ARP1	angiopoietin-like 1	protein-coding	72713	ENSMUSG00000033544	GO:0005102|GO:0005576|GO:0005615|GO:0007165|GO:0007169
73435	0	0	0	0	4.26575	4.80893	chr1	157099147	157108645	-	1700057K13Rik	Tex35	RIKEN cDNA 1700057K13 gene	protein-coding	73435	ENSMUSG00000026592	GO:0003674|GO:0005634|GO:0008150
226525	10.6269	10.9444	11.1001	11.2137	9.47507	9.58384	chr1	157135183	157412595	-	Rasal2	6530401P13|A330066M24Rik	RAS protein activator like 2	protein-coding	226525	ENSMUSG00000070565	GO:0005096|GO:0005099|GO:0005737|GO:0031235|GO:0032320|GO:0046580
100416884	0	0	0	0	0	0	chr1	157317932	157318477	-	Gm18302		mortality factor 4 like 1 pseudogene	pseudo	100416884
100418166	0	0	0	0	0	0	chr1	157364663	157365277	+	Gm19048		ash2 (absent, small, or homeotic)-like pseudogene	pseudo	100418166
606525	0	0	0	0	0	0	chr1	157383758	157384375	-	Gm6058	EG606525|Gabarapl2-ps1_1522.1	GABA(A) receptor-associated protein-like 2 pseudogene 1_1522.1	pseudo	606525
69953	9.60235	9.40059	10.4259	10.7091	12.3816	12.3077	chr1	157412352	157420236	+	2810025M15Rik	AI429618	RIKEN cDNA 2810025M15 gene	miscRNA	69953		GO:0003674|GO:0005575|GO:0008150
226527	9.55397	8.58443	7.89377	7.25264	8.58366	8.32674	chr1	157458582	157488733	+	BC026585		cDNA sequence BC026585	protein-coding	226527	ENSMUSG00000033488	GO:0000166|GO:0005739|GO:0008270|GO:0016491|GO:0055114
89867	1.66858	0	4.1117	0	0.408262	2.39007	chr1	157506796	157568424	+	Sec16b	Lztr2|Rgpr|Rgpr-p117	SEC16 homolog B (S. cerevisiae)	protein-coding	89867	ENSMUSG00000026589	GO:0003674|GO:0005575|GO:0005783|GO:0005794|GO:0006810|GO:0008150|GO:0015031|GO:0016020|GO:0016192|GO:0048208
101055775	4.05677	2.35183	2.77473	3.72198	0	0	chr1	157596304	157596830	+	LOC101055775		60S ribosomal protein L7-like	pseudo	101055775
664935	0	0	0	0	0	0	chr1	157600726	157601437	-	Gm7412	EG664935	ribosomal protein L19 pseudogene	pseudo	664935
100504090	7.01471	6.44882	7.63169	7.88612	0	0.387062	chr1	157622188	157622607	-	Gm20057		predicted gene, 20057	pseudo	100504090
240843	4.89371	5.30175	1.96737	3.61507	0	0.127037	chr1	158245269	158356260	-	Fam5b	6430517E21Rik|BB361039|mKIAA1747	family with sequence similarity 5, member B	protein-coding	240843	ENSMUSG00000004031	GO:0003674|GO:0005576|GO:0005783|GO:0030425|GO:0043025|GO:0045786
11899	2.47594	5.24228	5.36989	5.81072	1.93585	3.40144	chr1	158362304	158691786	+	Astn1	Astn|GC14|mKIAA0289	astrotactin 1	protein-coding	11899	ENSMUSG00000026587	GO:0007155|GO:0007626|GO:0016020|GO:0016021|GO:0016337|GO:0016477
735253	0	0	0	0	0	0	chr1	158505625	158505733	+	Mir488	Mirn488|mmu-mir-488	microRNA 488	miscRNA	735253
23850	1.2258	0	0	2.91463	0	0	chr1	158711731	158957438	-	Pappa2	PAPP-A2|PLAC3|Pappe	pappalysin 2	protein-coding	23850	ENSMUSG00000073530	GO:0004222|GO:0005575|GO:0006508|GO:0008237
72025	0	0	0	0	0	0	chr1	158967701	158980463	-	1600012P17Rik		RIKEN cDNA 1600012P17 gene	unknown	72025		GO:0003674|GO:0005575|GO:0008150
240853	2.83851	4.36694	4.66781	4.55849	7.81806	8.06435	chr1	159168106	159168679	-	Gm4953	EG240853	ATP synthase, H+ transporting, mitochondrial F0 complex, subunit d pseudogene	pseudo	240853
664972	0	0	0	0	0	0	chr1	159209095	159211020	-	Gm7430	EG664972	t-complex protein 11 pseudogene	pseudo	664972
26374	9.51641	10.275	10.3955	10.2439	8.98152	8.83869	chr1	159232326	159347580	+	Rfwd2	AI316802|C80879|Cop1	ring finger and WD repeat domain 2	protein-coding	26374	ENSMUSG00000040782	GO:0005515|GO:0005634|GO:0005737|GO:0005813|GO:0005925|GO:0008270|GO:0016874|GO:0046872
100846986	0	0	0	0	0	0	chr1	159293805	159294189	+	LOC100846986		POU domain, class 5, transcription factor 1 pseudogene	pseudo	100846986
100217414	0	3.21951	0	0.914629	0	0	chr1	159340307	159340424	+	Scarna3a	MBI-114	small Cajal body-specific RNA 3A	miscRNA	100217414		GO:0003674|GO:0005575|GO:0008150
101055984	0	0	0	0	0	0	chr1	159378384	159378912	+	LOC101055984		coiled-coil domain-containing protein 115-like	pseudo	101055984
21960	6.65727	8.17858	7.83156	7.99678	1.55002	2.63312	chr1	159523769	159924922	+	Tnr	J1-tenascin|TN-R|janusin|restrictin	tenascin R	protein-coding	21960	ENSMUSG00000015829	GO:0005102|GO:0005178|GO:0005576|GO:0005578|GO:0005634|GO:0005737|GO:0007155|GO:0007158|GO:0007162|GO:0007165|GO:0008306|GO:0009986|GO:0010977|GO:0022029|GO:0022408|GO:0030198|GO:0030517|GO:0035641|GO:0045121|GO:0046625|GO:0048692|GO:0050804|GO:0050805|GO:0050808|GO:0050885|GO:0051968|GO:0051971|GO:0060291|GO:0072534
67647	5.88464	6.65444	3.36517	1.72198	2.29903	3.34199	chr1	160044380	160078586	+	4930523C07Rik		RIKEN cDNA 4930523C07 gene	protein-coding	67647	ENSMUSG00000090394	GO:0003674|GO:0005575|GO:0008150
75255	3.31244	3.53686	0	0	0	0	chr1	160074735	160077985	-	4930562F07Rik		RIKEN cDNA 4930562F07 gene	miscRNA	75255		GO:0003674|GO:0005575|GO:0008150
329278	0	1.06886	0	0	1.14523	3.24139	chr1	160085032	160153575	-	Tnn	Tnw|tenascin-W	tenascin N	protein-coding	329278	ENSMUSG00000026725	GO:0005102|GO:0005178|GO:0005576|GO:0005578|GO:0005615|GO:0007160|GO:0007165|GO:0007409|GO:0009986|GO:0016049|GO:0016477|GO:0042802
64659	12.284	12.3794	12.9422	12.8788	13.3155	13.2779	chr1	160195260	160201186	+	Mrps14	1810032L21Rik|AL022847|Rpms14	mitochondrial ribosomal protein S14	protein-coding	64659	ENSMUSG00000058267	GO:0003735|GO:0005622|GO:0005739|GO:0005763|GO:0005840|GO:0006412|GO:0008150|GO:0030529
12301	13.8113	13.707	13.8445	13.6894	12.1259	12.1407	chr1	160202367	160212892	-	Cacybp	SIP	calcyclin binding protein	protein-coding	12301	ENSMUSG00000014226	GO:0005515|GO:0005634|GO:0005641|GO:0005737|GO:0030877|GO:0042803|GO:0043005|GO:0044297|GO:0045740|GO:0055007|GO:0060416|GO:0060548
29809	9.00852	9.31318	7.88583	7.64779	9.77972	10.1437	chr1	160219174	160792938	-	Rabgap1l	5830411O09Rik|8430421H08Rik|9630005B12Rik|AW049894|HHL|Hh1|mKIAA0471	RAB GTPase activating protein 1-like	protein-coding	29809	ENSMUSG00000026721	GO:0005096|GO:0005097|GO:0005622|GO:0005634|GO:0005769|GO:0005794|GO:0017137|GO:0032313|GO:0032851|GO:0032880|GO:0035855
100316784	0	0	0	0	0	0	chr1	160295864	160295972	-	Mir1927	mmu-mir-1927	microRNA 1927	miscRNA	100316784
620246	0.668585	0	0	0	0	0	chr1	160576668	160577753	-	Gpr52	EG620246	G protein-coupled receptor 52	protein-coding	620246		GO:0003674|GO:0004871|GO:0004930|GO:0005575|GO:0005886|GO:0007165|GO:0007186|GO:0008150|GO:0016020|GO:0016021
620750	0	0	1.45025	2.47815	1.96256	1.68458	chr1	160893120	160893584	+	Gm6177	EG620750	predicted gene 6177	protein-coding	620750		GO:0003674|GO:0005575|GO:0005840|GO:0008150|GO:0030529
381305	10.6899	10.9735	10.742	10.7975	9.75516	10.065	chr1	160906411	160974976	+	Rc3h1	5730557L09Rik|Gm551|N28103|mKIAA2025	RING CCCH (C3H) domains 1	protein-coding	381305	ENSMUSG00000040423	GO:0000932|GO:0000956|GO:0002634|GO:0002635|GO:0003676|GO:0003723|GO:0003730|GO:0005515|GO:0005737|GO:0008270|GO:0010494|GO:0010608|GO:0030889|GO:0033962|GO:0043488|GO:0045623|GO:0046007|GO:0046872|GO:0050856
11905	5.69686	6.94344	5.9345	4.9336	5.37856	5.61937	chr1	160978606	161003014	+	Serpinc1	AI114908|ATIII|At-3|At3	serine (or cysteine) peptidase inhibitor, clade C (antithrombin), member 1	protein-coding	11905	ENSMUSG00000026715	GO:0002020|GO:0004867|GO:0005576|GO:0005615|GO:0007584|GO:0007596|GO:0007599|GO:0008201|GO:0010466|GO:0010951|GO:0030162|GO:0030414|GO:0050728
240869	8.36739	7.68355	7.76086	8.00222	7.08398	7.12729	chr1	161008794	161034848	-	Zbtb37	D430004I08Rik	zinc finger and BTB domain containing 37	protein-coding	240869	ENSMUSG00000043467	GO:0003674|GO:0005575|GO:0005634|GO:0008150|GO:0046872
14455	12.1297	12.1499	12.86	12.8371	13.7155	13.6529	chr1	161035166	161038537	+	Gas5	Gas-5	growth arrest specific 5	miscRNA	14455
100628588	0	0	0	0	0	0	chr1	161037353	161037443	+	Mir5117	mmu-mir-5117|mu-mir-5117	microRNA 5117	miscRNA	100628588
100217446	2.8476	3.74674	5.19465	5.12411	5.85499	5.65009	chr1	161038092	161038156	+	Snord47	MBII-96	small nucleolar RNA, C/D box 47	snoRNA	100217446		GO:0003674|GO:0005575|GO:0008150
226539	11.3759	10.9164	10.9379	10.8718	10.0196	10.0267	chr1	161040613	161070632	-	Dars2	5830468K18Rik	aspartyl-tRNA synthetase 2 (mitochondrial)	protein-coding	226539	ENSMUSG00000026709	GO:0000166|GO:0003676|GO:0004812|GO:0004815|GO:0005524|GO:0005634|GO:0005737|GO:0005739|GO:0006412|GO:0006418|GO:0016874|GO:0042803|GO:0043039|GO:0050560
70454	10.2749	10.0511	10.1363	10.2461	10.2743	10.3086	chr1	161070892	161086343	+	Cenpl	2610300B10Rik|AW121806|AW550697	centromere protein L	protein-coding	70454	ENSMUSG00000026708	GO:0000775|GO:0003674|GO:0005575|GO:0005634|GO:0005694|GO:0008150
226541	9.91473	9.76136	9.1728	9.49682	9.11118	9.19064	chr1	161088378	161131479	-	Klhl20	AI504637|D930050H05Rik|Kleip|mKIAA4210	kelch-like 20 (Drosophila)	protein-coding	226541	ENSMUSG00000026705	GO:0003779|GO:0004842|GO:0005634|GO:0005737|GO:0005794|GO:0009986|GO:0016567|GO:0016605|GO:0019964|GO:0031463|GO:0043066|GO:0043161|GO:0044444
73844	8.14056	7.81043	7.80291	7.41457	9.49439	9.60077	chr1	161142712	161170507	+	Ankrd45	4933409K03Rik	ankyrin repeat domain 45	protein-coding	73844	ENSMUSG00000044835	GO:0003674|GO:0005575|GO:0008150
100502590	2.8796	1.17154	3.13987	3.83302	4.49865	4.28537	chr1	161156823	161159314	-	4930469G21Rik		RIKEN cDNA 4930469G21 gene	protein-coding	100502590		GO:0003674|GO:0005575|GO:0008150
665117	0	0	0	0	0	0	chr1	161170678	161171151	+	Gm7500	EG665117	predicted gene 7500	pseudo	665117
620839	0	0	0	0	5.26956	5.49119	chr1	161176922	161237310	+	Gm6185	EG620839	predicted gene 6185	pseudo	620839
11758	12.2712	11.8094	10.8183	10.847	14.792	14.7507	chr1	161240112	161251166	-	Prdx6	1-cysPrx|9430088D19Rik|AA690119|Aop2|Aop2-rs3|Brp-12|CC26|CP-3|GPx|Ltw-4|Ltw4|Lvtw-4|NSGP|NSGPx|ORF06|Prdx5|Prdx6-rs3|aiPLA2|mKIAA0106	peroxiredoxin 6	protein-coding	11758	ENSMUSG00000026701	GO:0000302|GO:0003824|GO:0004601|GO:0004602|GO:0004623|GO:0005737|GO:0005739|GO:0005764|GO:0005829|GO:0006979|GO:0008152|GO:0009395|GO:0016042|GO:0016209|GO:0016491|GO:0016787|GO:0031410|GO:0032060|GO:0042744|GO:0051920|GO:0055114
100418180	3.66859	4.11855	3.4268	3.82919	4.96513	4.87186	chr1	161297833	161298905	-	Gm19057		guanosine diphosphate (GDP) dissociation inhibitor 1 pseudogene	pseudo	100418180
22164	0	0	0	0	0	0	chr1	161395438	161418206	+	Tnfsf4	Ath-1|Ath1|CD134L|OX-40L|Ox40l|TXGP1|Txgp1l|gp34	tumor necrosis factor (ligand) superfamily, member 4	protein-coding	22164	ENSMUSG00000026700	GO:0001568|GO:0001816|GO:0002215|GO:0002526|GO:0002699|GO:0002726|GO:0002819|GO:0002830|GO:0002891|GO:0005125|GO:0005164|GO:0005615|GO:0006954|GO:0006955|GO:0008203|GO:0009615|GO:0009986|GO:0016020|GO:0016021|GO:0032689|GO:0032700|GO:0032729|GO:0032733|GO:0032735|GO:0032736|GO:0032743|GO:0032753|GO:0032755|GO:0032813|GO:0035708|GO:0035709|GO:0035712|GO:0042098|GO:0042104|GO:0042221|GO:0043066|GO:…
240873	0	0	0	0	0	0	chr1	161494657	161505290	+	Tnfsf18	Gitrl	tumor necrosis factor (ligand) superfamily, member 18	protein-coding	240873	ENSMUSG00000066755	GO:0002309|GO:0005125|GO:0005164|GO:0005515|GO:0005615|GO:0005886|GO:0006955|GO:0009986|GO:0016020|GO:0016021|GO:0032813|GO:0033209|GO:0042129|GO:0051092
435650	3.80944	3.74005	4.34673	3.26513	0	0	chr1	161597102	161598488	+	Gm5704	EG435650	exocyst complex component 4 pseudogene	pseudo	435650
100039623	0	0	0	0	0	0	chr1	161725953	161726677	-	Gm15429	ENSMUSG00000040323|OTTMUSG00000021627	anterior pharynx defective 1a homolog pseudogene	pseudo	100039623
269134	0	0	0	0	0	0	chr1	161746185	161747645	+	Gm5049	EG269134	glutamic pyruvic transaminase, soluble pseudogene	pseudo	269134
14103	0	0	0.277712	0	0	0	chr1	161780692	161788495	-	Fasl	APT1LG1|CD178|CD95-L|CD95L|Fas-L|Faslg|Tnfsf6|gld	Fas ligand (TNF superfamily, member 6)	protein-coding	14103	ENSMUSG00000000817	GO:0000122|GO:0005125|GO:0005164|GO:0005576|GO:0005615|GO:0005634|GO:0005764|GO:0005886|GO:0005901|GO:0006351|GO:0006355|GO:0006915|GO:0006919|GO:0006925|GO:0006955|GO:0007165|GO:0008284|GO:0008624|GO:0008625|GO:0009897|GO:0016020|GO:0016021|GO:0016023|GO:0016525|GO:0030644|GO:0031410|GO:0043065|GO:0043525|GO:0045121|GO:0045742|GO:0046666|GO:0048388|GO:0048471|GO:0060554|GO:0060555|GO:0070265
226551	10.8102	10.9839	10.7384	10.4936	9.02066	9.04708	chr1	161816112	161876661	-	Suco	4732491B11|AI848100|AU016931|Opt	SUN domain containing ossification factor	protein-coding	226551	ENSMUSG00000040297	GO:0001503|GO:0003674|GO:0005783|GO:0005791|GO:0007275|GO:0016020|GO:0016021|GO:0032967|GO:0045669|GO:0046850
100416888	0	0	0	0	0	0	chr1	161821863	161823068	+	Gm7496	EG665109	cyclin-dependent kinase 7 pseudogene	pseudo	100416888
75368	3.97658	0	0.967372	2.6371	0	0	chr1	161942089	161979636	-	4930558K02Rik		RIKEN cDNA 4930558K02 gene	protein-coding	75368	ENSMUSG00000086277	GO:0003674|GO:0005575|GO:0008150
67292	7.17638	7.32868	6.41032	6.72198	6.58923	6.91529	chr1	161969188	161973435	+	Pigc	3110030E07Rik|AW212108	phosphatidylinositol glycan anchor biosynthesis, class C	protein-coding	67292	ENSMUSG00000026698	GO:0000506|GO:0003674|GO:0005783|GO:0006506|GO:0016020|GO:0016021|GO:0016740|GO:0016757|GO:0017176
103967	3.07068	2.35313	3.43986	3.91463	3.84962	4.01883	chr1	161982456	162478034	-	Dnm3	9630020E24Rik|AW061159|B230343F03Rik|C530045C17|mKIAA0820	dynamin 3	protein-coding	103967	ENSMUSG00000040265	GO:0000166|GO:0003924|GO:0005525|GO:0005543|GO:0005737|GO:0005739|GO:0005856|GO:0005874|GO:0006184|GO:0006897|GO:0007416|GO:0014069|GO:0016787|GO:0043197|GO:0046847|GO:0048471
72753	0	0	0	0	0	0	chr1	162004969	162016485	+	2810442N19Rik		RIKEN cDNA 2810442N19 gene	miscRNA	72753
474332	2.25355	3.9519	0	0	1.63065	1.80511	chr1	162217623	162225550	+	Dnm3os	6030416H16Rik|Hag2|Npn1|P/L01	dynamin 3, opposite strand	miscRNA	474332		GO:0001501|GO:0003674|GO:0005575|GO:0030282
723821	0	0	0	0	0	0	chr1	162217814	162217923	+	Mir199a-2	Mirn199a-2	microRNA 199a-2	miscRNA	723821		GO:0070482|GO:0071230|GO:0071241
387210	0	0	0	0	0	0	chr1	162223368	162223477	+	Mir214	Mirn214|mmu-mir-214	microRNA 214	miscRNA	387210		GO:0003323|GO:0070482|GO:0071230|GO:0071241
100503208	0	0	0	0	0	0	chr1	162500716	162500955	-	Gm19593		predicted gene, 19593	pseudo	100503208
71449	9.40328	8.73946	9.21294	9.66653	9.5674	9.18003	chr1	162533672	162548345	-	Mettl13	5630401D24Rik	methyltransferase like 13	protein-coding	71449	ENSMUSG00000026694	GO:0003674|GO:0003824|GO:0005575|GO:0008150|GO:0008152|GO:0008168|GO:0016740|GO:0032259
53330	9.98379	9.83248	9.83749	9.83109	8.91487	8.69559	chr1	162570723	162599078	+	Vamp4	D1Ertd147e	vesicle-associated membrane protein 4	protein-coding	53330	ENSMUSG00000026696	GO:0003674|GO:0005794|GO:0005802|GO:0016020|GO:0016021|GO:0016192|GO:0031201|GO:0042996
435651	0	0	0	0	0	0	chr1	162627469	162629078	-	Gm5705	EG435651|Gm206	eukaryotic translation initiation factor 4E family member 1B pseudogene	pseudo	435651
17926	0	0	0	0	0	0	chr1	162639150	162649694	+	Myoc	AI957332|GLC1A|TIGR	myocilin	protein-coding	17926	ENSMUSG00000026697	GO:0005515|GO:0005576|GO:0005615|GO:0005783|GO:0005929|GO:0042995
100038657	1.25355	0.781976	0	1.48023	3.63859	3.60322	chr1	162647243	162658219	-	7420461P10Rik	ENSMUSG00000073516	RIKEN cDNA 7420461P10 gene	protein-coding	100038657	ENSMUSG00000091060	GO:0003674|GO:0005575|GO:0008150
226562	13.4132	13.5979	13.883	13.9705	12.6318	12.3528	chr1	162671785	162740556	-	Prrc2c	1810043M20Rik|9630039I18Rik|A630006J20|Bat2d|Bat2d1|Bat2l2|E130112L15Rik|Prrc3|mKIAA1096	proline-rich coiled-coil 2C	protein-coding	226562	ENSMUSG00000040225	GO:0005575|GO:0008022|GO:0008150
NEWGENE477	4.85445	4.9519	5.94465	5.95464	4.64068	4.7288	chr1	162770262	162770864		NEWGENE477
226564	0	0	0	0	2.32376	1.75077	chr1	162793883	162813672	-	Fmo4	D1Ertd532e	flavin containing monooxygenase 4	protein-coding	226564	ENSMUSG00000026692	GO:0004497|GO:0004499|GO:0005575|GO:0005783|GO:0016020|GO:0016021|GO:0016491|GO:0031227|GO:0043231|GO:0050660|GO:0050661|GO:0055114
14261	3.56515	3.93185	4.25099	4.02911	2.57437	1.60968	chr1	162829561	162866548	-	Fmo1		flavin containing monooxygenase 1	protein-coding	14261	ENSMUSG00000040181	GO:0004497|GO:0004499|GO:0005783|GO:0006082|GO:0009404|GO:0016020|GO:0016021|GO:0016491|GO:0031227|GO:0043231|GO:0050660|GO:0050661|GO:0055114|GO:0070995
55990	0	0	0	0	0	0	chr1	162875047	162898712	-	Fmo2	2310008D08Rik|2310042I22Rik|AW107733	flavin containing monooxygenase 2	protein-coding	55990	ENSMUSG00000040170	GO:0004497|GO:0004499|GO:0005783|GO:0006082|GO:0006739|GO:0006805|GO:0009404|GO:0016020|GO:0016021|GO:0016491|GO:0017144|GO:0031227|GO:0043231|GO:0050660|GO:0050661|GO:0055114|GO:0070995|GO:0072592
226565	0	0	0	0	0	0	chr1	162916551	162937515	-	Fmo6		flavin containing monooxygenase 6	protein-coding	226565	ENSMUSG00000095576	GO:0003674|GO:0005575|GO:0008150
14262	0	0	0	0	0	0.127037	chr1	162953800	162984491	-	Fmo3	AW111792	flavin containing monooxygenase 3	protein-coding	14262	ENSMUSG00000026691	GO:0004497|GO:0004499|GO:0005783|GO:0016020|GO:0016021|GO:0016491|GO:0016597|GO:0017144|GO:0031227|GO:0034899|GO:0043231|GO:0050660|GO:0050661|GO:0055114
100417206	0	0	0	0	0	0	chr1	163022598	163023426	+	Gm18450		crumbs homolog 1 pseudogene	pseudo	100417206
78258	0	0	0	0	0	0	chr1	163024302	163085670	-	4921528O07Rik		RIKEN cDNA 4921528O07 gene	protein-coding	78258	ENSMUSG00000071890	GO:0003674|GO:0005575|GO:0008150
101055994	0	0	0	0	0	0	chr1	163119126	163119490	-	LOC101055994		synaptojanin-2-binding protein-like	pseudo	101055994
18933	0.668585	3.68887	0	0	5.78572	6.89745	chr1	163245119	163313650	-	Prrx1	A230024N07Rik|AA755424|AI385634|AI843499|K-2|Pmx1|Prx1|mHox	paired related homeobox 1	protein-coding	18933	ENSMUSG00000026586	GO:0000122|GO:0002053|GO:0003677|GO:0003700|GO:0005634|GO:0006355|GO:0007275|GO:0030326|GO:0042472|GO:0042474|GO:0043565|GO:0045880|GO:0048701|GO:0048704|GO:0048844|GO:0051216|GO:0060021|GO:0071837
98376	9.51653	9.37143	8.62617	9.13565	8.71888	8.48989	chr1	163384909	163403641	-	Gorab	AI467484|NTKL-BP1|Scyl1bp1	golgin, RAB6-interacting	protein-coding	98376	ENSMUSG00000040124	GO:0005515|GO:0005634|GO:0005730|GO:0005737|GO:0005794|GO:0008150
665237	3.33534	2.77698	3.25096	3.85009	5.3794	5.37963	chr1	163623720	163624747	+	Rpsa-ps1	EG665237|Gm7549	ribosomal protein SA, pseudogene 1	pseudo	665237
240879	0	0	0	0	0.292785	1.35801	chr1	163702993	163725232	-	Mettl11b	Gm207|NTM1B	methyltransferase like 11B	protein-coding	240879	ENSMUSG00000040113	GO:0003674|GO:0005575|GO:0008150|GO:0008168|GO:0016740|GO:0032259
100039626	3.46292	4.24689	2.9037	3.68897	0	1.75198	chr1	163729571	163730612	+	Gm2343		GC-rich promoter binding protein 1-like 1 pseudogene	pseudo	100039626
16579	9.52319	9.73173	10.1012	10.2995	9.15167	9.28083	chr1	163779679	163917100	+	Kifap3	KAP3|SMAP	kinesin-associated protein 3	protein-coding	16579	ENSMUSG00000026585	GO:0000794|GO:0005083|GO:0005089|GO:0005515|GO:0005813|GO:0005871|GO:0005876|GO:0007017|GO:0007266|GO:0008104|GO:0008285|GO:0016939|GO:0019894|GO:0046587|GO:0050790
240880	8.71631	9.18966	9.12228	9.35737	7.90551	7.63063	chr1	163929100	163955126	+	Scyl3	1200016D23Rik|6030457O16|AW214499|Pace1	SCY1-like 3 (S. cerevisiae)	protein-coding	240880	ENSMUSG00000026584	GO:0004672|GO:0005524|GO:0005737|GO:0005794|GO:0006468|GO:0008150|GO:0016772|GO:0030027|GO:0042995
381306	10.808	10.1823	10.6017	10.4886	10.0496	10.1412	chr1	163945993	163994781	-	BC055324		cDNA sequence BC055324	protein-coding	381306	ENSMUSG00000041406	GO:0003674|GO:0005575|GO:0008150
69962	6.79945	7.24812	6.93953	6.10679	9.03315	8.8514	chr1	163994915	163997244	+	Mettl18	2810422O20Rik|C78571	methyltransferase like 18	protein-coding	69962	ENSMUSG00000041396	GO:0003674|GO:0005575|GO:0005737|GO:0006479|GO:0008150|GO:0008168|GO:0008276|GO:0016740|GO:0032259
NEWGENE478	3.45936	5.02458	6.32914	5.6332	12.9827	13.3515	chr1	164013957	164025094		NEWGENE478
20339	0	0	0	0	1.14523	0	chr1	164048234	164057677	+	Sele	CD62E|E-selectin|Elam	selectin, endothelial cell	protein-coding	20339	ENSMUSG00000026582	GO:0002092|GO:0002687|GO:0004888|GO:0005615|GO:0005901|GO:0005905|GO:0006954|GO:0007155|GO:0007157|GO:0007159|GO:0007202|GO:0016020|GO:0016021|GO:0030029|GO:0030246|GO:0030863|GO:0033691|GO:0043274|GO:0045121|GO:0048471|GO:0050901|GO:0070492|GO:0070555
20343	0	0	0	0	3.44922	0	chr1	164062076	164080785	+	Sell	AI528707|CD62L|L-selectin|LECAM-1|Lnhr|Ly-22|Ly-m22|Lyam-1|Lyam1	selectin, lymphocyte	protein-coding	20343	ENSMUSG00000026581	GO:0002020|GO:0005515|GO:0005886|GO:0007155|GO:0009897|GO:0009986|GO:0016020|GO:0016021|GO:0030246|GO:0033198|GO:0042981|GO:0050839|GO:0051861|GO:0090023
20344	0	0	0	0	3.92532	3.87316	chr1	164115264	164150026	+	Selp	CD62P|GMP-140|Grmp|LECAM3|PADGEM	selectin, platelet	protein-coding	20344	ENSMUSG00000026580	GO:0001530|GO:0001948|GO:0002687|GO:0002691|GO:0005515|GO:0005615|GO:0005634|GO:0005737|GO:0006954|GO:0007155|GO:0007157|GO:0007159|GO:0008201|GO:0009897|GO:0010572|GO:0014068|GO:0016020|GO:0016021|GO:0016337|GO:0030246|GO:0031092|GO:0033623|GO:0033691|GO:0042806|GO:0043499|GO:0045785|GO:0048306|GO:0048514|GO:0050900|GO:0050901|GO:0070492|GO:0071354
100503816	0	0	0	0	0	0	chr1	164148576	164152217	-	Gm16548		predicted gene 16548	miscRNA	100503816		GO:0003674|GO:0005575|GO:0008150
14067	0.639439	0	0	0	4.32905	4.75451	chr1	164151859	164220274	+	F5	AI173222|Cf-5|Cf5	coagulation factor V	protein-coding	14067	ENSMUSG00000026579	GO:0004252|GO:0005507|GO:0005576|GO:0005615|GO:0007155|GO:0007596|GO:0007599|GO:0008015|GO:0031091|GO:0046872
116914	7.88165	8.0463	8.05642	7.57159	10.4705	10.3966	chr1	164249055	164265368	+	Slc19a2	AV276020|AW322295|DDA1|THTR1|TRMA	solute carrier family 19 (thiamine transporter), member 2	protein-coding	116914	ENSMUSG00000040918	GO:0005886|GO:0015234|GO:0015403|GO:0015888
74895	9.42236	8.83923	8.69974	8.9999	8.03738	7.80906	chr1	164275598	164287847	+	4930455F23Rik	AI427889	RIKEN cDNA 4930455F23 gene	protein-coding	74895	ENSMUSG00000026578	GO:0003674|GO:0005634|GO:0008150
66352	10.1661	9.74864	9.52501	9.49419	10.3633	10.4092	chr1	164289800	164307484	-	Blzf1	1700030G05Rik|Blzf1l|Golgin-45|Jem-1	basic leucine zipper nuclear factor 1	protein-coding	66352	ENSMUSG00000026577	GO:0000139|GO:0005515|GO:0005634|GO:0005737|GO:0005794|GO:0006810|GO:0007030|GO:0015031|GO:0016192|GO:0019899|GO:0031625|GO:0043001
171567	9.3328	9.07187	9.92637	9.78745	10.9091	10.915	chr1	164307301	164437296	+	Nme7	D530024H21Rik|Nm23-M7|Nm23-r7	NME/NM23 family member 7	protein-coding	171567	ENSMUSG00000026575	GO:0003674|GO:0005813|GO:0042073|GO:0060830|GO:0060972
11931	9.02742	9.16086	8.81804	8.64704	10.9831	10.9995	chr1	164437267	164458355	-	Atp1b1	Atpb|Atpb-1	ATPase, Na+/K+ transporting, beta 1 polypeptide	protein-coding	11931	ENSMUSG00000026576	GO:0001666|GO:0001824|GO:0005391|GO:0005515|GO:0005886|GO:0005890|GO:0005901|GO:0006754|GO:0006810|GO:0006811|GO:0006813|GO:0006814|GO:0016020|GO:0016021|GO:0016323|GO:0016324|GO:0030001|GO:0046034
NEWGENE479	2.50046	0.547511	1.50342	2.56079	6.54487	6.46025	chr1	164490466	164531713		NEWGENE479
56429	0	0	0	0	3.10422	4.89222	chr1	164796732	164824266	+	Dpt	1810032B19Rik|5033416F05Rik|EQ-1|Eq1	dermatopontin	protein-coding	56429	ENSMUSG00000026574	GO:0003674|GO:0005576|GO:0005578|GO:0005615|GO:0007155|GO:0008285|GO:0030199
433374	0	0	0	0	0	0	chr1	164863121	164871438	+	LOC433374		uncharacterized LOC433374	miscRNA	433374
16963	0	0	0	0	0	0	chr1	164931648	164935510	-	Xcl1	AI661682|ATAC|LTN|Lptn|SCM-1|SCM-1a|Scyc1	chemokine (C motif) ligand 1	protein-coding	16963	ENSMUSG00000026573	GO:0001916|GO:0002690|GO:0002725|GO:0002726|GO:0002839|GO:0005125|GO:0005576|GO:0005615|GO:0006935|GO:0006955|GO:0007267|GO:0008009|GO:0009615|GO:0010820|GO:0032689|GO:0032703|GO:0032733|GO:0035782|GO:0042379|GO:0042803|GO:0043433|GO:0045089|GO:0045892|GO:0050727|GO:0051209|GO:0051281|GO:0071353|GO:0071560|GO:0071636|GO:0071663|GO:0090023|GO:2000412|GO:2000503|GO:2000513|GO:2000518|GO:2000538|GO:…
69476	0	0	0	0	0	0	chr1	164960921	164962824	+	1700029M03Rik		RIKEN cDNA 1700029M03 gene	unknown	69476
75857	0	0	0	0	1.8982	0.654721	chr1	165066617	165091930	-	4930568G15Rik		RIKEN cDNA 4930568G15 gene	miscRNA	75857
83993	5.66859	5.78198	5.52196	5.12408	0	0	chr1	165137853	165160773	-	Tbx19	AU019250|D1Ertd754e|Tpit	T-box 19	protein-coding	83993	ENSMUSG00000026572	GO:0003677|GO:0003700|GO:0005515|GO:0005634|GO:0006351|GO:0006355|GO:0021983|GO:0042127|GO:0045165|GO:0045944
108735	8.32683	8.53972	7.69921	8.09777	7.91024	8.19758	chr1	165174341	165194433	-	Sft2d2	2010005O13Rik|AI506168|AW561909|cI-45	SFT2 domain containing 2	protein-coding	108735	ENSMUSG00000040848	GO:0003674|GO:0005575|GO:0006810|GO:0008150|GO:0015031|GO:0016020|GO:0016021|GO:0016192
226591	10.7955	10.6447	10.4602	10.2275	11.7234	11.717	chr1	165212286	165236958	-	Tiprl	1810011K17Rik	TIP41, TOR signalling pathway regulator-like (S. cerevisiae)	protein-coding	226591	ENSMUSG00000040843	GO:0000077|GO:0003674|GO:0005575|GO:0005737|GO:0034048
240888	3.77632	2.14935	4.04196	3.06702	4.47886	4.92265	chr1	165295766	165321851	+	Gpr161	Gm208|Gm208Gpr|vl	G protein-coupled receptor 161	protein-coding	240888	ENSMUSG00000040836	GO:0004871|GO:0004930|GO:0007165|GO:0007186|GO:0016021
74106	9.13528	9.76422	9.3658	9.45247	7.65849	7.47164	chr1	165329501	165460463	-	Dcaf6	1200006M05Rik|Iqwd1|PC326	DDB1 and CUL4 associated factor 6	protein-coding	74106	ENSMUSG00000026571	GO:0005634|GO:0030374|GO:0045944|GO:0080008
70456	10.1583	10.4145	10.1473	10.1136	7.03574	7.57673	chr1	165460637	165481214	+	Mpc2	0610006C01Rik|2010002I07Rik|2610205H19Rik|AA108335|Brp44|ESTM43	mitochondrial pyruvate carrier 2	protein-coding	70456	ENSMUSG00000026568	GO:0005622|GO:0005739|GO:0005743|GO:0006090|GO:0006810|GO:0006850|GO:0016020|GO:0016021|GO:0050833
271639	0.895094	1.98361	2.83428	1.49959	4.54233	3.95056	chr1	165485183	165576773	+	Adcy10	4930431D04Rik|4931412F17|Sacy|sAC	adenylate cyclase 10	protein-coding	271639	ENSMUSG00000026567	GO:0000166|GO:0000287|GO:0004016|GO:0005524|GO:0005737|GO:0005829|GO:0005856|GO:0005886|GO:0006171|GO:0007283|GO:0009190|GO:0016020|GO:0016829|GO:0016849|GO:0030145|GO:0030424|GO:0030425|GO:0030426|GO:0035556|GO:0043025|GO:0043065|GO:0045177|GO:0045178|GO:0046872|GO:0051117
606514	0	0	0	0	0	0	chr1	165488966	165489354	+	Gm6050	Ppia-ps1-1625	peptidylprolyl isomerase A pseudogene 1_1625.1	pseudo	606514
100416676	0	0	0	0	0	0	chr1	165493406	165495001	+	Gm18186		zinc finger protein 758 pseudogene	pseudo	100416676
100503247	0	0	0	0	0	0	chr1	165569833	165570139	+	Gm19608		10 kDa heat shock protein, mitochondrial-like	pseudo	100503247
68481	10.8617	10.6153	10.7335	10.357	10.1098	9.89895	chr1	165592181	165634541	-	Mpzl1	1110007A10Rik|PZR	myelin protein zero-like 1	protein-coding	68481	ENSMUSG00000026566	GO:0016020|GO:0016021
100503268	0	0	0	0	0	0	chr1	165631686	165635777	+	Gm19622		predicted gene, 19622	miscRNA	100503268
100093654.chr1	0	0	0	0	0	0	chr1	165641634	165641705	+	Trnap-agg		transfer RNA proline (anticodon AGG)	tRNA	100093654
100093657.chr1	0	0	0	0	0	0	chr1	165642271	165642342	-	Trnap-cgg		transfer RNA proline (anticodon CGG)	tRNA	100093657
100417122	0	0	0	0	0	0	chr1	165643873	165644705	-	Gm18407		translin-associated factor X pseudogene	pseudo	100417122
226594	7.46074	6.87611	6.94465	7.03281	7.92481	7.8583	chr1	165648945	165709732	-	Rcsd1	A430105K13Rik|BC025872	RCSD domain containing 1	protein-coding	226594	ENSMUSG00000040723	GO:0005575|GO:0051015|GO:0071474
100503283	0	0	0	0	0	0	chr1	165708436	165710068	-	Gm19627		predicted gene, 19627	miscRNA	100503283
433375	9.20759	9.18915	8.92976	9.30252	7.55462	7.53715	chr1	165763780	165775304	+	Creg1	AA755314|Creg	cellular repressor of E1A-stimulated genes 1	protein-coding	433375	ENSMUSG00000040713	GO:0005576|GO:0005667|GO:0006355|GO:0008134|GO:0010181|GO:0016491|GO:0040008|GO:0055114
12503	6.43538	6.6918	6.87411	6.98686	4.89099	5.69374	chr1	165788681	165877276	+	Cd247	4930549J05Rik|A430104F18Rik|AW552088|Cd3|Cd3-eta|Cd3-zeta|Cd3h|Cd3z|Cd3zeta|T3z|Tcrk|Tcrz	CD247 antigen	protein-coding	12503	ENSMUSG00000005763	GO:0004888|GO:0005515|GO:0005737|GO:0005886|GO:0007165|GO:0007166|GO:0016020|GO:0016021|GO:0042101|GO:0042105|GO:0042802|GO:0050852
18986	10.8116	11.2588	11.4311	11.5354	10.8306	10.7946	chr1	165865154	166002634	-	Pou2f1	2810482H01Rik|NF-A1|Oct-1|Oct1|Otf-1|Otf1	POU domain, class 2, transcription factor 1	protein-coding	18986	ENSMUSG00000026565	GO:0001077|GO:0003677|GO:0003700|GO:0005515|GO:0005634|GO:0005667|GO:0006351|GO:0006355|GO:0030910|GO:0043565|GO:0045892|GO:0045944|GO:0060235
100416219	0	0	0	0	0	0	chr1	165941617	165943505	+	Gm17976		heat shock protein 8 pseudogene	pseudo	100416219
665409	0	0	0	0	0	0	chr1	166043277	166043712	-	Gm7626	EG665409	transcription elongation factor B polypeptide 2 pseudogene	pseudo	665409
240892	5.22241	4.86418	0	0.480226	10.2364	10.3728	chr1	166098148	166127898	-	Dusp27	C130085G02Rik|Gm209	dual specificity phosphatase 27 (putative)	protein-coding	240892	ENSMUSG00000026564	GO:0005575|GO:0006470|GO:0008138|GO:0016311|GO:0016791
59290	6.09014	6.07464	5.51519	4.80683	11.8893	11.8546	chr1	166130460	166166510	+	Gpa33	2010310L10Rik|2210401D16Rik|BB116197	glycoprotein A33 (transmembrane)	protein-coding	59290	ENSMUSG00000000544	GO:0005886|GO:0016020|GO:0016021
98558	12.4046	12.2946	11.812	11.7856	7.67192	8.21363	chr1	166201385	166238744	-	Mael	4933405K18Rik|AU019877	maelstrom homolog (Drosophila)	protein-coding	98558	ENSMUSG00000040629	GO:0000122|GO:0000785|GO:0000902|GO:0001741|GO:0003677|GO:0005515|GO:0005634|GO:0005737|GO:0006974|GO:0007126|GO:0007128|GO:0007129|GO:0007140|GO:0007275|GO:0007283|GO:0009566|GO:0010629|GO:0016585|GO:0030154|GO:0030849|GO:0031047|GO:0033391|GO:0034587|GO:0043046|GO:0043066|GO:0043186|GO:0043231|GO:0046620|GO:0048471|GO:0071547
100039795	3.57548	2.78198	2.55233	3.49959	6.23467	6.85982	chr1	166254139	166316832	+	Ildr2	2810478N18Rik|3110063L10Rik|AI852300|D1Ertd471e|Dbsm1|ENSMUSG00000040612|Ll	immunoglobulin-like domain containing receptor 2	protein-coding	100039795	ENSMUSG00000040612	GO:0009749|GO:0030073|GO:0030154|GO:0031016|GO:0048873
100503318	0	0	0	0	0	0	chr1	166377882	166380494	-	Gm15853	OTTMUSG00000026880	predicted gene 15853	miscRNA	100503318
27878	10.3537	10.2279	9.67324	9.69339	7.95644	8.38103	chr1	166379167	166393620	+	Tada1	2900026B15Rik|D1Ertd251e|Staf42|Tada1l	transcriptional adaptor 1	protein-coding	27878	ENSMUSG00000026563	GO:0003713|GO:0005634|GO:0006351|GO:0006355|GO:0030914|GO:0043966|GO:0070461
71592	7.82609	7.79969	6.92088	7.06873	4.45266	3.53288	chr1	166384623	166409828	-	Pogk	9130401E23Rik|BASS2|mKIAA1513	pogo transposable element with KRAB domain	protein-coding	71592	ENSMUSG00000040596	GO:0003676|GO:0003677|GO:0005575|GO:0005622|GO:0005634|GO:0006355|GO:0007275|GO:0008150
100040287	11.4164	11.3211	11.3216	11.4557	3.93182	3.58647	chr1	166431516	166431899	-	Gm16418	EG640373	ubiquinol-cytochrome c reductase subunit pseudogene	pseudo	100040287
226601	0	0	0	0	0	0	chr1	166483613	166497588	-	Gm4846	EG226601|Fmo13	predicted gene 4846	protein-coding	226601	ENSMUSG00000086056	GO:0003674|GO:0004497|GO:0004499|GO:0005575|GO:0005783|GO:0008150|GO:0016020|GO:0016491|GO:0043231|GO:0055114
226604	0	0	0	0	0	0	chr1	166628971	166647693	-	Gm4847	EG226604|Fmo12	predicted gene 4847	protein-coding	226604	ENSMUSG00000051081	GO:0003674|GO:0004497|GO:0004499|GO:0005575|GO:0005783|GO:0008150|GO:0016020|GO:0016491|GO:0043231|GO:0055114
240894	0	0	0	0	0	0	chr1	166662055	166681845	-	Fmo9	4831428F09Rik	flavin containing monooxygenase 9	protein-coding	240894	ENSMUSG00000026560	GO:0003674|GO:0004497|GO:0004499|GO:0005575|GO:0005783|GO:0008150|GO:0016020|GO:0016491|GO:0043231|GO:0055114
240895	6.58745	6.25771	6.1556	6.0223	0	0	chr1	166762145	166770494	+	Gm4954	EG240895	SNW domain containing 1 pseudogene	pseudo	240895
622102	3.66859	3.24141	2.2893	3.23656	0	0	chr1	166945552	166946415	-	Gm6286	EG622102	ribosomal protein L7A pseudogene	pseudo	622102
100503962	0	0	0	0	0.973239	0	chr1	166974023	166999730	-	Gm16701		predicted gene, 16701	miscRNA	100503962
226610	7.08644	7.02076	5.80026	5.74752	3.1665	2.08559	chr1	167001417	167091302	+	Fam78b	C030014K22Rik|C030020L09Rik	family with sequence similarity 78, member B	protein-coding	226610	ENSMUSG00000060568	GO:0003674|GO:0005575|GO:0008150
100416009	0	0	0	0	0	0	chr1	167141130	167141819	+	Gm17868		TSPY-like 3 pseudogene	pseudo	100416009
101056000	3.06365	2.98709	3.6117	3.37406	3.71996	3.62096	chr1	167185978	167186388	-	LOC101056000		60S ribosomal protein L7a-like	pseudo	101056000
80914	9.47926	9.90653	10.7468	10.6123	11.5179	11.4989	chr1	167226084	167285127	-	Uck2	AA407809|AI481316|AU018180|AU020720|TSA903|UK|UMK|Umpk	uridine-cytidine kinase 2	protein-coding	80914	ENSMUSG00000026558	GO:0000166|GO:0004849|GO:0005515|GO:0005524|GO:0005829|GO:0008150|GO:0008152|GO:0016301|GO:0016310|GO:0016740|GO:0016773|GO:0043231
68944	9.93612	9.6769	10.4199	10.0738	11.319	11.1368	chr1	167308670	167333978	+	Tmco1	1190006A08Rik|4930403O06Rik|AA109065|AU022572|ESTM39	transmembrane and coiled-coil domains 1	protein-coding	68944	ENSMUSG00000052428	GO:0003674|GO:0005783|GO:0005794|GO:0008150|GO:0016020|GO:0016021
56752	11.2496	10.945	9.87512	9.88148	11.604	11.4955	chr1	167349991	167368530	+	Aldh9a1	AA139417|Abaldh|ESTM40|TMABA-DH|Tmabadh	aldehyde dehydrogenase 9, subfamily A1	protein-coding	56752	ENSMUSG00000026687	GO:0004029|GO:0005737|GO:0005739|GO:0005829|GO:0005886|GO:0006081|GO:0008152|GO:0009437|GO:0016491|GO:0016620|GO:0019145|GO:0042136|GO:0042803|GO:0043176|GO:0047105|GO:0051287|GO:0055114
66447	10.2152	10.2172	9.79048	9.81231	10.2356	9.92851	chr1	167372384	167393797	-	Mgst3	2010012L10Rik|2010306B17Rik|2700004G04Rik|AA516734|GST-III	microsomal glutathione S-transferase 3	protein-coding	66447	ENSMUSG00000026688	GO:0004364|GO:0004602|GO:0005783|GO:0006750|GO:0016020|GO:0016021|GO:0016740|GO:0043231|GO:0055114
240899	0	2.1039	0	0	0	0	chr1	167445675	167466780	-	Lrrc52	4930413P14Rik	leucine rich repeat containing 52	protein-coding	240899	ENSMUSG00000040485	GO:0003674|GO:0005216|GO:0005575|GO:0005886|GO:0006810|GO:0006811|GO:0008150|GO:0016020|GO:0016021
100503977	0	0	0	0	0	0	chr1	167487895	167503031	-	Gm19995		predicted gene, 19995	miscRNA	100503977
20183	4.38362	2.1039	2.52592	0	2.71291	1.04016	chr1	167598362	167639623	+	Rxrg	Nr2b3	retinoid X receptor gamma	protein-coding	20183	ENSMUSG00000015843	GO:0003677|GO:0003700|GO:0003707|GO:0004886|GO:0005634|GO:0006351|GO:0006355|GO:0008270|GO:0031641|GO:0043401|GO:0043565|GO:0045944|GO:0046872|GO:0048384
110648	2.20464	4.22941	2.58442	1.53246	1.33329	0.975034	chr1	167689558	167848733	+	Lmx1a	Lmx1.1|dr|dreher|sst	LIM homeobox transcription factor 1 alpha	protein-coding	110648	ENSMUSG00000026686	GO:0001558|GO:0003677|GO:0003700|GO:0005634|GO:0006351|GO:0006355|GO:0007275|GO:0007411|GO:0007417|GO:0007420|GO:0008270|GO:0010468|GO:0021542|GO:0021549|GO:0021766|GO:0021953|GO:0030182|GO:0030901|GO:0043565|GO:0045665|GO:0046872|GO:0071542
18514	9.40183	9.32406	9.36527	9.53802	6.11106	6.83307	chr1	168119364	168432258	-	Pbx1	2310056B04Rik|AI848790|AU015730|D230003C07Rik|Pbx-1|Pbx1a|Pbx1b	pre B cell leukemia homeobox 1	protein-coding	18514	ENSMUSG00000052534	GO:0001655|GO:0001658|GO:0003677|GO:0003700|GO:0005515|GO:0005634|GO:0005667|GO:0005737|GO:0006351|GO:0006355|GO:0006694|GO:0007548|GO:0008134|GO:0008284|GO:0009887|GO:0009952|GO:0009954|GO:0030154|GO:0030278|GO:0030325|GO:0030326|GO:0035162|GO:0042127|GO:0043433|GO:0043565|GO:0045665|GO:0045944|GO:0046982|GO:0048536|GO:0048538|GO:0048568|GO:0048706
383613	0	0	0	0	0	0	chr1	169453528	169453869	-	Gm5265	EG383613	predicted pseudogene 5265	pseudo	383613
66977	10.3923	9.93929	10.7627	10.4732	10.0742	10.2548	chr1	169497934	169531464	-	Nuf2	2410003C07Rik|AU044112|C85691|Cdca1|NUF2R	NUF2, NDC80 kinetochore complex component, homolog (S. cerevisiae)	protein-coding	66977	ENSMUSG00000026683	GO:0000775|GO:0000776|GO:0003674|GO:0005634|GO:0005694|GO:0007049|GO:0007067|GO:0008608|GO:0031262|GO:0051301
100417923	0	0	0	0	0	0	chr1	169591549	169592132	-	Gm18900		eukaryotic translation initiation factor 4E pseudogene	pseudo	100417923
19737	6.15517	6.56018	4.28053	4.47986	0	0	chr1	169655501	169693526	+	Rgs5	1110070A02Rik	regulator of G-protein signaling 5	protein-coding	19737	ENSMUSG00000026678	GO:0005096|GO:0005737|GO:0005886|GO:0007165|GO:0007186|GO:0009968|GO:0016020|GO:0038032
19736	2.47594	4.91126	0	5.39958	0.823299	0	chr1	169741477	169747642	-	Rgs4	AA004315|AA597169|ESTM48|ESTM50	regulator of G-protein signaling 4	protein-coding	19736	ENSMUSG00000038530	GO:0005096|GO:0005737|GO:0005829|GO:0005886|GO:0007186|GO:0009968|GO:0016020|GO:0038032
78465	0.194654	0	0	0	3.1263	1.96443	chr1	169928939	169934653	+	1700084C01Rik		RIKEN cDNA 1700084C01 gene	protein-coding	78465	ENSMUSG00000070532	GO:0003674|GO:0005575|GO:0008150
15490	9.61946	8.84918	9.03352	9.40239	8.19396	7.87024	chr1	169949537	169969205	-	Hsd17b7	AI266814	hydroxysteroid (17-beta) dehydrogenase 7	protein-coding	15490	ENSMUSG00000026675	GO:0000166|GO:0000253|GO:0004303|GO:0005148|GO:0005783|GO:0005886|GO:0006694|GO:0006695|GO:0008152|GO:0008610|GO:0016020|GO:0016021|GO:0016491|GO:0055114
67303	6.8222	6.67718	6.5801	6.04223	4.75194	5.17692	chr1	169969409	169972396	+	3110045C21Rik	AI838577	RIKEN cDNA 3110045C21 gene	miscRNA	67303		GO:0003674|GO:0005575|GO:0008150
18214	5.73446	5.89718	5.6398	6.19679	7.6567	8.2887	chr1	169972307	170110730	-	Ddr2	AW495251|Ntrkr3|tyro10	discoidin domain receptor family, member 2	protein-coding	18214	ENSMUSG00000026674	GO:0000166|GO:0001503|GO:0003416|GO:0004672|GO:0004713|GO:0004714|GO:0005518|GO:0005524|GO:0005886|GO:0006468|GO:0007155|GO:0007169|GO:0008284|GO:0010763|GO:0016020|GO:0016021|GO:0016301|GO:0016310|GO:0016324|GO:0016740|GO:0016772|GO:0018108|GO:0030199|GO:0030500|GO:0031214|GO:0035988|GO:0038062|GO:0038063|GO:0045669|GO:0045860|GO:0046777|GO:0048146|GO:0051091|GO:0090091
107652	9.77782	10.1896	9.69873	9.62016	9.50879	9.45742	chr1	170142003	170174946	-	Uap1	AA420407|AA437972|AGX-1|AGX-2|AGX1|AgX|ESTM38|SPAG2	UDP-N-acetylglucosamine pyrophosphorylase 1	protein-coding	107652	ENSMUSG00000026670	GO:0003977|GO:0005634|GO:0005737|GO:0005829|GO:0005886|GO:0006047|GO:0008152|GO:0016740|GO:0016779|GO:0030246
16589	8.01911	9.13879	8.53311	8.63797	8.47789	8.54584	chr1	170199256	170215393	-	Uhmk1	4732477C12Rik|4930500M09Rik|AA673513|AI449218|AU021979|KIS|Kist	U2AF homology motif (UHM) kinase 1	protein-coding	16589	ENSMUSG00000026667	GO:0000166|GO:0003676|GO:0003723|GO:0004672|GO:0004674|GO:0005515|GO:0005524|GO:0005634|GO:0005737|GO:0006468|GO:0007050|GO:0016301|GO:0016310|GO:0016740|GO:0016772|GO:0018105|GO:0019899|GO:0030424|GO:0031175|GO:0032839|GO:0043021|GO:0045948|GO:0046777|GO:0046825|GO:0071598
545378	0	0	0	0	0	0	chr1	170232871	170251587	+	Sh2d1b2	EAT-2B|Eat2b|Ert|Sh2d1c	SH2 domain protein 1B2	protein-coding	545378	ENSMUSG00000073494	GO:0005515|GO:0005575|GO:0018108|GO:0032814|GO:0045953|GO:0050731
622708	0	0	0	0	0	0	chr1	170254049	170255739	-	Gm6345	EG622708	predicted gene 6345	unknown	622708
26904	5.39651	4.86944	0.967372	0.914629	1.31835	3.16374	chr1	170277324	170285662	+	Sh2d1b1	EAT-2|EAT-2A|Eat2|Eat2a|Sh2d1b	SH2 domain protein 1B1	protein-coding	26904	ENSMUSG00000096334	GO:0001784|GO:0002769|GO:0005515|GO:0005622|GO:0018108|GO:0032689|GO:0045953|GO:0050731|GO:0050732
665574	3.25355	4.78198	0	3.76463	2.86769	3.8495	chr1	170298193	170306332	-	Gm7694	EG665574	predicted gene 7694	protein-coding	665574	ENSMUSG00000096603	GO:0003674|GO:0005575|GO:0008150
76925	6.28329	7.32887	7.29811	7.41448	6.79434	7.00902	chr1	170308861	170312125	+	1700015E13Rik		RIKEN cDNA 1700015E13 gene	protein-coding	76925	ENSMUSG00000042800	GO:0003674|GO:0005575|GO:0008150
70729	4.42347	4.9519	5.35831	5.63799	6.38412	6.12866	chr1	170317496	170589849	-	Nos1ap	6330408P19Rik|Capon	nitric oxide synthase 1 (neuronal) adaptor protein	protein-coding	70729	ENSMUSG00000038473	GO:0002020|GO:0005575|GO:0008150|GO:0030165|GO:0050998
640532	0	0	0	0	0	0	chr1	170630872	170631553	+	Gm7299	EG640532	ribosomal protein L17 pseudogene	pseudo	640532
320078	4.11749	5.47283	0	0	2.27115	3.16748	chr1	170644532	170682789	+	Olfml2b	1110018N05Rik|4832415H08Rik|AI467542	olfactomedin-like 2B	protein-coding	320078	ENSMUSG00000038463	GO:0005576|GO:0030198|GO:0031012|GO:0042803|GO:0050840
226641	8.81148	8.54309	8.71505	9.16577	9.39419	9.30645	chr1	170704457	170867771	-	Atf6	9130025P16Rik|9630036G24|AA789574|Atf6alpha|ESTM49	activating transcription factor 6	protein-coding	226641	ENSMUSG00000026663	GO:0005634|GO:0045944
101055854	0	0	0	0	0	0	chr1	170850553	170850975	-	LOC101055854		cytochrome c oxidase assembly protein COX14-like	protein-coding	101055854
80915	7.3564	7.87512	7.36419	7.2684	8.68711	8.61426	chr1	170874188	170885540	-	Dusp12	1190004O14Rik|AA027408|AW049275|ESTM36|LMW-DSP4|T-DSP4|VH1|mVH1	dual specificity phosphatase 12	protein-coding	80915	ENSMUSG00000026659	GO:0004721|GO:0004725|GO:0005634|GO:0005737|GO:0006470|GO:0008138|GO:0016311|GO:0016787|GO:0016791|GO:0019900|GO:0033133|GO:0046872
435653	0	0	0	0	0	0	chr1	170907273	170912941	-	Fcrlb	FREB-2|FREB2|FcRL2|Fcrlm2|Fcry|mFCRL2	Fc receptor-like B	protein-coding	435653	ENSMUSG00000070524	GO:0003674|GO:0005737|GO:0005783|GO:0008150
98752	1.25355	1.78198	0.967372	2.17808	5.44024	5.95534	chr1	170917594	170927583	-	Fcrla	BB219290|FCRL|FCRL1|FREB|Fcrlm1|Fcrx|Freb1|mFREB|mFcrX	Fc receptor-like A	protein-coding	98752	ENSMUSG00000038421	GO:0005515|GO:0005576|GO:0005737|GO:0030154
100504052	0	0	0	0	0	0	chr1	170925181	170925660	-	Gm2962	100040778	ubiquinol-cytochrome c reductase binding protein pseudogene	pseudo	100504052
14130	0	1.36694	0	0	5.48362	5.10537	chr1	170960559	170976547	-	Fcgr2b	AI528646|CD32|F630109E10Rik|Fc[g]RII|FcgRII|Fcgr2|Fcgr2a|Fcr-2|Fcr-3|Ly-17|Ly-m20|LyM-1|Lym-1	Fc receptor, IgG, low affinity IIb	protein-coding	14130	ENSMUSG00000026656	GO:0001811|GO:0002638|GO:0002862|GO:0002865|GO:0002924|GO:0005057|GO:0005515|GO:0005576|GO:0005737|GO:0005856|GO:0005886|GO:0005887|GO:0006911|GO:0006952|GO:0006955|GO:0007165|GO:0007166|GO:0009617|GO:0009897|GO:0016020|GO:0016021|GO:0016064|GO:0019864|GO:0019886|GO:0030889|GO:0032693|GO:0045576|GO:0050765|GO:0050766|GO:0050777|GO:0071219
246256	0	0	0	0	0	0	chr1	171018926	171029761	+	Fcgr4	4833442P21Rik|CD16-2|FcgRIV|FcgammaRIV|Fcgr3a|Fcrl3	Fc receptor, IgG, low affinity IV	protein-coding	246256	ENSMUSG00000059089	GO:0001866|GO:0009897|GO:0009986|GO:0051930|GO:0071222
100093673.chr1.1	0	0	0	0	0	0	chr1	171033942	171034015	-	Trnan-guu		transfer RNA asparagine (anticodon GUU)	tRNA	100093673
100093677.chr1.1	0	0	0	0	0	0	chr1	171037029	171037100	-	Trnad-guc		transfer RNA aspartic acid (anticodon GUC)	tRNA	100093677
100093693.chr1.1	0	0	0	0	0	0	chr1	171037997	171038068	-	Trnag-ucc		transfer RNA glycine (anticodon UCC)	tRNA	100093693
100093641.chr1.1	0	0	0	0	0	0	chr1	171038614	171038696	+	Trnal-cag		transfer RNA leucine (anticodon CAG)	tRNA	100093641
100093692.chr1.1	3.84642	3.52128	1.55233	2.83683	4.9606	5.49542	chr1	171044985	171045055	+	Trnag-gcc		transfer RNA glycine (anticodon GCC)	tRNA	100093692
14131	3.91651	4.9519	3.66781	3.3734	4.97864	5.91409	chr1	171051169	171059403	-	Fcgr3	CD16	Fc receptor, IgG, low affinity III	protein-coding	14131	ENSMUSG00000059498	GO:0001788|GO:0001798|GO:0001805|GO:0001812|GO:0001820|GO:0006910|GO:0006911|GO:0007166|GO:0019770|GO:0019864|GO:0030593|GO:0038094|GO:0042535|GO:0042590|GO:0045576|GO:0050766|GO:0050776
100093679.chr1.1	0	0	0	0	3.70858	3.40942	chr1	171064164	171064235	-	Trnae-cuc		transfer RNA glutamic acid (anticodon CUC)	tRNA	100093679
100093693.chr1.2	0	0	0	0	0	0	chr1	171064699	171064770	-	Trnag-ucc		transfer RNA glycine (anticodon UCC)	tRNA	100093693
100093677.chr1.2	0	0	0	0	0	0	chr1	171065358	171065429	-	Trnad-guc		transfer RNA aspartic acid (anticodon GUC)	tRNA	100093677
100093641.chr1.2	0	0	0	0	0	0	chr1	171065984	171066066	+	Trnal-cag		transfer RNA leucine (anticodon CAG)	tRNA	100093641
100093692.chr1.2	0	0	0	0	0	0	chr1	171066631	171066701	+	Trnag-gcc		transfer RNA glycine (anticodon GCC)	tRNA	100093692
100093679.chr1.2	0	0	0	0	0	0	chr1	171071792	171071863	-	Trnae-cuc		transfer RNA glutamic acid (anticodon CUC)	tRNA	100093679
100093693.chr1.3	0	0	0	0	0	0	chr1	171072334	171072405	-	Trnag-ucc		transfer RNA glycine (anticodon UCC)	tRNA	100093693
100093677.chr1.3	0	0	0	0	0	0	chr1	171072993	171073064	-	Trnad-guc		transfer RNA aspartic acid (anticodon GUC)	tRNA	100093677
100093641.chr1.3	0	0	0	0	0	0	chr1	171073619	171073701	+	Trnal-cag		transfer RNA leucine (anticodon CAG)	tRNA	100093641
100093692.chr1.3	0	0	0	0	0	0	chr1	171074302	171074372	+	Trnag-gcc		transfer RNA glycine (anticodon GCC)	tRNA	100093692
100093679.chr1.3	0	0	0	0	0	0	chr1	171079406	171079477	-	Trnae-cuc		transfer RNA glutamic acid (anticodon CUC)	tRNA	100093679
100093693.chr1.4	0	0	0	0	0	0	chr1	171079948	171080019	-	Trnag-ucc		transfer RNA glycine (anticodon UCC)	tRNA	100093693
100093677.chr1.4	0	0	0	0	0	0	chr1	171080607	171080678	-	Trnad-guc		transfer RNA aspartic acid (anticodon GUC)	tRNA	100093677
100093641.chr1.4	0	0	0	0	0	0	chr1	171081233	171081315	+	Trnal-cag		transfer RNA leucine (anticodon CAG)	tRNA	100093641
100093692.chr1.4	1.66858	4.16573	2.77473	4.50679	6.64499	5.98661	chr1	171081876	171081946	+	Trnag-gcc		transfer RNA glycine (anticodon GCC)	tRNA	100093692
100093641.chr1.5	0	0	0	0	0	0	chr1	171101838	171101920	-	Trnal-cag		transfer RNA leucine (anticodon CAG)	tRNA	100093641
100093677.chr1.5	0	0	0	0	0	0	chr1	171102371	171102442	+	Trnad-guc		transfer RNA aspartic acid (anticodon GUC)	tRNA	100093677
100093693.chr1.5	0	0	0	0	0	0	chr1	171102756	171102827	+	Trnag-ucc		transfer RNA glycine (anticodon UCC)	tRNA	100093693
100093679.chr1.4	0	0	0	0	0	0	chr1	171103043	171103114	+	Trnae-cuc		transfer RNA glutamic acid (anticodon CUC)	tRNA	100093679
100093649.chr1	0	0.308045	0	0	1.66009	1.97703	chr1	171111443	171111515	+	Trnav-cac		transfer RNA valine (anticodon CAC)	tRNA	100093649
75472	4.35692	4.23254	3.60732	2.23656	6.44658	6.60781	chr1	171121661	171126967	+	1700009P17Rik	AV282292|Flattop|Fltp	RIKEN cDNA 1700009P17 gene	protein-coding	75472	ENSMUSG00000026649	GO:0003674|GO:0005575|GO:0008150
66052	12.105	11.7781	11.681	11.7859	12.141	12.046	chr1	171129157	171150603	-	Sdhc	0610010E03Rik|AI316496|AU019277	succinate dehydrogenase complex, subunit C, integral membrane protein	protein-coding	66052	ENSMUSG00000058076	GO:0000104|GO:0005739|GO:0005743|GO:0006099|GO:0006810|GO:0009055|GO:0016020|GO:0016021|GO:0016627|GO:0022900|GO:0045281|GO:0046872
17528	0	0	2.2893	2.89445	0	1.01328	chr1	171150713	171161123	+	Mpz	Mpp|P-zero|P0	myelin protein zero	protein-coding	17528	ENSMUSG00000056569	GO:0005515|GO:0005886|GO:0016020|GO:0016021|GO:0045217
66425	4.82969	4.0299	5.66668	6.5175	4.5098	5.32867	chr1	171173264	171197035	-	Pcp4l1	1500036F01Rik	Purkinje cell protein 4-like 1	protein-coding	66425	ENSMUSG00000038370	GO:0003674|GO:0005575|GO:0008150
12355	2.98473	3.73803	3.70506	3.68218	7.3793	7.74789	chr1	171213970	171219193	+	Nr1i3	AA209988|AI551208|CAR|CAR-beta|Care2|ESTM32|MB67	nuclear receptor subfamily 1, group I, member 3	protein-coding	12355	ENSMUSG00000005677	GO:0003677|GO:0003700|GO:0003707|GO:0004887|GO:0005515|GO:0005634|GO:0005737|GO:0005829|GO:0005856|GO:0006351|GO:0006355|GO:0008270|GO:0043401|GO:0043565|GO:0045892|GO:0046872
641376	7.59638	7.52342	8.30302	8.35589	10.3681	10.2145	chr1	171217803	171222514	-	Tomm40l		translocase of outer mitochondrial membrane 40 homolog-like (yeast)	protein-coding	641376	ENSMUSG00000005674	GO:0003674|GO:0005739|GO:0005741|GO:0006810|GO:0006811|GO:0006820|GO:0008150|GO:0008308|GO:0015031|GO:0015288|GO:0016020|GO:0016021|GO:0043234|GO:0044070|GO:0046930|GO:0055085
11807	4.3548	2.36134	5.82707	6.61244	9.98863	9.90498	chr1	171225054	171226379	+	Apoa2	Alp-2|ApoA-II|ApoAII|Apoa-2|Hdl-1	apolipoprotein A-II	protein-coding	11807	ENSMUSG00000005681	GO:0002740|GO:0005319|GO:0005543|GO:0005576|GO:0005615|GO:0006457|GO:0006631|GO:0006656|GO:0006810|GO:0006869|GO:0008035|GO:0008203|GO:0008289|GO:0009395|GO:0009749|GO:0010873|GO:0010903|GO:0015485|GO:0015759|GO:0017127|GO:0018158|GO:0018206|GO:0030300|GO:0030301|GO:0031100|GO:0031210|GO:0031647|GO:0032375|GO:0033344|GO:0033700|GO:0034190|GO:0034361|GO:0034364|GO:0034366|GO:0034370|GO:0034374|GO:…
14127	3.45249	3.10102	0.967372	3.35798	4.81934	4.47375	chr1	171229572	171234349	-	Fcer1g	AI573376|CD23|FcR-gamma|FcR[g]|FcRgamma|Fce1g|FcepsilonRI|Ly-50	Fc receptor, IgE, high affinity I, gamma polypeptide	protein-coding	14127	ENSMUSG00000058715	GO:0001798|GO:0001805|GO:0001812|GO:0002283|GO:0002431|GO:0002554|GO:0004888|GO:0005515|GO:0005886|GO:0005887|GO:0006911|GO:0007165|GO:0007166|GO:0007229|GO:0009897|GO:0010543|GO:0016020|GO:0016021|GO:0016064|GO:0019767|GO:0019863|GO:0019864|GO:0019886|GO:0030593|GO:0032733|GO:0032755|GO:0032760|GO:0032765|GO:0032998|GO:0033026|GO:0038095|GO:0042590|GO:0042742|GO:0043306|GO:0045121|GO:0045576|GO:…
226646	12.4649	12.2242	12.1201	12.2178	13.4053	13.3075	chr1	171234860	171247112	-	Ndufs2	AL033311	NADH dehydrogenase (ubiquinone) Fe-S protein 2	protein-coding	226646	ENSMUSG00000013593	GO:0003954|GO:0005739|GO:0005743|GO:0005747|GO:0006810|GO:0006979|GO:0008137|GO:0016020|GO:0016491|GO:0016651|GO:0022900|GO:0046872|GO:0048038|GO:0051287|GO:0051536|GO:0051539|GO:0055114|GO:0070469
240913	0.354476	0	0	1.49959	8.1329	8.3128	chr1	171250422	171259922	+	Adamts4	3830423K05|ADAM-TS4|ADAMTS-2|ADMP-1|mKIAA0688	a disintegrin-like and metallopeptidase (reprolysin type) with thrombospondin type 1 motif, 4	protein-coding	240913	ENSMUSG00000006403	GO:0002020|GO:0004222|GO:0005576|GO:0005578|GO:0005615|GO:0006508|GO:0008233|GO:0008237|GO:0008270|GO:0016787|GO:0031012|GO:0046872
57370	8.32505	8.16573	6.81141	8.16472	11.7425	11.7395	chr1	171270328	171276895	+	B4galt3	9530061M23Rik|AA104562|AW125175|ESTM26|ESTM6|R74981	UDP-Gal:betaGlcNAc beta 1,4-galactosyltransferase, polypeptide 3	protein-coding	57370	ENSMUSG00000052423	GO:0003674|GO:0003831|GO:0003945|GO:0005737|GO:0005794|GO:0005975|GO:0008150|GO:0016020|GO:0016021|GO:0016740|GO:0016757|GO:0046872
19044	9.73704	9.51464	9.06576	9.01945	10.0542	9.9468	chr1	171276992	171281186	-	Ppox	Ppo	protoporphyrinogen oxidase	protein-coding	19044	ENSMUSG00000062729	GO:0000166|GO:0004729|GO:0005739|GO:0005743|GO:0006779|GO:0006783|GO:0016020|GO:0016491|GO:0031304|GO:0031305|GO:0031966|GO:0046501|GO:0055114
30941	9.41496	9.16854	9.732	9.66866	10.5803	10.6077	chr1	171281953	171287961	-	Usp21	ESTM28|Usp16|Usp23|W53272	ubiquitin specific peptidase 21	protein-coding	30941	ENSMUSG00000053483	GO:0003713|GO:0004221|GO:0004843|GO:0005634|GO:0005737|GO:0006351|GO:0006355|GO:0006508|GO:0006511|GO:0008233|GO:0008234|GO:0016568|GO:0016578|GO:0016787|GO:0019784|GO:0045893|GO:0046872
66155	10.7862	10.589	10.9016	10.8355	11.9978	11.9168	chr1	171288564	171294982	-	Ufc1	1110021H02Rik|AA062310|ESTM29	ubiquitin-fold modifier conjugating enzyme 1	protein-coding	66155	ENSMUSG00000062963	GO:0005515|GO:0005575|GO:0071568|GO:0071569
622236	6.50854	6.45327	6.32492	6.14345	6.30382	6.53697	chr1	171305074	171305538	-	Rpl27-ps1	EG622236|Gm6301	ribosomal protein L27, pseudogene 1	pseudo	622236
100504072	5.20215	5.14775	5.88348	5.58819	7.37458	7.27394	chr1	171323941	171327754	-	Gm20045		predicted gene, 20045	miscRNA	100504072
21945	10.3846	10.2057	10.4078	9.99159	10.3762	10.4561	chr1	171329145	171342501	+	Dedd	CASP8IP1|DEFT|Dedpro1|FLDED1|KE05	death effector domain-containing	protein-coding	21945	ENSMUSG00000013973	GO:0003677|GO:0005515|GO:0005634|GO:0005730|GO:0005737|GO:0006351|GO:0006355|GO:0006915|GO:0006917|GO:0042177|GO:0042981|GO:0045892|GO:0046697
27045	9.14506	8.69539	9.3139	9.33619	9.74885	9.50339	chr1	171342237	171345645	-	Nit1	AI255805|ESTM30|W57327	nitrilase 1	protein-coding	27045	ENSMUSG00000013997	GO:0005737|GO:0005739|GO:0006807|GO:0016787|GO:0016810
18637	10.9715	10.9204	11.7817	11.8623	11.9919	12.0047	chr1	171345699	171358170	+	Pfdn2	ESTM27|W48336	prefoldin 2	protein-coding	18637	ENSMUSG00000006412	GO:0003674|GO:0005634|GO:0005737|GO:0005739|GO:0005829|GO:0006457|GO:0016272|GO:0051082
68874	8.03386	7.85145	8.11242	8.19648	7.6193	7.68922	chr1	171358449	171360798	-	Klhdc9	1190002J23Rik|AA087357|ESTM31	kelch domain containing 9	protein-coding	68874	ENSMUSG00000045259	GO:0003674|GO:0005575|GO:0008150
71740	0.668585	1.36694	4.1373	3.61285	7.23083	6.63306	chr1	171370099	171388287	+	Pvrl4	1200017F15Rik|Prr4	poliovirus receptor-related 4	protein-coding	71740	ENSMUSG00000006411	GO:0003674|GO:0005886|GO:0005912|GO:0007155|GO:0016020|GO:0016021|GO:0016337|GO:0030054
226652	3.70352	3.1039	5.46491	4.03911	6.15046	6.34278	chr1	171388960	171410298	+	Arhgap30	6030405P05Rik|Gm102|mFLJ00267	Rho GTPase activating protein 30	protein-coding	226652	ENSMUSG00000048865	GO:0003674|GO:0005096|GO:0005622|GO:0007165|GO:0031410
22278	9.58247	9.23237	10.7594	10.9086	11.6224	11.5164	chr1	171411328	171418757	+	Usf1	bHLHb11	upstream transcription factor 1	protein-coding	22278	ENSMUSG00000026641	GO:0000432|GO:0001666|GO:0003677|GO:0003690|GO:0003700|GO:0003705|GO:0005634|GO:0005667|GO:0006006|GO:0006351|GO:0006355|GO:0006366|GO:0009411|GO:0019086|GO:0019899|GO:0019901|GO:0032869|GO:0042803|GO:0042826|GO:0043425|GO:0043565|GO:0045893|GO:0045944|GO:0046982|GO:0046983|GO:0055088
226654	5.02417	5.38116	7.73783	7.16988	6.39526	6.4936	chr1	171419033	171420352	+	Tstd1	AV065366|EG226654|Gm4848|KAT	thiosulfate sulfurtransferase (rhodanese)-like domain containing 1	protein-coding	226654	ENSMUSG00000091166	GO:0003674|GO:0005737|GO:0005739|GO:0008150
16456	11.6367	11.3188	11.999	11.9626	12.2486	12.1111	chr1	171437561	171464593	+	F11r	9130004G24|AA638916|ESTM33|JAM|JAM-1|JAM-A|Jcam|Jcam1|Ly106	F11 receptor	protein-coding	16456	ENSMUSG00000038235	GO:0005515|GO:0005886|GO:0005923|GO:0007155|GO:0016021|GO:0030855
56009	6.76977	7.33656	7.57378	7.59438	8.36338	8.39261	chr1	171503478	171504750	+	Alyref2	C130042O11Rik|REF2|Refbp2	Aly/REF export factor 2	protein-coding	56009	ENSMUSG00000060244	GO:0000166|GO:0003676|GO:0003697|GO:0003723|GO:0005575|GO:0005634|GO:0005681|GO:0005737|GO:0006397|GO:0006810|GO:0008150|GO:0008380|GO:0051028
16429	0	0	0	0	0	0	chr1	171518124	171535294	-	Itln1	IntL|Itln|Itln2|Itln5|Itlna|Lfr	intelectin 1 (galactofuranose binding)	protein-coding	16429	ENSMUSG00000038209	GO:0001934|GO:0005102|GO:0005576|GO:0005886|GO:0007165|GO:0009624|GO:0016020|GO:0030246|GO:0031225|GO:0031526|GO:0045121|GO:0046326
100504110	0	0	0	0	0	0	chr1	171541692	171541861	+	Gm20068		40S ribosomal protein S29-like	pseudo	100504110
18106	0	0	0	0	2.04965	0	chr1	171559193	171585316	+	Cd244	2B4|C9.1|F730046O15Rik|Ly90|NAIL|NKR2B4|Nmrk|SLAMF4	CD244 natural killer cell receptor 2B4	protein-coding	18106	ENSMUSG00000004709	GO:0004872|GO:0005515|GO:0009897|GO:0016020|GO:0016021
17085	0	0	0	0	0	0	chr1	171588613	171607360	-	Ly9	AI893573|CD229|Lgp100|Ly-9|SLAMF3|T100	lymphocyte antigen 9	protein-coding	17085	ENSMUSG00000004707	GO:0004872|GO:0007155|GO:0016020|GO:0016021
75345	0	0	0	2.74886	3.08058	2.2716	chr1	171632403	171653037	-	Slamf7	19A|19A24|4930560D03Rik|CRACC|CS1	SLAM family member 7	protein-coding	75345	ENSMUSG00000038179	GO:0004872|GO:0005515|GO:0005886|GO:0016020|GO:0016021|GO:0032814
100093668	0	0	0	0	0	0	chr1	171669439	171669511	+	Trnah-aug		transfer RNA histidine(anticodon AUG)	tRNA	100093668
12506	5.87591	5.29706	5.89332	6.22645	2.01594	0	chr1	171682055	171705257	+	Cd48	AI449234|AW610730|BCM1|BLAST|BLAST-1|BLAST1|Bcm-1|MEM-102|SLAMF2|Sgp-60	CD48 antigen	protein-coding	12506	ENSMUSG00000015355	GO:0003823|GO:0004872|GO:0005515|GO:0005886|GO:0007165|GO:0009897|GO:0016020|GO:0016021|GO:0031225|GO:0042110|GO:0043234|GO:0043499|GO:0045121|GO:0045576|GO:0046658
100041098	6.71298	6.56334	7.35108	7.0745	4.31611	4.60044	chr1	171711082	171711534	+	Tma7-ps	ENSMUSG00000059058|Gm15431|OTTMUSG00000021761	translational machinery associated 7 homolog (S. cerevisiae), pseudogene	protein-coding	100041098
100418142	0	0	0	0	0	0	chr1	171729915	171730466	+	Gm19030		adaptor-related protein complex 3, sigma 1 subunit pseudogene	pseudo	100418142
27218	0	0	0	0	2.91059	2.82065	chr1	171767132	171801184	+	Slamf1	4933415F16|AA177906|CD150|CDw150|ESTM51|IPO-3|Slam	signaling lymphocytic activation molecule family member 1	protein-coding	27218	ENSMUSG00000015316	GO:0004872|GO:0005515|GO:0005886|GO:0009897|GO:0009986|GO:0016020|GO:0016021|GO:0046649
12523	0	0	0	0	1.73019	3.8789	chr1	171839697	171890718	+	Cd84	A130013D22Rik|CDw84|SLAMF5	CD84 antigen	protein-coding	12523	ENSMUSG00000038147	GO:0004872|GO:0005886|GO:0007155|GO:0016020|GO:0016021
100038548	0	0	0	0	0	0	chr1	171895664	171898237	+	Gm10521	ENSMUSG00000073492	predicted gene 10521	unknown	100038548		GO:0003674|GO:0005575|GO:0008150
30925	2.83851	3.1039	3.28062	3.37406	5.36987	5.19105	chr1	171917537	171953167	+	Slamf6	KAL1|KAL1b|Ly108|NTB-A|NTBA|SF2000	SLAM family member 6	protein-coding	30925	ENSMUSG00000015314	GO:0004872|GO:0005886|GO:0005887|GO:0016020|GO:0016021
93840	7.65628	8.23361	7.66494	8.26153	8.74306	8.60982	chr1	172004371	172028045	-	Vangl2	C530001F03Rik|Lp|Lpp1|Ltap|Vang1l2|loop-tail|ska17|ska<m17Jus>|stbm|strabismus	vang-like 2 (van gogh, Drosophila)	protein-coding	93840	ENSMUSG00000026556	GO:0001569|GO:0001736|GO:0001843|GO:0001942|GO:0001947|GO:0003148|GO:0003149|GO:0003150|GO:0003347|GO:0003402|GO:0005515|GO:0005886|GO:0005911|GO:0007266|GO:0007275|GO:0009952|GO:0016020|GO:0016021|GO:0016323|GO:0016324|GO:0016328|GO:0022007|GO:0032956|GO:0035019|GO:0035058|GO:0035567|GO:0035787|GO:0042060|GO:0043507|GO:0045176|GO:0045197|GO:0048103|GO:0048105|GO:0048546|GO:0060028|GO:0060029|GO:…
18071	0	0	0	0	2.11884	2.97068	chr1	172052292	172057596	-	Nhlh1	Hen1|Nscl|Tal2|bHLHa35	nescient helix loop helix 1	protein-coding	18071	ENSMUSG00000051251	GO:0003677|GO:0005634|GO:0006351|GO:0006355|GO:0007275|GO:0030154|GO:0046983
59287	11.0427	10.631	11.0222	10.8321	11.4647	11.674	chr1	172066013	172082749	-	Ncstn	9430068N19Rik|AA727311|Aph2|D1Dau13e|Kiaa0253|Nct|mKIAA0253	nicastrin	protein-coding	59287	ENSMUSG00000003458	GO:0002262|GO:0004175|GO:0005515|GO:0005765|GO:0005783|GO:0005794|GO:0005886|GO:0005887|GO:0006509|GO:0007219|GO:0008233|GO:0016020|GO:0016021|GO:0016485|GO:0042098|GO:0043085|GO:0050435|GO:0050673
12847	12.8547	12.5372	12.0966	12.0498	11.5099	11.6682	chr1	172082529	172122332	+	Copa	AU040324|xenin	coatomer protein complex subunit alpha	protein-coding	12847	ENSMUSG00000026553	GO:0005179|GO:0005198|GO:0005576|GO:0005615|GO:0005737|GO:0005794|GO:0006810|GO:0006886|GO:0015031|GO:0016020|GO:0016192|GO:0030117|GO:0030126|GO:0030157|GO:0031410
100504176	3.60593	5.00883	4.45212	4.9008	1.50311	2.48004	chr1	172121349	172137472	-	Gm20101		predicted gene, 20101	miscRNA	100504176
19298	11.3034	10.8742	11.4442	11.6117	11.4545	11.483	chr1	172126755	172136497	+	Pex19	Pxf	peroxisomal biogenesis factor 19	protein-coding	19298	ENSMUSG00000003464	GO:0005515|GO:0005634|GO:0005737|GO:0005777|GO:0005778|GO:0006625|GO:0007031|GO:0016020|GO:0016021|GO:0016557|GO:0031526|GO:0036105|GO:0045046|GO:0047485|GO:0050821|GO:0061077|GO:0072321|GO:1900131
100041219	0	0	0	0	0	0	chr1	172143893	172144965	-	Gm10171	ENSMUSG00000066693	translocase of inner mitochondrial membrane 23 homolog pseudogene	pseudo	100041219
98193	11.7909	11.4146	11.9383	11.8633	11.4605	11.3597	chr1	172148015	172196393	+	Dcaf8	AA408877|AA433120|AA792214|AU018973|C76055|D1Dau35e|D1Ucla4|H326|Wdr42a	DDB1 and CUL4 associated factor 8	protein-coding	98193	ENSMUSG00000026554	GO:0003674|GO:0008150|GO:0080008
18611	5.82765	6.21804	6.30693	7.25667	8.55393	8.88638	chr1	172196729	172206781	-	Pea15a	Mat1|PEA-15|Pea15|Pkcs15	phosphoprotein enriched in astrocytes 15A	protein-coding	18611	ENSMUSG00000013698	GO:0005080|GO:0005737|GO:0005875|GO:0006810|GO:0006915|GO:0008643|GO:0035556|GO:0042981|GO:0046325
12372	1.7612	0.781976	0.967372	2.05213	5.76652	5.53912	chr1	172209894	172219895	-	Casq1	CSQ|CSQ-1|CSQ1|sCSQ	calsequestrin 1	protein-coding	12372	ENSMUSG00000007122	GO:0005509|GO:0005737|GO:0005739|GO:0005794|GO:0006937|GO:0007029|GO:0009408|GO:0010880|GO:0014802|GO:0014804|GO:0014809|GO:0016529|GO:0030016|GO:0030315|GO:0031674|GO:0033018|GO:0042383|GO:0043231|GO:0051282
27222	0	0.406467	0	0	0.893324	0	chr1	172223508	172258424	-	Atp1a4		ATPase, Na+/K+ transporting, alpha 4 polypeptide	protein-coding	27222	ENSMUSG00000007107	GO:0000166|GO:0003824|GO:0005391|GO:0005524|GO:0005575|GO:0005886|GO:0006200|GO:0006754|GO:0006810|GO:0006811|GO:0006812|GO:0006813|GO:0006814|GO:0007283|GO:0008152|GO:0009566|GO:0015077|GO:0015662|GO:0015672|GO:0016020|GO:0016021|GO:0016787|GO:0016820|GO:0030317|GO:0030641|GO:0035725|GO:0042391|GO:0046872
218888	0	0	0	0	0	0	chr1	172226239	172227300	+	Gm4816	Timm23p	translocase of inner mitochondrial membrane 23 homolog pseudogene	pseudo	218888
140559	8.56434	8.7238	9.59933	9.39238	7.54414	7.87468	chr1	172261632	172319841	+	Igsf8	AA033172|AU041109|ESTM34|EWI-2|KCT-4|PGRL|R75384	immunoglobulin superfamily, member 8	protein-coding	140559	ENSMUSG00000038034	GO:0005515|GO:0005886|GO:0008150|GO:0016020|GO:0016021
98660	0	2.58933	6.3222	5.84995	1.14523	3.54727	chr1	172271709	172298064	-	Atp1a2	AW060654|Atpa-3|mKIAA0778	ATPase, Na+/K+ transporting, alpha 2 polypeptide	protein-coding	98660	ENSMUSG00000007097	GO:0000166|GO:0001504|GO:0002026|GO:0002087|GO:0003824|GO:0005391|GO:0005515|GO:0005524|GO:0005737|GO:0005768|GO:0005886|GO:0005890|GO:0005901|GO:0006754|GO:0006810|GO:0006811|GO:0006812|GO:0006813|GO:0006814|GO:0006937|GO:0006940|GO:0006942|GO:0008152|GO:0008217|GO:0008344|GO:0008542|GO:0015077|GO:0015662|GO:0015672|GO:0015991|GO:0016020|GO:0016021|GO:0016787|GO:0016820|GO:0019229|GO:0019829|GO:…
16524	0	0	0	0	0	0.127037	chr1	172320504	172329263	-	Kcnj9	1700085N21Rik|Girk3|Kir3.3|mbGIRK3	potassium inwardly-rectifying channel, subfamily J, member 9	protein-coding	16524	ENSMUSG00000038026	GO:0005216|GO:0005242|GO:0005244|GO:0005886|GO:0006810|GO:0006811|GO:0006813|GO:0015467|GO:0016020|GO:0016021|GO:0034765
16513	3.57548	4.78198	3.1373	1.58366	3.34686	3.40617	chr1	172341210	172374085	+	Kcnj10	BIR10|BIRK-1|Kir1.2|Kir4.1	potassium inwardly-rectifying channel, subfamily J, member 10	protein-coding	16513	ENSMUSG00000044708	GO:0000166|GO:0005216|GO:0005242|GO:0005244|GO:0005267|GO:0005515|GO:0005524|GO:0005886|GO:0005887|GO:0005902|GO:0006810|GO:0006811|GO:0006813|GO:0007601|GO:0007628|GO:0010107|GO:0014003|GO:0016010|GO:0016020|GO:0016021|GO:0016323|GO:0016324|GO:0022010|GO:0034220|GO:0034765|GO:0042391|GO:0042802|GO:0048169|GO:0051289|GO:0051930|GO:0051935|GO:0051938|GO:0055075|GO:0060075|GO:0060081|GO:0071805
67556	7.69095	7.75926	8.46722	8.20003	8.12365	7.84394	chr1	172376531	172384099	+	Pigm	4933437L05Rik|AI644422|AV302080|C920011G20Rik	phosphatidylinositol glycan anchor biosynthesis, class M	protein-coding	67556	ENSMUSG00000050229	GO:0000030|GO:0005575|GO:0005783|GO:0005789|GO:0006506|GO:0016020|GO:0016021|GO:0016740|GO:0016757|GO:0016758
NEWGENE480	2.32851	0.13812	1.3008	2.23032	3.92241	4.21076	chr1	172425976	172427714		NEWGENE480
665819	0	0	0	0	4.56061	4.66544	chr1	172474023	172474814	+	Gm7804	EG665819	ribosomal protein SA pseudogene	pseudo	665819
98365	0.668585	0	2.55233	2.23656	3.6984	3.89187	chr1	172475360	172478409	+	Slamf9	2310026I04Rik|AI462096|CD2F-10|CD84-H1|Cd2f10|SF2001	SLAM family member 9	protein-coding	98365	ENSMUSG00000026548	GO:0003674|GO:0004872|GO:0005575|GO:0008150|GO:0016020|GO:0016021
93842	6.11012	5.09868	8.70583	8.47526	6.2409	6.93642	chr1	172482213	172498877	+	Igsf9	644ETD8|Dasm1|Kiaa1355-hp|NRT1|Ncaml|mKIAA1355	immunoglobulin superfamily, member 9	protein-coding	93842	ENSMUSG00000037995	GO:0003674|GO:0005886|GO:0007275|GO:0007399|GO:0016020|GO:0016021|GO:0016358|GO:0030054|GO:0030154|GO:0030425|GO:0045202
[truncated: 35,068 more rows]
