# Supplementary material for: Sex Specification and Heterogeneity of Primordial Germ Cells in Mice
Source: PLoS One. 2015 Dec 23;10(12):e0144836. doi: 10.1371/journal.pone.0144836 (PMC4689518; doi:10.1371/journal.pone.0144836)
Supplement: S2 Table — The genes which overlapped with Jemeson`s report are highlighted in red. (XLSX) [file pone.0144836.s008.xlsx]

## Sheet: FC2_651_FSG
S2 Table. Lists of respectively sex-specific expressed genes
FSGs (651) gene list			The genes which overlapped with Jemeson`s report are highlighted in red
Gene ID	FC ([E13.5 Female PGC] vs [E13.5 Male PGC]) ( UP - FC ([E13.5 Female PGC] vs [E13.5 Male PGC]) )	Log FC ([E13.5 Female PGC] vs [E13.5 Male PGC]) ( UP - FC ([E13.5 Female PGC] vs [E13.5 Male PGC]) )	FC (abs) ([E13.5 Female PGC] vs [E13.5 Male PGC]) ( UP - FC ([E13.5 Female PGC] vs [E13.5 Male PGC]) )	Regulation ([E13.5 Female PGC] vs [E13.5 Male PGC]) ( UP - FC ([E13.5 Female PGC] vs [E13.5 Male PGC]) )	p (Corr) ( Moderated T-Test p (Corr) cut-off = 0.05 )	p ( Moderated T-Test p (Corr) cut-off = 0.05 )	Regulation ( Moderated T-Test p (Corr) cut-off = 0.05 )	FC (abs) ( Moderated T-Test p (Corr) cut-off = 0.05 )	FC ( Moderated T-Test p (Corr) cut-off = 0.05 )	Log FC ( Moderated T-Test p (Corr) cut-off = 0.05 )	E13FemalePGCcDNA3_CTTGTA_L005_R1_011 trimmed RNA-Seq (Reads)(normalized)	E13FemalePGCcDNA4_GTGAAA_L005_R1_011 trimmed RNA-Seq (Reads)(normalized)	E13MalePGCcDNA2_ACAGTG_L005_R1_003 trimmed RNA-Seq (Reads)(normalized)	E13MalePGCcDNA4_GCCAAT_L005_R1_002 trimmed RNA-Seq (Reads)(normalized)	Chromosome	Start	End	Strand	Gene Symbol	Aliases	Description	Gene Type	Entrez ID	Ensembl ID	GO Accession
15110	209.763	7.71261	209.763	up	0.00666278	6.45558e-05	up	209.763	209.763	7.71261	7.59879	7.82644	0	0	chr11	57828713	57832147	-	Hand1	Ehand1|Hxt|Th1|Thing1|bHLHa27|eHAND	heart and neural crest derivatives expressed transcript 1	protein-coding	15110	ENSMUSG00000037335	GO:0000122|GO:0001525|GO:0001701|GO:0001707|GO:0001709|GO:0001947|GO:0003007|GO:0003144|GO:0003218|GO:0003219|GO:0003677|GO:0003713|GO:0005515|GO:0005634|GO:0005654|GO:0005730|GO:0005737|GO:0006351|GO:0006355|GO:0006366|GO:0007275|GO:0007507|GO:0008134|GO:0019899|GO:0030154|GO:0035050|GO:0042475|GO:0042802|GO:0042803|GO:0043425|GO:0043433|GO:0043565|GO:0045892|GO:0045893|GO:0045944|GO:0046982|GO:…
18426	188.315	7.557	188.315	up	0.00911678	0.000160954	up	188.315	188.315	7.557	7.72295	7.39105	0	0	chr19	5549137	5560575	-	Ovol1	BB147136|Ovo1|movo1	OVO homolog-like 1 (Drosophila)	protein-coding	18426	ENSMUSG00000024922	GO:0000122|GO:0000239|GO:0001078|GO:0001822|GO:0003676|GO:0003677|GO:0003700|GO:0005622|GO:0005634|GO:0006351|GO:0006355|GO:0007283|GO:0007498|GO:0008270|GO:0008544|GO:0043588|GO:0046872
13394	185.686	7.53672	185.686	up	0.00740574	8.28818e-05	up	185.686	185.686	7.53672	7.66072	7.41272	0	0	chr11	95140447	95145801	-	Dlx4	Dlx-4|Dlx7	distal-less homeobox 4	protein-coding	13394	ENSMUSG00000020871	GO:0000976|GO:0003677|GO:0003700|GO:0005575|GO:0005634|GO:0006355|GO:0007275|GO:0043565
232973	169.312	7.40354	169.312	up	0.00512523	2.96705e-05	up	169.312	169.312	7.40354	7.36474	7.50668	0	0.0643278	chr7	24864620	24869691	-	Lypd4	4933400F01Rik	Ly6/Plaur domain containing 4	protein-coding	232973	ENSMUSG00000062732	GO:0003674|GO:0005575|GO:0005886|GO:0008150|GO:0016020|GO:0031225
22113	109.997	6.78132	109.997	up	0.0138025	0.000358977	up	109.997	109.997	6.78132	13.2121	13.1897	6.63045	6.20876	chr7	143501548	143502524	-	Phlda2	Ipl|Tssc3	pleckstrin homology-like domain, family A, member 2	protein-coding	22113	ENSMUSG00000010760	GO:0005543|GO:0005737|GO:0009887|GO:0016020
20287	103.524	6.69382	103.524	up	0.0346022	0.00325178	up	103.524	103.524	6.69382	10.4496	10.2457	3.11783	4.18993	chr7	141278338	141279131	-	Sct		secretin	protein-coding	20287	ENSMUSG00000038580	GO:0005179|GO:0005576
319582	102.095	6.67377	102.095	up	0.0345335	0.00322259	up	102.095	102.095	6.67377	7.75047	6.97187	0.310472	1.06433	chr8	36457548	36513013	+	6430573F11Rik	Kiaa1456	RIKEN cDNA 6430573F11 gene	protein-coding	319582	ENSMUSG00000039620	GO:0003674|GO:0005575|GO:0008150|GO:0008152|GO:0008168|GO:0016740|GO:0032259
12591	100.393	6.64952	100.393	up	0.0411371	0.00536717	up	100.393	100.393	6.64952	5.97364	7.3254	0	0	chr5	147300900	147307249	-	Cdx2	Cdx-2	caudal type homeobox 2	protein-coding	12591	ENSMUSG00000029646	GO:0000122|GO:0000794|GO:0000976|GO:0001568|GO:0001824|GO:0001829|GO:0001890|GO:0003677|GO:0003690|GO:0003700|GO:0003714|GO:0005515|GO:0005634|GO:0006351|GO:0006355|GO:0006357|GO:0007275|GO:0007389|GO:0008284|GO:0008333|GO:0009952|GO:0017053|GO:0030154|GO:0035019|GO:0043234|GO:0043565|GO:0045197|GO:0045597|GO:0045893|GO:0060711
11517	94.4818	6.56196	94.4818	up	0.0230572	0.00114519	up	94.4818	94.4818	6.56196	6.93137	6.25689	0	0.0643278	chr6	55451980	55501455	+	Adcyap1r1	2900024I10Rik|AI846590|PAC1|PAC1R|PACAP1-R	adenylate cyclase activating polypeptide 1 receptor 1	protein-coding	11517	ENSMUSG00000029778	GO:0004871|GO:0004888|GO:0004930|GO:0004999|GO:0005515|GO:0005737|GO:0005768|GO:0005791|GO:0005886|GO:0005901|GO:0005923|GO:0007165|GO:0007166|GO:0007186|GO:0007202|GO:0007275|GO:0007283|GO:0008179|GO:0009986|GO:0010524|GO:0016020|GO:0016021|GO:0019933|GO:0030154|GO:0030306|GO:0030819|GO:0042923|GO:0043005|GO:0060548|GO:0060732
20899	93.9529	6.55387	93.9529	up	0.0168245	0.000509496	up	93.9529	93.9529	6.55387	12.5841	12.4043	6.16034	5.72028	chr6	34920637	34939342	+	Stra8		stimulated by retinoic acid gene 8	protein-coding	20899	ENSMUSG00000029848	GO:0001541|GO:0005737|GO:0006260|GO:0007066|GO:0007126|GO:0007129|GO:0007131|GO:0007283|GO:0009566|GO:0010032|GO:0033315|GO:0042138|GO:0046620|GO:0048599|GO:0071300
19126	91.1312	6.50987	91.1312	up	0.0403987	0.00483627	up	91.1312	91.1312	6.50987	9.03506	8.33677	2.70279	1.64929	chr5	43993622	44102032	-	Prom1	4932416E19Rik|AC133|CD133|Prom|Prom-1|Proml1	prominin 1	protein-coding	19126	ENSMUSG00000029086	GO:0001750|GO:0005615|GO:0005886|GO:0005887|GO:0005902|GO:0005903|GO:0005929|GO:0009986|GO:0010842|GO:0016020|GO:0016021|GO:0016324|GO:0032420|GO:0042622|GO:0042805|GO:0042995|GO:0045296|GO:0045494|GO:0060042|GO:0060219|GO:0071914|GO:0072112|GO:0072139|GO:2000768
116904	89.9179	6.49054	89.9179	up	0.00229814	6.42994e-06	up	89.9179	89.9179	6.49054	7.60438	7.55885	1.11783	1.06433	chr7	81057600	81105612	+	Alpk3	AW319487|D330016D04|MAK|Midori|mKIAA1330	alpha-kinase 3	protein-coding	116904	ENSMUSG00000038763	GO:0003674|GO:0005634|GO:0007507
380687	88.917	6.47439	88.917	up	0.0231427	0.00116376	up	88.917	88.917	6.47439	6.13778	6.81099	0	0	chr6	83874199	83874574	-	Gm5138	ENSMUSG00000079501	glyceraldehyde-3-phosphate dehydrogenase pseudogene	pseudo	380687
78917	87.0791	6.44425	87.0791	up	0.00880602	0.000152178	up	87.0791	87.0791	6.44425	6.58236	6.30615	0	0	chr4	142018092	142028834	+	4930455G09Rik		RIKEN cDNA 4930455G09 gene	miscRNA	78917
21957	79.7169	6.31681	79.7169	up	0.0442509	0.00669298	up	79.7169	79.7169	6.31681	6.44124	7.31021	1.11783	0	chr7	142498836	142516009	+	Tnnt3	fTnT	troponin T3, skeletal, fast	protein-coding	21957	ENSMUSG00000061723	GO:0003009|GO:0005523|GO:0005861|GO:0006937|GO:0006942|GO:0030172|GO:0031013|GO:0043462|GO:0048306
14462	72.4001	6.17792	72.4001	up	0.00746514	8.60039e-05	up	72.4001	72.4001	6.17792	9.52546	9.50438	3.43975	3.23425	chr2	9857078	9878600	-	Gata3	Gata-3	GATA binding protein 3	protein-coding	14462	ENSMUSG00000015619	GO:0000122|GO:0000790|GO:0000902|GO:0000976|GO:0000977|GO:0000979|GO:0000987|GO:0001046|GO:0001071|GO:0001077|GO:0001078|GO:0001158|GO:0001701|GO:0001709|GO:0001764|GO:0001775|GO:0001819|GO:0001822|GO:0001823|GO:0002088|GO:0002572|GO:0003180|GO:0003215|GO:0003281|GO:0003677|GO:0003700|GO:0003713|GO:0005134|GO:0005515|GO:0005634|GO:0005730|GO:0006351|GO:0006355|GO:0006357|GO:0006959|GO:0007165|GO:…
18127	66.68	6.05918	66.68	up	0.00783501	0.000119883	up	66.68	66.68	6.05918	6.21924	6.01695	0.117827	0	chr5	24364819	24384474	+	Nos3	2310065A03Rik|Nos-3|eNOS|ecNOS	nitric oxide synthase 3, endothelial cell	protein-coding	18127	ENSMUSG00000028978	GO:0001525|GO:0001542|GO:0001701|GO:0001974|GO:0002028|GO:0003057|GO:0003100|GO:0003785|GO:0004517|GO:0005506|GO:0005516|GO:0005634|GO:0005730|GO:0005737|GO:0005739|GO:0005794|GO:0005856|GO:0005886|GO:0005901|GO:0006527|GO:0006809|GO:0007165|GO:0008285|GO:0010181|GO:0012506|GO:0014740|GO:0014806|GO:0016020|GO:0016491|GO:0020037|GO:0030324|GO:0031284|GO:0031663|GO:0032355|GO:0034617|GO:0034618|GO:…
27359	62.2533	5.96008	62.2533	up	0.0155121	0.000436565	up	62.2533	62.2533	5.96008	6.21229	5.82569	0.117827	0	chrX	133936385	133981783	-	Sytl4	Gph|Slp4	synaptotagmin-like 4	protein-coding	27359	ENSMUSG00000031255	GO:0005515|GO:0005543|GO:0005634|GO:0005737|GO:0005768|GO:0005813|GO:0006886|GO:0006887|GO:0008270|GO:0016020|GO:0016324|GO:0017137|GO:0019898|GO:0030141|GO:0030667|GO:0031410|GO:0042043|GO:0045921|GO:0046676|GO:0046872|GO:0050714|GO:0071985
13506	61.5781	5.94434	61.5781	up	0.0403987	0.00488879	up	61.5781	61.5781	5.94434	6.58007	5.42645	0.117827	0	chr18	20030798	20059505	-	Dsc2	AW228162|Dsc2a|Dsc2b	desmocollin 2	protein-coding	13506	ENSMUSG00000024331	GO:0005509|GO:0005886|GO:0005913|GO:0007155|GO:0007156|GO:0016020|GO:0016021|GO:0030054|GO:0030057
104816	60.9519	5.9296	60.9519	up	0.0481784	0.00810922	up	60.9519	60.9519	5.9296	5.20597	6.65323	0	0	chr12	112106683	112127573	+	Aspg	A530050D06Rik|AI429460|Gm690	asparaginase homolog (S. cerevisiae)	protein-coding	104816	ENSMUSG00000037686	GO:0003847|GO:0004067|GO:0004622|GO:0006520|GO:0006528|GO:0006644|GO:0016042|GO:0016787
381175	60.4628	5.91798	60.4628	up	0.00710473	7.24973e-05	up	60.4628	60.4628	5.91798	5.90641	6.04737	0.117827	0	chr18	69925559	69969484	+	Ccdc68	BC046343	coiled-coil domain containing 68	protein-coding	381175	ENSMUSG00000038903	GO:0003674|GO:0005575|GO:0008150
237930	59.8384	5.903	59.8384	up	0.0408017	0.00508342	up	59.8384	59.8384	5.903	6.28654	6.63729	1.11783	0	chr11	96133786	96165452	+	Ttll6	4932418K24Rik|D11Moh43e|D11Moh44e|t8130b59	tubulin tyrosine ligase-like family, member 6	protein-coding	237930	ENSMUSG00000038756	GO:0001578|GO:0004835|GO:0005737|GO:0005856|GO:0005929|GO:0006464|GO:0015631|GO:0016874|GO:0018095|GO:0036064|GO:0042995|GO:0051013
14545	58.9884	5.88236	58.9884	up	0.00205405	5.0709e-06	up	58.9884	58.9884	5.88236	5.85365	5.91107	0	0	chr1	17145373	17164270	+	Gdap1		ganglioside-induced differentiation-associated-protein 1	protein-coding	14545	ENSMUSG00000025777	GO:0000266|GO:0003674|GO:0005737|GO:0005739|GO:0005741|GO:0006626|GO:0016020|GO:0016021|GO:0031307|GO:0032526
142688	58.3377	5.86636	58.3377	up	0.0204855	0.000849866	up	58.3377	58.3377	5.86636	7.24043	7.2594	1.11783	1.64929	chr13	3634076	3651779	+	Asb13	2210015B19Rik|6430573K02Rik|Asb-13|C85285	ankyrin repeat and SOCS box-containing 13	protein-coding	142688	ENSMUSG00000033781	GO:0003674|GO:0005575|GO:0008150|GO:0035556
73649	57.4909	5.84526	57.4909	up	0.0232509	0.00126891	up	57.4909	57.4909	5.84526	5.56348	6.19138	0	0.0643278	chr2	71118054	71142926	+	Cybrd1	2210407P13Rik|Dcytb	cytochrome b reductase 1	protein-coding	73649	ENSMUSG00000027015	GO:0000293|GO:0006810|GO:0010039|GO:0016020|GO:0016021|GO:0016491|GO:0022900|GO:0031526|GO:0046872|GO:0055114
232078	53.8373	5.75053	53.8373	up	0.0411371	0.005373	up	53.8373	53.8373	5.75053	6.48146	6.13744	1.11783	0	chr6	71128398	71144376	-	Thnsl2	BC051244|TSH2	threonine synthase-like 2 (bacterial)	protein-coding	232078	ENSMUSG00000054474	GO:0004795|GO:0005575|GO:0008152|GO:0009071|GO:0009088|GO:0016311|GO:0016829|GO:0030170|GO:0046360|GO:0070905
14461	53.7835	5.74909	53.7835	up	0.0181739	0.000637103	up	53.7835	53.7835	5.74909	12.2553	12.4845	6.42161	6.82002	chr6	88193891	88207032	+	Gata2	Gata-2	GATA binding protein 2	protein-coding	14461	ENSMUSG00000015053	GO:0000122|GO:0000980|GO:0001077|GO:0001158|GO:0001655|GO:0001709|GO:0001892|GO:0003677|GO:0003682|GO:0003700|GO:0005515|GO:0005634|GO:0006351|GO:0006355|GO:0006909|GO:0008134|GO:0008270|GO:0021514|GO:0021533|GO:0021954|GO:0021983|GO:0030154|GO:0030182|GO:0035019|GO:0035065|GO:0035854|GO:0042472|GO:0043234|GO:0043565|GO:0045599|GO:0045638|GO:0045648|GO:0045650|GO:0045654|GO:0045746|GO:0045766|GO:…
244723	51.3043	5.68101	51.3043	up	0.0462427	0.00742805	up	51.3043	51.3043	5.68101	8.10829	7.12518	1.4852	2.38626	chr9	20667986	20728214	-	Olfm2	A030009A06Rik	olfactomedin 2	protein-coding	244723	ENSMUSG00000032172	GO:0003674|GO:0005575|GO:0005576|GO:0008150
17701	50.1298	5.6476	50.1298	up	0.0474801	0.00782218	up	50.1298	50.1298	5.6476	9.17386	9.32029	2.92518	4.27378	chr5	37820491	37824585	-	Msx1	AA675338|AI324650|Hox-7|Hox7|Hox7.1|msh	homeobox, msh-like 1	protein-coding	17701	ENSMUSG00000048450	GO:0000122|GO:0000902|GO:0000982|GO:0001701|GO:0001837|GO:0002039|GO:0003007|GO:0003198|GO:0003677|GO:0003700|GO:0005515|GO:0005634|GO:0005667|GO:0006351|GO:0006355|GO:0007275|GO:0007507|GO:0007517|GO:0008285|GO:0009952|GO:0010463|GO:0023019|GO:0030262|GO:0030308|GO:0030326|GO:0030509|GO:0030513|GO:0030900|GO:0030901|GO:0034504|GO:0035115|GO:0035116|GO:0035880|GO:0042474|GO:0042475|GO:0042476|GO:…
279653	46.1954	5.52968	46.1954	up	0.0359744	0.00364461	up	46.1954	46.1954	5.52968	5.089	6.03468	0	0.0643278	chrX	133582861	133688993	-	Pcdh19	B530002L05Rik|Gm717|mKIAA1313	protocadherin 19	protein-coding	279653	ENSMUSG00000051323	GO:0005509|GO:0005886|GO:0007155|GO:0007156|GO:0008150|GO:0016020|GO:0016021
14166	46.1251	5.52748	46.1251	up	0.0272018	0.00194298	up	46.1251	46.1251	5.52748	6.63433	7.09849	1.61352	1.06433	chr11	69797095	69801625	-	Fgf11	Fhf3	fibroblast growth factor 11	protein-coding	14166	ENSMUSG00000042826	GO:0005634|GO:0008083
93895	45.3881	5.50424	45.3881	up	0.0427904	0.00603664	up	45.3881	45.3881	5.50424	8.38492	8.65121	2.43975	3.58789	chr5	37820564	37822751	+	Msx1as		homeobox, msh-like 1 antisense	miscRNA	93895		GO:0010629
14748	44.9411	5.48996	44.9411	up	0.0037937	1.31119e-05	up	44.9411	44.9411	5.48996	5.44946	5.53047	0	0	chr4	133209340	133212536	-	Gpr3	Gpcr20|Gpcr21|Gpcr3	G-protein coupled receptor 3	protein-coding	14748	ENSMUSG00000049649	GO:0004871|GO:0004930|GO:0005886|GO:0007165|GO:0007186|GO:0007204|GO:0016020|GO:0016021|GO:0030816|GO:0040020
12740	43.9465	5.45768	43.9465	up	0.0249024	0.00150414	up	43.9465	43.9465	5.45768	5.8056	5.17408	0	0.0643278	chr5	134945124	134946934	-	Cldn4	Cep-r|Cpetr|Cpetr1	claudin 4	protein-coding	12740	ENSMUSG00000047501	GO:0005198|GO:0005515|GO:0005886|GO:0005923|GO:0009925|GO:0016020|GO:0016021|GO:0016324|GO:0016327|GO:0016328|GO:0030054
236852	42.6165	5.41334	42.6165	up	0.0201184	0.00081076	up	42.6165	42.6165	5.41334	5.65372	5.17296	0	0	chrX	72381870	72386858	-	Magea10		melanoma antigen family A, 10	protein-coding	236852	ENSMUSG00000043453	GO:0003674|GO:0005575|GO:0008150
16536	40.8777	5.35324	40.8777	up	0.000885271	1.6027e-06	up	40.8777	40.8777	5.35324	5.33742	5.36907	0	0	chr2	181075579	181135225	-	Kcnq2	HNSPC|KQT2|Nmf134	potassium voltage-gated channel, subfamily Q, member 2	protein-coding	16536	ENSMUSG00000016346	GO:0005216|GO:0005244|GO:0005249|GO:0005267|GO:0005886|GO:0006810|GO:0006811|GO:0006813|GO:0008076|GO:0016020|GO:0016021|GO:0019226|GO:0030506|GO:0033268|GO:0034765|GO:0043194|GO:0043234|GO:0047485|GO:0055085|GO:0060081|GO:0071805
224022	38.2152	5.25608	38.2152	up	0.020984	0.000929863	up	38.2152	38.2152	5.25608	5.50385	5.0083	0	0	chr16	17572018	17576671	-	Slc7a4	AI853530	solute carrier family 7 (cationic amino acid transporter, y+ system), member 4	protein-coding	224022	ENSMUSG00000022756	GO:0003333|GO:0003674|GO:0006810|GO:0006865|GO:0008150|GO:0015171|GO:0016020|GO:0016021
78906	38.0288	5.24902	38.0288	up	0.0231427	0.00122966	up	38.0288	38.0288	5.24902	5.52856	4.96948	0	0	chr10	79821021	79830452	+	9130017N09Rik		RIKEN cDNA 9130017N09 gene	protein-coding	78906	ENSMUSG00000035852	GO:0003674|GO:0005575|GO:0008150
52570	37.2433	5.21891	37.2433	up	0.00229814	6.29639e-06	up	37.2433	37.2433	5.21891	5.24689	5.19092	0	0	chr11	55049738	55078131	-	Ccdc69	2210021E03Rik|D11Ertd461e	coiled-coil domain containing 69	protein-coding	52570	ENSMUSG00000049588	GO:0003674|GO:0005575|GO:0008150
76980	35.1546	5.13564	35.1546	up	0.0349704	0.00332092	up	35.1546	35.1546	5.13564	5.61296	4.77615	0.117827	0	chr13	69702832	69739897	-	Ube2ql1	3110006E14Rik	ubiquitin-conjugating enzyme E2Q family-like 1	protein-coding	76980	ENSMUSG00000052981	GO:0000166|GO:0003674|GO:0004842|GO:0005524|GO:0005575|GO:0008150|GO:0016874|GO:0016881
240892	34.3048	5.10034	34.3048	up	0.00783501	0.000114887	up	34.3048	34.3048	5.10034	5.19706	5.00362	0	0	chr1	166098148	166127898	-	Dusp27	C130085G02Rik|Gm209	dual specificity phosphatase 27 (putative)	protein-coding	240892	ENSMUSG00000026564	GO:0005575|GO:0006470|GO:0008138|GO:0016311|GO:0016791
71241	33.3617	5.06012	33.3617	up	0.0377976	0.00407463	up	33.3617	33.3617	5.06012	9.29237	9.32612	3.79394	4.70431	chr7	24870057	24877651	+	Dmrtc2	4933432E21Rik|Dmrt7	doublesex and mab-3 related transcription factor like family C2	protein-coding	71241	ENSMUSG00000011349	GO:0003674|GO:0003677|GO:0005575|GO:0005634|GO:0006351|GO:0006355|GO:0007548|GO:0008150|GO:0030154|GO:0043565|GO:0046872
11565	32.9863	5.04379	32.9863	up	0.0427904	0.00604782	up	32.9863	32.9863	5.04379	5.58424	4.50334	0	0	chr12	112620047	112641355	+	Adssl1	AI528595|Adss|Adss1	adenylosuccinate synthetase like 1	protein-coding	11565	ENSMUSG00000011148	GO:0000166|GO:0000287|GO:0004019|GO:0005515|GO:0005525|GO:0005737|GO:0006163|GO:0006164|GO:0006167|GO:0016020|GO:0016874|GO:0046872
54371	32.6582	5.02937	32.6582	up	0.0383076	0.00421156	up	32.6582	32.6582	5.02937	5.48874	4.57001	0	0	chr9	95400926	95407270	-	Chst2	AI428561|AW121776|C130041E03Rik|Chts2|GST-2|GlcNAc6ST|Gn6st	carbohydrate sulfotransferase 2	protein-coding	54371	ENSMUSG00000033350	GO:0000139|GO:0001517|GO:0005794|GO:0005802|GO:0005975|GO:0006044|GO:0006790|GO:0006954|GO:0008146|GO:0008152|GO:0016020|GO:0016021|GO:0016740
52897	31.9693	4.99861	31.9693	up	0.0260709	0.00172919	up	31.9693	31.9693	4.99861	4.68965	5.30758	0	0	chr11	118489760	118911597	-	Rbfox3	Fox-3|Hrnbp3|NeuN|Neuna60	RNA binding protein, fox-1 homolog (C. elegans) 3	protein-coding	52897	ENSMUSG00000025576	GO:0000166|GO:0000381|GO:0003676|GO:0003677|GO:0003723|GO:0005515|GO:0005622|GO:0005634|GO:0005737|GO:0006397|GO:0008380|GO:0043025|GO:0043484
14560	31.9342	4.99703	31.9342	up	0.024462	0.00143326	up	31.9342	31.9342	4.99703	4.71249	5.28157	0	0	chr14	33923587	33935282	+	Gdf10	Bmp3b	growth differentiation factor 10	protein-coding	14560	ENSMUSG00000021943	GO:0005125|GO:0005576|GO:0005615|GO:0008083|GO:0040007|GO:0045669
69121	31.921	4.99644	31.921	up	0.0191432	0.000710726	up	31.921	31.921	4.99644	4.85432	5.25638	0.117827	0	chr7	100006404	100034726	+	Chrdl2	1810022C01Rik|Chl2	chordin-like 2	protein-coding	69121	ENSMUSG00000030732	GO:0001503|GO:0005515|GO:0005576|GO:0005739|GO:0007275|GO:0030154|GO:0030514|GO:0051216
240753	31.0826	4.95803	31.0826	up	0.0170635	0.000553242	up	31.0826	31.0826	4.95803	5.35913	5.73041	0.603254	0.570219	chr1	133246097	133303435	+	Plekha6	9530028L01Rik|AU042621|Pepp3	pleckstrin homology domain containing, family A member 6	protein-coding	240753	ENSMUSG00000041757	GO:0003674|GO:0005543|GO:0005575|GO:0008150
13491	30.9663	4.95263	30.9663	up	0.0230361	0.00113207	up	30.9663	30.9663	4.95263	4.69822	5.20703	0	0	chr7	141292006	141295001	+	Drd4	AW125663|D4R|Drd-4	dopamine receptor D4	protein-coding	13491	ENSMUSG00000025496	GO:0000187|GO:0001591|GO:0001662|GO:0001963|GO:0001975|GO:0004871|GO:0004930|GO:0004952|GO:0005737|GO:0005886|GO:0005887|GO:0005938|GO:0007165|GO:0007186|GO:0007194|GO:0007195|GO:0007212|GO:0007614|GO:0008144|GO:0008306|GO:0008344|GO:0008355|GO:0012506|GO:0016020|GO:0016021|GO:0017124|GO:0030424|GO:0030425|GO:0030818|GO:0032417|GO:0033674|GO:0034776|GO:0035240|GO:0042053|GO:0042596|GO:0043025|GO:…
73230	30.5503	4.93312	30.5503	up	0.0201184	0.000806347	up	30.5503	30.5503	4.93312	4.8073	5.24108	0.117827	0.0643278	chr9	23223076	23485202	+	Bmper	3110056H04Rik|CV-2|Crim3|Cv2	BMP-binding endothelial regulator	protein-coding	73230	ENSMUSG00000031963	GO:0002043|GO:0005515|GO:0005576|GO:0005615|GO:0010594|GO:0030514|GO:0042118|GO:0048839|GO:0060393|GO:0070374
75514	30.0532	4.90945	30.0532	up	0.0170216	0.000537877	up	30.0532	30.0532	4.90945	11.9452	11.956	6.85892	7.22336	chrX	53742901	53757831	-	1700013H16Rik	Xlr6	RIKEN cDNA 1700013H16 gene	protein-coding	75514	ENSMUSG00000054727	GO:0003674|GO:0005575|GO:0008150
19253	28.7639	4.84619	28.7639	up	0.0270602	0.00191506	up	28.7639	28.7639	4.84619	5.21274	4.59746	0.117827	0	chr1	34459746	34475733	+	Ptpn18	FLP1|HSCF|PTP-HSCF|PTP-K1|Ptpk1	protein tyrosine phosphatase, non-receptor type 18	protein-coding	19253	ENSMUSG00000026126	GO:0004721|GO:0004725|GO:0004726|GO:0005515|GO:0005634|GO:0005737|GO:0006470|GO:0016311|GO:0016787|GO:0016791
69812	28.5282	4.83432	28.5282	up	0.0227531	0.00110511	up	28.5282	28.5282	4.83432	8.07509	8.25322	3.55885	3.10082	chr5	135012122	135013157	-	2010001M06Rik	AI462243|Wbscr26|Wnscr26	RIKEN cDNA 2010001M06 gene	miscRNA	69812
225341	28.3241	4.82396	28.3241	up	0.00911678	0.000170913	up	28.3241	28.3241	4.82396	4.75225	4.95999	0	0.0643278	chr18	31931507	31958619	+	Lims2	PINCH2	LIM and senescent cell antigen like domains 2	protein-coding	225341	ENSMUSG00000024395	GO:0003674|GO:0005886|GO:0005925|GO:0008150|GO:0008270|GO:0016020|GO:0030054|GO:0046872
234214	28.1638	4.81577	28.1638	up	0.000975957	1.9275e-06	up	28.1638	28.1638	4.81577	4.80035	4.83119	0	0	chr8	45507788	45827906	+	Sorbs2	2010203O03Rik|9430041O17Rik|A530071H08|Argbp2|mKIAA0777	sorbin and SH3 domain containing 2	protein-coding	234214	ENSMUSG00000031626	GO:0003674|GO:0005737|GO:0005856|GO:0008270|GO:0014069|GO:0030054|GO:0030425|GO:0043025
385493	28.0003	4.80737	28.0003	up	0.00766461	0.000110506	up	28.0003	28.0003	4.80737	10.4767	10.332	5.54409	5.64989	chrX	93968656	93975470	+	AU015836		expressed sequence AU015836	miscRNA	385493		GO:0003674|GO:0005575|GO:0008150
11733	27.489	4.78078	27.489	up	0.017142	0.000570993	up	27.489	27.489	4.78078	5.01211	4.66728	0.117827	0	chr8	22974882	23150496	+	Ank1	Ank-1|nb|pale	ankyrin 1, erythroid	protein-coding	11733	ENSMUSG00000031543	GO:0005634|GO:0005737|GO:0005856|GO:0005886|GO:0006779|GO:0006888|GO:0007165|GO:0008093|GO:0010638|GO:0014731|GO:0015672|GO:0016020|GO:0016529|GO:0019899|GO:0030018|GO:0030507|GO:0030673|GO:0030863|GO:0031430|GO:0031672|GO:0042383|GO:0043005|GO:0045211|GO:0048821|GO:0051117|GO:0072661
15901	26.7501	4.74147	26.7501	up	0.00512523	2.74231e-05	up	26.7501	26.7501	4.74147	11.9695	11.8752	7.17094	7.19084	chr2	152736274	152737410	+	Id1	AI323524|D2Wsu140e|Idb1|bHLHb24	inhibitor of DNA binding 1	protein-coding	15901	ENSMUSG00000042745	GO:0000122|GO:0001886|GO:0003700|GO:0005515|GO:0005634|GO:0005737|GO:0006351|GO:0006915|GO:0007275|GO:0007507|GO:0030509|GO:0031648|GO:0032963|GO:0043392|GO:0043408|GO:0043433|GO:0045668|GO:0045765|GO:0045892|GO:0046677|GO:0046983|GO:0060425|GO:0060426
268491	26.0804	4.7049	26.0804	up	0.040807	0.00515539	up	26.0804	26.0804	4.7049	10.2804	10.9901	5.62245	6.23824	chr11	102665588	102682237	+	Gm1564	Gm663	predicted gene 1564	protein-coding	268491	ENSMUSG00000051455	GO:0003674|GO:0005575|GO:0008150
12511	25.7365	4.68574	25.7365	up	0.0278289	0.00203872	up	25.7365	25.7365	4.68574	4.37448	4.99701	0	0	chr19	10789339	10830058	-	Cd6		CD6 antigen	protein-coding	12511	ENSMUSG00000024670	GO:0001934|GO:0001948|GO:0005044|GO:0005515|GO:0007155|GO:0009986|GO:0016020|GO:0016021|GO:0019901|GO:0044214
22712	25.287	4.66032	25.287	up	0.0411371	0.00535796	up	25.287	25.287	4.66032	4.18699	5.13366	0	0	chr17	21423227	21435384	+	Zfp54	2810034D10Rik|KRAB10|Zfp-54|Zfp76|mszf83	zinc finger protein 54	protein-coding	22712	ENSMUSG00000023882	GO:0046872
329731	24.6565	4.6239	24.6565	up	0.0321746	0.00281184	up	24.6565	24.6565	4.6239	4.27027	4.97752	0	0	chr3	104767405	104777547	-	Fam19a3	7530404M11Rik|TAFA3|Tafa-3	family with sequence similarity 19, member A3	protein-coding	329731	ENSMUSG00000055865	GO:0003674|GO:0005575|GO:0005576|GO:0008150
227659	24.5248	4.61617	24.5248	up	0.0419706	0.00558982	up	24.5248	24.5248	4.61617	4.13847	5.09387	0	0	chr2	27021365	27027998	-	Slc2a6	A330096C23|F630103L12Rik|Glut6|Glut9	solute carrier family 2 (facilitated glucose transporter), member 6	protein-coding	227659	ENSMUSG00000036067	GO:0003674|GO:0005575|GO:0006810|GO:0008150|GO:0008643|GO:0016020|GO:0016021
20724	24.4443	4.61143	24.4443	up	0.0164802	0.000493647	up	24.4443	24.4443	4.61143	4.44648	4.77637	0	0	chr1	106861180	106883348	+	Serpinb5	1110036M19Rik|AI462524|AI646751|Maspin|PI-5|Spi7|ovalbumin	serine (or cysteine) peptidase inhibitor, clade B, member 5	protein-coding	20724	ENSMUSG00000067006	GO:0002009|GO:0004867|GO:0005576|GO:0005737|GO:0010951|GO:0030162|GO:0030198|GO:0050678|GO:0060512
13426	24.3447	4.60553	24.3447	up	0.0497165	0.0086652	up	24.3447	24.3447	4.60553	9.39868	9.29343	4.16404	5.317	chr6	5725639	6028039	+	Dync1i1	DH IC-1|DHIC-1|DIC|Dncic1|IC74	dynein cytoplasmic 1 intermediate chain 1	protein-coding	13426	ENSMUSG00000029757	GO:0000775|GO:0000776|GO:0000922|GO:0003774|GO:0003777|GO:0005515|GO:0005694|GO:0005737|GO:0005856|GO:0005868|GO:0005874|GO:0006810|GO:0008017|GO:0030286|GO:0031982|GO:0047496|GO:0048471
14964	24.3055	4.60321	24.3055	up	0.025182	0.00155207	up	24.3055	24.3055	4.60321	9.683	9.72547	5.37159	4.83046	chr17	35263094	35267497	+	H2-D1	H-2D|H2-D	histocompatibility 2, D region locus 1	protein-coding	14964	ENSMUSG00000073411	GO:0001916|GO:0002474|GO:0002485|GO:0005515|GO:0005886|GO:0006955|GO:0009897|GO:0016020|GO:0016021|GO:0019882|GO:0042612
17295	23.8553	4.57624	23.8553	up	0.0364241	0.00375271	up	23.8553	23.8553	4.57624	7.41876	7.40772	2.43975	3.23425	chr6	17463957	17573980	+	Met	AI838057|HGF|HGFR|Par4|c-Met	met proto-oncogene	protein-coding	17295	ENSMUSG00000009376	GO:0000122|GO:0000166|GO:0000187|GO:0001764|GO:0001889|GO:0001890|GO:0004672|GO:0004713|GO:0005008|GO:0005524|GO:0005615|GO:0005737|GO:0005886|GO:0007420|GO:0007517|GO:0007519|GO:0008013|GO:0009925|GO:0010628|GO:0010800|GO:0010801|GO:0010828|GO:0010976|GO:0014069|GO:0014812|GO:0014902|GO:0016020|GO:0016021|GO:0016301|GO:0016310|GO:0016740|GO:0019861|GO:0030317|GO:0030425|GO:0030534|GO:0032403|GO:…
109620	23.6153	4.56165	23.6153	up	0.0227309	0.00107686	up	23.6153	23.6153	4.56165	10.9337	11.3886	6.5709	6.62814	chr13	38151294	38198577	+	Dsp	2300002E22Rik|5730453H04Rik|AA407887|AA407888|AW109828|DP	desmoplakin	protein-coding	109620	ENSMUSG00000054889	GO:0001533|GO:0002934|GO:0003223|GO:0005198|GO:0005515|GO:0005737|GO:0005739|GO:0005856|GO:0005882|GO:0005886|GO:0005911|GO:0005916|GO:0014704|GO:0016020|GO:0016323|GO:0016337|GO:0018149|GO:0030054|GO:0030057|GO:0030216|GO:0030674|GO:0034332|GO:0043588|GO:0045104|GO:0045109|GO:0071896
74637	23.4151	4.54937	23.4151	up	0.0448591	0.00698432	up	23.4151	23.4151	4.54937	5.1245	4.09206	0.117827	0	chr11	73199482	73224506	+	Shpk	4930431K22Rik|AI194947|AW260459|Carkl	sedoheptulokinase	protein-coding	74637	ENSMUSG00000005951	GO:0000166|GO:0005524|GO:0005737|GO:0005975|GO:0016301|GO:0016310|GO:0016740|GO:0016773|GO:0050277
628779	23.3273	4.54395	23.3273	up	0.0403987	0.00481175	up	23.3273	23.3273	4.54395	5.01505	4.13716	0	0.0643278	chr7	123983181	124398989	+	Hs3st4	EG628779|Gm6915	heparan sulfate (glucosamine) 3-O-sulfotransferase 4	protein-coding	628779	ENSMUSG00000078591	GO:0003674|GO:0005575|GO:0008150
78088	23.196	4.5358	23.196	up	0.0487771	0.00833289	up	23.196	23.196	4.5358	3.97553	5.09608	0	0	chr5	93041123	93045022	-	Sowahb	5730467H21Rik|Ankrd56	sosondowah ankyrin repeat domain family member B	protein-coding	78088	ENSMUSG00000045314	GO:0003674|GO:0005575|GO:0008150
78449	22.7734	4.50928	22.7734	up	0.0227309	0.00109155	up	22.7734	22.7734	4.50928	4.73725	4.28131	0	0	chr18	62751674	62756347	-	2700046A07Rik	A330042I05Rik	RIKEN cDNA 2700046A07 gene	miscRNA	78449		GO:0003674|GO:0005575|GO:0008150
18389	22.4665	4.4897	22.4665	up	0.03874	0.00431011	up	22.4665	22.4665	4.4897	4.93488	4.10884	0	0.0643278	chr2	181715016	181720985	+	Oprl1	KOR-3|KOR3|LC132|MOR-C|ORGC|ORL1|Oprl|XOR1|morc	opioid receptor-like 1	protein-coding	18389	ENSMUSG00000027584	GO:0001626|GO:0004871|GO:0004930|GO:0004985|GO:0005886|GO:0007165|GO:0007186|GO:0007204|GO:0016020|GO:0016021
15478	22.3022	4.47911	22.3022	up	0.00992189	0.00019269	up	22.3022	22.3022	4.47911	4.44946	4.62659	0.117827	0	chr11	64435332	64522835	+	Hs3st3a1	3Ost3a|Hs3st3a	heparan sulfate (glucosamine) 3-O-sulfotransferase 3A1	protein-coding	15478	ENSMUSG00000047759	GO:0003674|GO:0005575|GO:0005794|GO:0008146|GO:0008150|GO:0008467|GO:0016020|GO:0016021|GO:0016740
93689	21.8694	4.45084	21.8694	up	0.00657002	5.29841e-05	up	21.8694	21.8694	4.45084	4.39056	4.51112	0	0	chr1	135324813	135368065	+	Lmod1	9530015K06Rik|SM-Lmod	leiomodin 1 (smooth muscle)	protein-coding	93689	ENSMUSG00000048096	GO:0003674|GO:0003779|GO:0005523|GO:0005737|GO:0005856
21804	21.4343	4.42185	21.4343	up	0.0260059	0.00169492	up	21.4343	21.4343	4.42185	5.85825	5.75256	1.11783	1.64929	chr7	128246871	128253712	+	Tgfb1i1	ARA55|Hic5|TSC-5|hic-5	transforming growth factor beta 1 induced transcript 1	protein-coding	21804	ENSMUSG00000030782	GO:0003713|GO:0005515|GO:0005622|GO:0005634|GO:0005737|GO:0005856|GO:0005925|GO:0008270|GO:0009408|GO:0010718|GO:0016055|GO:0016331|GO:0030054|GO:0030154|GO:0030511|GO:0030512|GO:0030579|GO:0030855|GO:0045165|GO:0045599|GO:0045893|GO:0046872|GO:0048495|GO:0050681|GO:0070411
791381	21.2633	4.4103	21.2633	up	0.0162351	0.000478204	up	21.2633	21.2633	4.4103	4.25471	4.56588	0	0	chr7	96791433	96801549	-	Gm15413	ENSMUSG00000053049|OTTMUSG00000021246	predicted gene 15413	miscRNA	791381
54611	21.159	4.4032	21.159	up	0.0184057	0.000663406	up	21.159	21.159	4.4032	4.58235	4.22405	0	0	chr6	141249269	141499351	+	Pde3a	A930022O17Rik|C87899	phosphodiesterase 3A, cGMP inhibited	protein-coding	54611	ENSMUSG00000041741	GO:0001556|GO:0003824|GO:0004114|GO:0004115|GO:0004119|GO:0005829|GO:0006198|GO:0007165|GO:0008081|GO:0008152|GO:0016020|GO:0016021|GO:0016787|GO:0019933|GO:0019934|GO:0030552|GO:0040020|GO:0042493|GO:0043066|GO:0043116|GO:0043117|GO:0046872|GO:0060282|GO:0071321
18022	21.0822	4.39795	21.0822	up	0.0245267	0.00144907	up	21.0822	21.0822	4.39795	4.64959	4.14632	0	0	chr15	103248218	103255416	-	Nfe2	45kDa|NF-E2|p45|p45NFE2|p45nf-e2	nuclear factor, erythroid derived 2	protein-coding	18022	ENSMUSG00000058794	GO:0003677|GO:0003700|GO:0005634|GO:0005737|GO:0006351|GO:0006355|GO:0007267|GO:0015629|GO:0030502|GO:0043565|GO:0046983|GO:0047485|GO:0050699
260409	20.9991	4.39225	20.9991	up	0.0361321	0.00369177	up	20.9991	20.9991	4.39225	7.49777	8.25025	3.43975	3.52376	chr17	79334025	79355091	-	Cdc42ep3	3200001F04Rik|AA986861|Borg2|Cep3|UB1	CDC42 effector protein (Rho GTPase binding) 3	protein-coding	260409	ENSMUSG00000036533	GO:0005515|GO:0005737|GO:0005856|GO:0008150|GO:0008360|GO:0015629|GO:0016020
235599	20.8924	4.3849	20.8924	up	0.0177151	0.000610196	up	20.8924	20.8924	4.3849	4.58606	4.24808	0	0.0643278	chr9	107340640	107349683	+	6430571L13Rik		RIKEN cDNA 6430571L13 gene	protein-coding	235599	ENSMUSG00000037977	GO:0003674|GO:0005575|GO:0008150|GO:0016020|GO:0016021
26904	20.0308	4.32415	20.0308	up	0.0249611	0.0015118	up	20.0308	20.0308	4.32415	5.47065	4.98274	0.965824	0.839261	chr1	170277324	170285662	+	Sh2d1b1	EAT-2|EAT-2A|Eat2|Eat2a|Sh2d1b	SH2 domain protein 1B1	protein-coding	26904	ENSMUSG00000096334	GO:0001784|GO:0002769|GO:0005515|GO:0005622|GO:0018108|GO:0032689|GO:0045953|GO:0050731|GO:0050732
18588	19.8291	4.30955	19.8291	up	0.00666278	6.0697e-05	up	19.8291	19.8291	4.30955	4.24763	4.37147	0	0	chr11	120447610	120453483	-	Pde6g	Pdeg|p3AT	phosphodiesterase 6G, cGMP-specific, rod, gamma	protein-coding	18588	ENSMUSG00000025386	GO:0000187|GO:0004114|GO:0005515|GO:0007601|GO:0016787|GO:0030553|GO:0045742|GO:0045745|GO:0047555|GO:0050896
11595	19.7698	4.30522	19.7698	up	0.0249999	0.00152238	up	19.7698	19.7698	4.30522	4.05353	4.55692	0	0	chr7	79053483	79115099	+	Acan	Agc|Agc1|Cspg1|cmd	aggrecan	protein-coding	11595	ENSMUSG00000030607	GO:0001502|GO:0002063|GO:0005509|GO:0005515|GO:0005540|GO:0005576|GO:0005578|GO:0005604|GO:0007155|GO:0030166|GO:0030199|GO:0030246|GO:0030336|GO:0031012|GO:0046872|GO:0072534
18187	19.6558	4.29688	19.6558	up	0.0403987	0.00491594	up	19.6558	19.6558	4.29688	6.15079	6.94705	2.11783	2.38626	chr1	62703317	62818692	+	Nrp2	1110048P06Rik|Np-2|Np2|Npn-2|Npn2	neuropilin 2	protein-coding	18187	ENSMUSG00000025969	GO:0001755|GO:0005515|GO:0005886|GO:0007155|GO:0007275|GO:0007399|GO:0007411|GO:0007507|GO:0008201|GO:0016020|GO:0016021|GO:0017154|GO:0030154|GO:0030424|GO:0046872|GO:0050919
331487	19.4693	4.28313	19.4693	up	0.0170604	0.000549133	up	19.4693	19.4693	4.28313	4.12264	4.44361	0	0	chrX	104482782	104506262	+	Uprt	Gm774	uracil phosphoribosyltransferase (FUR1) homolog (S. cerevisiae)	protein-coding	331487	ENSMUSG00000073016	GO:0003674|GO:0005634|GO:0005737|GO:0006222
15451	19.2981	4.27039	19.2981	up	0.0303913	0.00249442	up	19.2981	19.2981	4.27039	6.93468	7.34532	3.10171	2.63751	chr7	31098725	31115290	-	Hpn	AA408042|AI788568	hepsin	protein-coding	15451	ENSMUSG00000001249	GO:0003824|GO:0004252|GO:0005044|GO:0005737|GO:0005789|GO:0005886|GO:0005887|GO:0005911|GO:0006508|GO:0008152|GO:0008233|GO:0008236|GO:0008360|GO:0009986|GO:0010628|GO:0010719|GO:0010756|GO:0015269|GO:0016020|GO:0016021|GO:0016787|GO:0030307|GO:0034769|GO:0043025|GO:0043066|GO:0043923|GO:0050680|GO:0050910|GO:0070008|GO:0071805|GO:0090103|GO:0097066|GO:0097195|GO:2000347|GO:2000611
101772	18.7211	4.2266	18.7211	up	0.0361321	0.00369289	up	18.7211	18.7211	4.2266	3.95431	4.68104	0.117827	0.0643278	chr7	144588549	144738592	-	Ano1	Tmem16a	anoctamin 1, calcium activated chloride channel	protein-coding	101772	ENSMUSG00000031075	GO:0005216|GO:0005229|GO:0005254|GO:0005737|GO:0005886|GO:0006810|GO:0006811|GO:0006821|GO:0007275|GO:0016020|GO:0016021|GO:0034220|GO:0034707|GO:0060438
69387	18.5899	4.21645	18.5899	up	0.044101	0.00657595	up	18.5899	18.5899	4.21645	4.68531	3.74759	0	0	chr7	100503020	100514815	-	Dnajb13	1700014P03Rik|Tsarg	DnaJ (Hsp40) related, subfamily B, member 13	protein-coding	69387	ENSMUSG00000030708	GO:0006457|GO:0031072|GO:0051082
101056076	18.4635	4.2066	18.4635	up	0.040807	0.00514535	up	18.4635	18.4635	4.2066	3.85	4.68104	0.117827	0	chrX	100736983	100740929	-	LOC101056076		uncharacterized LOC101056076	protein-coding	101056076
53627	18.3863	4.20056	18.3863	up	0.00181123	4.17334e-06	up	18.3863	18.3863	4.20056	11.7753	11.7752	7.55586	7.59352	chrX	8193850	8206525	-	Porcn	2410004O13Rik|AW045557|DXHXS7465e|Mporc|Mporc-a|Mporc-b|Mporc-c|Mporc-d|Ppn|mMg61|porc	porcupine homolog (Drosophila)	protein-coding	53627	ENSMUSG00000031169	GO:0005515|GO:0005783|GO:0009100|GO:0016020|GO:0016021|GO:0016055|GO:0016740|GO:0016746|GO:0030176
100034748	18.3065	4.19429	18.3065	up	0.0171166	0.000559477	up	18.3065	18.3065	4.19429	6.71416	7.02649	2.70279	2.64929	chr17	25946392	25952565	-	A930017K11Rik	A93001711Rik	RIKEN cDNA A930017K11 gene	unknown	100034748		GO:0003674|GO:0005575|GO:0008150
74309	18.1154	4.17915	18.1154	up	0.0434721	0.0063677	up	18.1154	18.1154	4.17915	7.83899	7.65192	3.11783	4.0148	chr11	3703731	3863903	-	Osbp2	1700095P05Rik|C630001G20Rik|Gm244|ORP-4|OSBPL1	oxysterol binding protein 2	protein-coding	74309	ENSMUSG00000020435	GO:0003674|GO:0005543|GO:0005575|GO:0006810|GO:0006869|GO:0008150|GO:0008289|GO:0016020
64095	18.0367	4.17287	18.0367	up	0.0183863	0.000659681	up	18.0367	18.0367	4.17287	4.39056	4.07299	0.117827	0	chr1	92973119	92986391	+	Gpr35	KPG_007	G protein-coupled receptor 35	protein-coding	64095	ENSMUSG00000026271	GO:0004871|GO:0004930|GO:0005886|GO:0005887|GO:0007165|GO:0007186|GO:0016020|GO:0016021
109820	17.8015	4.15393	17.8015	up	0.0281612	0.00216344	up	17.8015	17.8015	4.15393	3.87072	4.43714	0	0	chr17	47726842	47734478	+	Pgc	2210410L06Rik|Upg-1|Upg1	progastricsin (pepsinogen C)	protein-coding	109820	ENSMUSG00000023987	GO:0004190|GO:0005576|GO:0005634|GO:0005730|GO:0006508|GO:0007586|GO:0008233|GO:0016787
56691	17.7072	4.14627	17.7072	up	0.00606634	4.09348e-05	up	17.7072	17.7072	4.14627	4.19646	4.09608	0	0	chr6	88222268	88223256	+	Dnajb8	1700016F14Rik|1700031F10Rik|AI326313|mDj6	DnaJ (Hsp40) homolog, subfamily B, member 8	protein-coding	56691	ENSMUSG00000048206	GO:0006457|GO:0031072|GO:0051082
20616	17.5229	4.13117	17.5229	up	0.0201184	0.000811226	up	17.5229	17.5229	4.13117	7.96296	8.05911	3.70279	4.05695	chr9	86765936	86880654	-	Snap91	91kDa|AP180|F1-20|mKIAA0656	synaptosomal-associated protein 91	protein-coding	20616	ENSMUSG00000033419	GO:0005515|GO:0005543|GO:0005545|GO:0005886|GO:0005905|GO:0007163|GO:0007268|GO:0007269|GO:0007409|GO:0008021|GO:0014069|GO:0016020|GO:0030100|GO:0030118|GO:0030122|GO:0030276|GO:0032050|GO:0042734|GO:0045211|GO:0048268|GO:0051223
75116	17.4991	4.12921	17.4991	up	0.0419266	0.00555852	up	17.4991	17.4991	4.12921	4.55546	3.70296	0	0	chr9	114368324	114377238	+	4930520O04Rik		RIKEN cDNA 4930520O04 gene	miscRNA	75116
381310	17.2963	4.11239	17.2963	up	0.049882	0.00874331	up	17.2963	17.2963	4.11239	4.66252	3.62659	0	0.0643278	chr1	180432373	180483504	-	6330403A02Rik	ENSMUSG00000056615|Gm10001|R75555	RIKEN cDNA 6330403A02 gene	protein-coding	381310	ENSMUSG00000053963	GO:0003674|GO:0005575|GO:0008150|GO:0016020|GO:0016021
56526	17.0131	4.08857	17.0131	up	0.0332861	0.00304593	up	17.0131	17.0131	4.08857	7.78285	8.21919	3.67311	4.15179	chrX	36911272	36989695	-	2015-09-06	2810035H17Rik|C920001C06Rik|Sep6|mKIAA0128	septin 6	protein-coding	56526	ENSMUSG00000050379	GO:0000166|GO:0000775|GO:0000776|GO:0005525|GO:0005694|GO:0005737|GO:0005856|GO:0007049|GO:0008021|GO:0031105|GO:0043679|GO:0051301
218440	16.767	4.06756	16.767	up	0.0191432	0.000712041	up	16.767	16.767	4.06756	6.3272	5.99007	2.11783	2.06433	chr13	92425969	92441658	+	Ankrd34b	6430502M16Rik|DP58	ankyrin repeat domain 34B	protein-coding	218440	ENSMUSG00000045034	GO:0003674|GO:0005575|GO:0005634|GO:0005737|GO:0008150
57249	16.5805	4.05141	16.5805	up	0.00880602	0.000152116	up	16.5805	16.5805	4.05141	4.04657	4.17408	0.117827	0	chrX	72825436	72842602	+	Gabrq		gamma-aminobutyric acid (GABA) A receptor, subunit theta	protein-coding	57249	ENSMUSG00000031344	GO:0004890|GO:0005216|GO:0005230|GO:0005254|GO:0005886|GO:0005887|GO:0006810|GO:0006811|GO:0006821|GO:0007214|GO:0016020|GO:0016021|GO:0030054|GO:0034707|GO:0045202|GO:0045211
223473	16.5608	4.0497	16.5608	up	0.0271096	0.0019263	up	16.5608	16.5608	4.0497	6.36516	6.03953	1.94684	2.35845	chr15	34572799	34678706	-	Nipal2	9330161F08Rik|Npal2	NIPA-like domain containing 2	protein-coding	223473	ENSMUSG00000038879	GO:0003674|GO:0005575|GO:0008150|GO:0015095|GO:0015693|GO:0016020|GO:0016021|GO:0034220
14972	16.1118	4.01004	16.1118	up	0.0468511	0.00764145	up	16.1118	16.1118	4.01004	10.4181	10.3945	6.87271	5.91976	chr17	33996012	34000333	-	H2-K1	H-2K|H-2K(d)|H2-K|K-f	histocompatibility 2, K1, K region	protein-coding	14972	ENSMUSG00000061232	GO:0001916|GO:0002474|GO:0002485|GO:0006955|GO:0009897|GO:0016020|GO:0016021|GO:0019882|GO:0042590|GO:0042605|GO:0042612|GO:0042742|GO:0048839
210145	15.9919	3.99927	15.9919	up	0.0278289	0.00204043	up	15.9919	15.9919	3.99927	4.26503	3.73351	0	0	chr7	24431926	24445682	-	Irgc1	F630044M05Rik|Gm1102|Gm474|Ifgge|Iigp5|Irgc	immunity-related GTPase family, cinema 1	protein-coding	210145		GO:0003674|GO:0005575|GO:0008150
17532	15.8826	3.98938	15.8826	up	0.0492525	0.00845549	up	15.8826	15.8826	3.98938	7.21553	7.07923	2.66671	3.64929	chr9	99385420	99436926	-	Mras	2900078C09Rik|AI326250	muscle and microspikes RAS	protein-coding	17532	ENSMUSG00000032470	GO:0000166|GO:0003924|GO:0005525|GO:0005886|GO:0006184|GO:0007165|GO:0007264|GO:0016020|GO:0030742
67592	15.8152	3.98324	15.8152	up	0.0448591	0.0068942	up	15.8152	15.8152	3.98324	7.00764	7.90674	3.42413	3.52376	chr11	31965633	31979651	+	4930524B15Rik		RIKEN cDNA 4930524B15 gene	protein-coding	67592	ENSMUSG00000020299	GO:0003674|GO:0005575|GO:0008150
19142	15.7688	3.979	15.7688	up	0.020984	0.000885789	up	15.7688	15.7688	3.979	3.79536	4.16264	0	0	chr3	123446913	123506602	+	Prss12	Bssp-3|motopsin	protease, serine, 12 neurotrypsin (motopsin)	protein-coding	19142	ENSMUSG00000027978	GO:0003824|GO:0004252|GO:0005044|GO:0005576|GO:0006508|GO:0008233|GO:0008236|GO:0016020|GO:0016787|GO:0030425|GO:0031410|GO:0031638|GO:0043083|GO:0043195|GO:0045202
24004	15.768	3.97893	15.768	up	0.0326673	0.00291289	up	15.768	15.768	3.97893	3.70372	4.31847	0	0.0643278	chrX	161717036	161779494	+	Rai2	3f8	retinoic acid induced 2	protein-coding	24004	ENSMUSG00000043518	GO:0003674|GO:0005575|GO:0008150
101055833	15.7455	3.97687	15.7455	up	0.0219968	0.00099757	up	15.7455	15.7455	3.97687	7.77312	7.52264	3.81827	3.52376	chrX	100583524	100587905	+	LOC101055833		DNA-binding protein inhibitor ID-2-like	pseudo	101055833
50916	15.7187	3.97441	15.7187	up	0.0232509	0.00129339	up	15.7187	15.7187	3.97441	4.19079	3.75803	0	0	chr13	73260497	73269620	+	Irx4		Iroquois related homeobox 4 (Drosophila)	protein-coding	50916	ENSMUSG00000021604	GO:0003677|GO:0003700|GO:0005634|GO:0005667|GO:0006355|GO:0006357|GO:0007275|GO:0007507|GO:0030154|GO:0043565
19013	15.6665	3.96961	15.6665	up	0.0469836	0.007694	up	15.6665	15.6665	3.96961	5.55908	5.56229	1.11783	2.06433	chr15	85735564	85806851	+	Ppara	4933429D07Rik|AW742785|Nr1c1|PPAR-alpha|PPARalpha|Ppar	peroxisome proliferator activated receptor alpha	protein-coding	19013	ENSMUSG00000022383	GO:0000122|GO:0001103|GO:0001666|GO:0003677|GO:0003700|GO:0003707|GO:0004872|GO:0004879|GO:0005515|GO:0005634|GO:0006006|GO:0006351|GO:0006355|GO:0006629|GO:0006631|GO:0008144|GO:0008270|GO:0008289|GO:0008544|GO:0010468|GO:0010745|GO:0010871|GO:0010887|GO:0010891|GO:0019217|GO:0019902|GO:0019904|GO:0030522|GO:0031624|GO:0032091|GO:0032099|GO:0032403|GO:0032868|GO:0035095|GO:0042060|GO:0042157|GO:…
19275	15.6619	3.96919	15.6619	up	6.57603e-06	2.73353e-09	up	15.6619	15.6619	3.96919	3.96897	3.96941	0	0	chr1	75247041	75264208	-	Ptprn	IA-2|mIA-A|mKIAA4064	protein tyrosine phosphatase, receptor type, N	protein-coding	19275	ENSMUSG00000026204	GO:0000302|GO:0004725|GO:0005886|GO:0006470|GO:0007185|GO:0016020|GO:0016021|GO:0016311|GO:0016787|GO:0016791|GO:0019221|GO:0051020
12705	15.4065	3.94547	15.4065	up	0.0138786	0.00036775	up	15.4065	15.4065	3.94547	10.5695	10.3522	6.57547	6.45534	chrX	102247440	102252163	-	Cited1	AI316840|AU019144|Msg1	Cbp/p300-interacting transactivator with Glu/Asp-rich carboxy-terminal domain 1	protein-coding	12705	ENSMUSG00000051159	GO:0001570|GO:0001658|GO:0001822|GO:0001890|GO:0002009|GO:0003682|GO:0003700|GO:0003713|GO:0005515|GO:0005634|GO:0005737|GO:0005829|GO:0006351|GO:0006355|GO:0006913|GO:0006915|GO:0007179|GO:0007275|GO:0008022|GO:0010628|GO:0030154|GO:0030318|GO:0032496|GO:0032868|GO:0034097|GO:0034341|GO:0042438|GO:0042803|GO:0043473|GO:0043524|GO:0043627|GO:0044212|GO:0045668|GO:0045892|GO:0045893|GO:0050693|GO:…
27008	15.2051	3.92648	15.2051	up	0.00688302	6.79693e-05	up	15.2051	15.2051	3.92648	7.77214	7.82522	3.92518	3.81922	chr15	79108983	79136901	+	Micall1	260|AI448246|D15Mit260|D15N2e|EST573322|EST820961|MIRab13|mKIAA1668	microtubule associated monoxygenase, calponin and LIM domain containing -like 1	protein-coding	27008	ENSMUSG00000033039	GO:0005737|GO:0005856|GO:0008270|GO:0046872
320038	15.1286	3.9192	15.1286	up	0.0204731	0.000841441	up	15.1286	15.1286	3.9192	3.74233	4.09608	0	0	chr6	6820546	6869533	-	Dlx6as1	A230055N17Rik|Dlx6os1|Evf-1|Evf-2|Evf1|Evf1/2|Evf2|Shhrs|mEvf-1	Dlx6 antisense RNA 1	miscRNA	320038		GO:0005515|GO:0005634|GO:0045944
241230	15.0559	3.91226	15.0559	up	0.0419706	0.00563227	up	15.0559	15.0559	3.91226	3.50604	4.31847	0	0	chr2	13654936	13793520	-	St8sia6	1700007J08Rik|AI314453|AI875066|ST8SiaVI|Siat8f	ST8 alpha-N-acetyl-neuraminide alpha-2,8-sialyltransferase 6	protein-coding	241230	ENSMUSG00000003418	GO:0001574|GO:0005794|GO:0006486|GO:0006493|GO:0008373|GO:0009100|GO:0009247|GO:0009311|GO:0016020|GO:0016021|GO:0016051|GO:0016740|GO:0016757|GO:0030173
666528	15.0326	3.91003	15.0326	up	0.0370295	0.00389431	up	15.0326	15.0326	3.91003	7.66061	8.34042	4.03126	4.14972	chr7	16071942	16096328	+	Zfp541	EG666528|Znf541	zinc finger protein 541	protein-coding	666528	ENSMUSG00000078796	GO:0003676|GO:0003677|GO:0003682|GO:0005622|GO:0005634|GO:0006351|GO:0006355|GO:0007275|GO:0007283|GO:0008150|GO:0008270|GO:0030154|GO:0046872
23943	14.9501	3.90209	14.9501	up	0.0411029	0.00532203	up	14.9501	14.9501	3.90209	8.05763	8.13592	3.80149	4.58789	chr10	128510250	128525859	-	Esyt1	Fam62a|Mbc2|vp115	extended synaptotagmin-like protein 1	protein-coding	23943	ENSMUSG00000025366	GO:0016020|GO:0016021
14611	14.7863	3.88619	14.7863	up	0.000189876	1.65036e-07	up	14.7863	14.7863	3.88619	3.89041	3.88197	0	0	chr14	57035660	57057945	-	Gja3	Cnx46|Cx43|Cx46|Gja-3	gap junction protein, alpha 3	protein-coding	14611	ENSMUSG00000048582	GO:0005243|GO:0005886|GO:0005921|GO:0005922|GO:0006810|GO:0007154|GO:0009268|GO:0016020|GO:0016021|GO:0030054|GO:0042542|GO:0042802|GO:0045121
24059	14.7187	3.87958	14.7187	up	0.00752841	9.44802e-05	up	14.7187	14.7187	3.87958	3.90541	3.97158	0.117827	0	chr9	102988712	103096001	+	Slco2a1	2310021C19Rik|Pgt|Slc21a2|mPgt	solute carrier organic anion transporter family, member 2a1	protein-coding	24059	ENSMUSG00000032548	GO:0005215|GO:0005886|GO:0005887|GO:0006810|GO:0015132|GO:0015732|GO:0016020|GO:0016021|GO:0055085
103844	14.525	3.86047	14.525	up	0.0284082	0.0021928	up	14.525	14.525	3.86047	8.31591	8.44982	4.26625	4.77855	chr11	70688361	70700155	-	Inca1	AI842396	inhibitor of CDK, cyclin A1 interacting protein 1	protein-coding	103844	ENSMUSG00000057054	GO:0003674|GO:0005634|GO:0005737|GO:0008150
56485	14.2867	3.8366	14.2867	up	0.0361321	0.00368857	up	14.2867	14.2867	3.8366	3.50604	4.16716	0	0	chr4	150119344	150144168	+	Slc2a5	AI526984|Glut5|Slc5a	solute carrier family 2 (facilitated glucose transporter), member 5	protein-coding	56485	ENSMUSG00000028976	GO:0005215|GO:0005353|GO:0005355|GO:0006810|GO:0008643|GO:0015755|GO:0015758|GO:0016020|GO:0016021|GO:0022857|GO:0022891|GO:0055085
229474	14.1805	3.82584	14.1805	up	0.0496156	0.00861496	up	14.1805	14.1805	3.82584	4.4949	4.33893	0.117827	1.06433	chr3	84442196	84480439	-	Fhdc1	6330505N24Rik|Gm126	FH2 domain containing 1	protein-coding	229474	ENSMUSG00000041842	GO:0003674|GO:0003779|GO:0005575|GO:0008150|GO:0016043|GO:0030036
225187	14.1046	3.81809	14.1046	up	0.0127712	0.000303526	up	14.1046	14.1046	3.81809	8.10385	7.88942	4.20529	4.15179	chr18	12252357	12305720	-	Ankrd29	G630054C21|G630054C21Rik|Gm95	ankyrin repeat domain 29	protein-coding	225187	ENSMUSG00000057766	GO:0003674|GO:0005575|GO:0008150
94249	14.0179	3.8092	14.0179	up	0.00303386	8.98774e-06	up	14.0179	14.0179	3.8092	3.78536	3.83304	0	0	chr2	145168113	145641939	+	Slc24a3	NCKX3	solute carrier family 24 (sodium/potassium/calcium exchanger), member 3	protein-coding	94249	ENSMUSG00000063873	GO:0005886|GO:0006810|GO:0006811|GO:0006812|GO:0006813|GO:0006814|GO:0006816|GO:0006874|GO:0008273|GO:0015293|GO:0015297|GO:0016020|GO:0016021|GO:0035725|GO:0055085|GO:0070588|GO:0071805
16803	13.8255	3.78926	13.8255	up	0.0134706	0.000325901	up	13.8255	13.8255	3.78926	3.67615	3.90238	0	0	chr2	158306493	158332852	+	Lbp	Bpifd2|Ly88	lipopolysaccharide binding protein	protein-coding	16803	ENSMUSG00000016024	GO:0001530|GO:0002232|GO:0002281|GO:0005102|GO:0005576|GO:0005615|GO:0006810|GO:0006869|GO:0006953|GO:0008228|GO:0008289|GO:0015920|GO:0031663|GO:0032490|GO:0032496|GO:0032720|GO:0032722|GO:0032755|GO:0032757|GO:0032760|GO:0034145|GO:0042535|GO:0042742|GO:0043032|GO:0044130|GO:0045087|GO:0050829|GO:0050830|GO:0051636|GO:0051637|GO:0060265|GO:0070891|GO:0071222|GO:0071223|GO:0090023
17965	13.7127	3.77744	13.7127	up	0.0419968	0.00569389	up	13.7127	13.7127	3.77744	3.38333	4.17155	0	0	chr4	139082292	139092970	-	Nbl1	D4H1S1733E|DAN|Dana|NO3	neuroblastoma, suppression of tumorigenicity 1	protein-coding	17965	ENSMUSG00000041120	GO:0005515|GO:0005576|GO:0007399|GO:0016015|GO:0035582|GO:0036122|GO:0045666|GO:0048263|GO:0048812|GO:0090027
11717	13.6512	3.77095	13.6512	up	0.0442469	0.00667134	up	13.6512	13.6512	3.77095	3.412	4.24774	0.117827	0	chr7	110768206	110812395	+	Ampd3		adenosine monophosphate deaminase 3	protein-coding	11717	ENSMUSG00000005686	GO:0003876|GO:0006188|GO:0009117|GO:0009168|GO:0016787|GO:0019239|GO:0046872
213948	13.5082	3.75576	13.5082	up	0.0432478	0.00630442	up	13.5082	13.5082	3.75576	5.64341	6.3722	2.43975	2.06433	chr5	24384181	24392143	-	Atg9b	Apg912|Apg9l2|Apgdc2|Gm574|Nos3as|eONE|sONE	autophagy related 9B	protein-coding	213948	ENSMUSG00000038295	GO:0000045|GO:0003674|GO:0005737|GO:0005776|GO:0006914|GO:0016020|GO:0016021|GO:0031410
71046	13.3542	3.73922	13.3542	up	0.0287176	0.00222868	up	13.3542	13.3542	3.73922	3.48095	3.99749	0	0	chr8	105708303	105710168	+	4933405L10Rik		RIKEN cDNA 4933405L10 gene	protein-coding	71046	ENSMUSG00000013158	GO:0003674|GO:0005575|GO:0008150
67252	13.2257	3.72527	13.2257	up	0.0268284	0.00186774	up	13.2257	13.2257	3.72527	3.96342	3.48711	0	0	chr13	46501903	46650281	+	Cap2	2810452G09Rik|AV045235	CAP, adenylate cyclase-associated protein, 2 (yeast)	protein-coding	67252	ENSMUSG00000021373	GO:0000902|GO:0003779|GO:0005886|GO:0007010|GO:0016020
76415	13.1512	3.71713	13.1512	up	0.013642	0.000346684	up	13.1512	13.1512	3.71713	3.60314	3.83112	0	0	chr7	30973804	30989725	+	Fam187b	1700020B09Rik|Tmem162	family with sequence similarity 187, member B	protein-coding	76415	ENSMUSG00000046826	GO:0003674|GO:0005575|GO:0008150|GO:0016020|GO:0016021
56739	13.1045	3.71199	13.1045	up	0.00752841	9.95119e-05	up	13.1045	13.1045	3.71199	11.5521	11.6839	7.9009	7.91117	chr14	55618166	55625395	+	Rec8	Rec8L1|mrec	REC8 homolog (yeast)	protein-coding	56739	ENSMUSG00000002324	GO:0000228|GO:0000775|GO:0000778|GO:0000780|GO:0000794|GO:0000795|GO:0000800|GO:0001556|GO:0001673|GO:0005515|GO:0005634|GO:0005694|GO:0007059|GO:0007126|GO:0007129|GO:0007141|GO:0007286|GO:0030893|GO:0034991
71839	13.0912	3.71053	13.0912	up	0.0249024	0.00150157	up	13.0912	13.0912	3.71053	3.4949	3.92615	0	0	chr8	119437162	119446256	+	Osgin1	1700012B18Rik|Okl38	oxidative stress induced growth inhibitor 1	protein-coding	71839	ENSMUSG00000074063	GO:0005575|GO:0008083|GO:0030308
56296	12.9769	3.69788	12.9769	up	0.0358666	0.00352441	up	12.9769	12.9769	3.69788	4.01017	3.38558	0	0	chr4	107676290	107684162	-	Dmrtb1	Dmrt6|Prp13	DMRT-like family B with proline-rich C-terminal, 1	protein-coding	56296	ENSMUSG00000028610	GO:0003677|GO:0005515|GO:0005575|GO:0005634|GO:0006351|GO:0006355|GO:0007548|GO:0008150|GO:0043565|GO:0046872
16779	12.927	3.69232	12.927	up	0.00752841	9.35691e-05	up	12.927	12.927	3.69232	7.91813	7.97758	4.19881	4.31226	chr9	108479862	108490530	+	Lamb2	AW211941|Lamb-2|Lams	laminin, beta 2	protein-coding	16779	ENSMUSG00000052911	GO:0000904|GO:0005178|GO:0005576|GO:0005578|GO:0005604|GO:0005605|GO:0005608|GO:0007155|GO:0007411|GO:0007528|GO:0007601|GO:0014002|GO:0014044|GO:0031175|GO:0043256|GO:0045202|GO:0048677|GO:0050808|GO:0060041|GO:0072249|GO:0072274
22778	12.8491	3.68359	12.8491	up	0.031522	0.00266151	up	12.8491	12.8491	3.68359	7.71119	7.42311	4.11783	3.64929	chr11	11686213	11772926	+	Ikzf1	5832432G11Rik|Ikaros|LyF-1|Zfpn1a1|Znfn1a1|hlk-1|mKIAA4227	IKAROS family zinc finger 1	protein-coding	22778	ENSMUSG00000018654	GO:0000122|GO:0001779|GO:0003677|GO:0003700|GO:0005515|GO:0005634|GO:0005667|GO:0005721|GO:0006355|GO:0030097|GO:0030183|GO:0030217|GO:0030900|GO:0040018|GO:0043565|GO:0045660|GO:0045892|GO:0045893|GO:0045944|GO:0046982|GO:0048535|GO:0048538|GO:0048541|GO:0048732|GO:0051138|GO:0060041
330301	12.8121	3.67944	12.8121	up	0.0294117	0.00231867	up	12.8121	12.8121	3.67944	5.68445	5.30373	1.98967	1.63964	chr6	47819266	47830505	-	Zfp786	A730012O14Rik|Znf786	zinc finger protein 786	protein-coding	330301	ENSMUSG00000051499	GO:0003676|GO:0003677|GO:0005622|GO:0005634|GO:0006351|GO:0006355|GO:0008150|GO:0008270|GO:0046872
19659	12.6892	3.66553	12.6892	up	0.0340116	0.0031403	up	12.6892	12.6892	3.66553	9.99902	10.097	6.67263	6.09232	chr9	98422961	98446550	+	Rbp1	CRBPI|Crbp|Rbp-1	retinol binding protein 1, cellular	protein-coding	19659	ENSMUSG00000046402	GO:0005215|GO:0005501|GO:0005737|GO:0005829|GO:0006810|GO:0008289|GO:0016918|GO:0019841|GO:0030852|GO:0033189|GO:0042572|GO:0042573|GO:0044297
319314	12.6503	3.66109	12.6503	up	0.00739363	8.13724e-05	up	12.6503	12.6503	3.66109	4.39056	4.2837	0.702789	0.64929	chr19	4439323	4448325	+	A930001C03Rik		RIKEN cDNA A930001C03 gene	miscRNA	319314		GO:0003674|GO:0005575|GO:0008150
56489	12.6025	3.65564	12.6025	up	0.0193254	0.000729513	up	12.6025	12.6025	3.65564	3.50062	3.81066	0	0	chr1	131254602	131279563	-	Ikbke	AW558201|IKK-i|IKKepsilon|Ikki	inhibitor of kappaB kinase epsilon	protein-coding	56489	ENSMUSG00000042349	GO:0000166|GO:0004672|GO:0004674|GO:0004704|GO:0005524|GO:0005634|GO:0005737|GO:0006468|GO:0006974|GO:0007252|GO:0008384|GO:0008630|GO:0016301|GO:0016310|GO:0016605|GO:0016740|GO:0016772|GO:0023014|GO:0038061
72296	12.5773	3.65275	12.5773	up	0.0403987	0.00493603	up	12.5773	12.5773	3.65275	9.12995	8.63333	4.97128	5.48651	chr3	89083979	89093363	-	Rusc1	2210403N08Rik|AA408288|NESCA	RUN and SH3 domain containing 1	protein-coding	72296	ENSMUSG00000041263	GO:0000209|GO:0003779|GO:0005634|GO:0005737|GO:0005769|GO:0005794|GO:0015630|GO:0031410
72293	12.5387	3.64832	12.5387	up	0.0231427	0.0011982	up	12.5387	12.5387	3.64832	7.70582	7.87452	4.31445	3.96925	chr13	73819328	73847631	-	Nkd2	2210403L10Rik|AW212591	naked cuticle 2 homolog (Drosophila)	protein-coding	72293	ENSMUSG00000021567	GO:0005509|GO:0005737|GO:0005886|GO:0006810|GO:0006887|GO:0010954|GO:0016020|GO:0016055|GO:0016323|GO:0019838|GO:0031410|GO:0031625|GO:0032436|GO:0048210|GO:0071944|GO:0072661|GO:0090004|GO:0090090
69318	12.4699	3.64038	12.4699	up	0.0126543	0.000289491	up	12.4699	12.4699	3.64038	3.74359	3.53717	0	0	chr7	131325931	131329499	-	1700007K09Rik		RIKEN cDNA 1700007K09 gene	protein-coding	69318		GO:0003674|GO:0005575|GO:0005576|GO:0008150
12521	12.4522	3.63833	12.4522	up	0.0408552	0.00519767	up	12.4522	12.4522	3.63833	7.5302	6.83261	3.43687	3.64929	chr2	93419112	93462946	-	Cd82	AA682076|AL023070|C33|IA4|Kai1|Tspan27	CD82 antigen	protein-coding	12521	ENSMUSG00000027215	GO:0016020|GO:0016021
13984	12.4291	3.63566	12.4291	up	0.020984	0.000912059	up	12.4291	12.4291	3.63566	3.8056	3.46571	0	0	chrX	137115397	137120326	-	Esx1	Spx1	extraembryonic, spermatogenesis, homeobox 1	protein-coding	13984	ENSMUSG00000023443	GO:0001568|GO:0003677|GO:0005634|GO:0005737|GO:0006357|GO:0043565|GO:0045892|GO:0051726|GO:0060713|GO:0060716
76815	12.0761	3.59409	12.0761	up	0.0158649	0.000455168	up	12.0761	12.0761	3.59409	9.80443	9.55859	6.10443	6.07041	chr11	96099326	96111962	-	Calcoco2	2410154J16Rik|C77254|Ndp52|Ndp52l1	calcium binding and coiled-coil domain 2	protein-coding	76815	ENSMUSG00000006056	GO:0005634|GO:0005737|GO:0005794|GO:0005856|GO:0016605|GO:0034341|GO:0042803|GO:0043231|GO:0048471
57737	12.0393	3.58968	12.0393	up	0.0118193	0.000266497	up	12.0393	12.0393	3.58968	4.33571	4.14662	0.677915	0.625043	chrX	37432494	37437278	+	Rhox4b	5430432L21Rik|Ehox|Rhox4.2	reproductive homeobox 4B	protein-coding	57737	ENSMUSG00000071771	GO:0003677|GO:0005575|GO:0005634|GO:0008150
245595	11.9223	3.57559	11.9223	up	0.0316335	0.00269631	up	11.9223	11.9223	3.57559	8.437	8.73817	4.78973	5.23425	chrX	112600526	112635062	+	Zfp711	2810409C01Rik|A230078I01Rik|Znf711	zinc finger protein 711	protein-coding	245595	ENSMUSG00000025529	GO:0005634|GO:0043565|GO:0045893
226999	11.8819	3.5707	11.8819	up	0.0158649	0.000456937	up	11.8819	11.8819	3.5707	3.69419	3.4472	0	0	chr1	40681712	40768885	+	Slc9a2	2210416H12Rik|4932415O19Rik|AV333884|NHE2	solute carrier family 9 (sodium/hydrogen exchanger), member 2	protein-coding	226999	ENSMUSG00000026062	GO:0005903|GO:0006810|GO:0006811|GO:0006814|GO:0006885|GO:0008104|GO:0015297|GO:0015385|GO:0015992|GO:0016021|GO:0035725|GO:0055085
75255	11.8371	3.56525	11.8371	up	0.0145628	0.00039552	up	11.8371	11.8371	3.56525	3.44946	3.68104	0	0	chr1	160074735	160077985	-	4930562F07Rik		RIKEN cDNA 4930562F07 gene	miscRNA	75255		GO:0003674|GO:0005575|GO:0008150
18218	11.2331	3.48968	11.2331	up	0.0359744	0.00356705	up	11.2331	11.2331	3.48968	9.97302	9.67183	6.0776	6.58789	chr7	142079487	142095284	-	Dusp8	5530400B01Rik|AI593498|Nttp1	dual specificity phosphatase 8	protein-coding	18218	ENSMUSG00000037887	GO:0000188|GO:0004721|GO:0004725|GO:0005634|GO:0005737|GO:0006470|GO:0008138|GO:0016311|GO:0016787|GO:0016791|GO:0017017
268480	10.9553	3.45356	10.9553	up	0.0260209	0.00170473	up	10.9553	10.9553	3.45356	6.79362	7.21451	3.57726	3.52376	chr11	98836785	98853005	+	Rapgefl1	B230105J10	Rap guanine nucleotide exchange factor (GEF)-like 1	protein-coding	268480	ENSMUSG00000038020	GO:0005085|GO:0005622|GO:0007264
94226	10.8966	3.44581	10.8966	up	0.00752841	9.52614e-05	up	10.8966	10.8966	3.44581	3.50604	3.38558	0	0	chr9	21242917	21248443	-	S1pr5	Edg8|S1P5|lpB4	sphingosine-1-phosphate receptor 5	protein-coding	94226	ENSMUSG00000045087	GO:0003376|GO:0004871|GO:0004930|GO:0005886|GO:0007165|GO:0007186|GO:0016020|GO:0016021|GO:0038036
225845	10.8921	3.44521	10.8921	up	0.0303913	0.00250279	up	10.8921	10.8921	3.44521	8.92897	8.95328	5.24584	5.74598	chr19	7557459	7588545	+	Pla2g16	C78643|HRSL3|Hrasls3|Hrev107|MLP-3	phospholipase A2, group XVI	protein-coding	225845	ENSMUSG00000060675	GO:0004623|GO:0005737|GO:0005783|GO:0006644|GO:0008654|GO:0008970|GO:0016020|GO:0016021|GO:0016042|GO:0016746|GO:0016787|GO:0045786|GO:0048471|GO:0052739|GO:0052740
654469	10.8906	3.44501	10.8906	up	0.0354874	0.00345763	up	10.8906	10.8906	3.44501	3.1565	3.73351	0	0	chr15	79015329	79025742	-	Gm17753		predicted gene, 17753	miscRNA	654469
14174	10.8856	3.44435	10.8856	up	0.00752841	9.01184e-05	up	10.8856	10.8856	3.44435	3.50312	3.38558	0	0	chr7	144838612	144843348	+	Fgf3	Fgf-3|Int-2|Int-P	fibroblast growth factor 3	protein-coding	14174	ENSMUSG00000031074	GO:0001759|GO:0005737|GO:0005794|GO:0008284|GO:0008543|GO:0030916|GO:0048538|GO:0048752|GO:0055026
234577	10.7798	3.43026	10.7798	up	0.0278289	0.0020241	up	10.7798	10.7798	3.43026	6.64192	7.03011	3.28775	3.52376	chr8	94533028	94570529	+	Cpne2	3322401K10Rik	copine II	protein-coding	234577	ENSMUSG00000034361	GO:0003674|GO:0005575|GO:0008150
16997	10.6258	3.4095	10.6258	up	0.0267578	0.00185055	up	10.6258	10.6258	3.4095	3.19241	3.62659	0	0	chr12	84783212	84876495	-	Ltbp2	AW208642	latent transforming growth factor beta binding protein 2	protein-coding	16997	ENSMUSG00000002020	GO:0005509|GO:0005576|GO:0005615|GO:0008150|GO:0008201|GO:0019838
109264	10.5937	3.40514	10.5937	up	0.0231427	0.00120967	up	10.5937	10.5937	3.40514	3.58519	3.22509	0	0	chr7	89632505	89854359	+	Me3	1700020C08Rik|B230207H15Rik	malic enzyme 3, NADP(+)-dependent, mitochondrial	protein-coding	109264	ENSMUSG00000030621	GO:0000166|GO:0004470|GO:0004473|GO:0005739|GO:0006090|GO:0006108|GO:0016491|GO:0016616|GO:0016619|GO:0046872|GO:0051287|GO:0055114
20475	10.5552	3.39988	10.5552	up	0.020984	0.000928269	up	10.5552	10.5552	3.39988	10.5064	10.3784	7.18932	6.89573	chr7	19094544	19098345	+	Six5	Dmahp|MDMAHP|TrexBF	sine oculis-related homeobox 5	protein-coding	20475	ENSMUSG00000040841	GO:0002088|GO:0003677|GO:0003700|GO:0005634|GO:0005737|GO:0006351|GO:0006355|GO:0007275|GO:0007286|GO:0008285|GO:0043565
66848	10.2868	3.36273	10.2868	up	0.0484056	0.00817381	up	10.2868	10.2868	3.36273	5.22075	5.99429	2.10333	2.38626	chr10	13501028	13517275	+	Fuca2	0610025O11Rik|5530401P20Rik	fucosidase, alpha-L- 2, plasma	protein-coding	66848	ENSMUSG00000019810	GO:0003824|GO:0004560|GO:0005575|GO:0005576|GO:0005975|GO:0006004|GO:0008152|GO:0016787|GO:0016798|GO:0043169
320001	10.2667	3.35989	10.2667	up	0.0429614	0.00617517	up	10.2667	10.2667	3.35989	3.72325	2.99654	0	0	chr6	87672382	87680235	+	E230015B07Rik		RIKEN cDNA E230015B07 gene	unknown	320001		GO:0003674|GO:0005575|GO:0008150
15902	10.0636	3.33108	10.0636	up	0.0189658	0.000694821	up	10.0636	10.0636	3.33108	13.0094	13.0767	9.57783	9.84611	chr12	25093799	25096092	-	Id2	AI255428|C78922|Idb2|bHLHb26	inhibitor of DNA binding 2	protein-coding	15902	ENSMUSG00000020644	GO:0000122|GO:0000785|GO:0001656|GO:0001779|GO:0002521|GO:0003166|GO:0005515|GO:0005634|GO:0005737|GO:0005829|GO:0007275|GO:0007507|GO:0008284|GO:0009649|GO:0010628|GO:0010629|GO:0014003|GO:0019216|GO:0021772|GO:0033598|GO:0043234|GO:0043353|GO:0043392|GO:0043433|GO:0044325|GO:0045578|GO:0045600|GO:0045648|GO:0045651|GO:0045665|GO:0045668|GO:0045777|GO:0045787|GO:0045892|GO:0045893|GO:0046983|GO:…
14184	9.94177	3.3135	9.94177	up	0.00911678	0.000162186	up	9.94177	9.94177	3.3135	10.2006	10.0931	6.78392	6.88275	chr5	33721724	33737068	+	Fgfr3	CD333|FR3|Fgfr-3|Flg-2|HBGFR|Mfr3|sam3	fibroblast growth factor receptor 3	protein-coding	14184	ENSMUSG00000054252	GO:0000122|GO:0000165|GO:0000166|GO:0001938|GO:0002009|GO:0002089|GO:0004713|GO:0004714|GO:0005007|GO:0005515|GO:0005524|GO:0005634|GO:0005737|GO:0005764|GO:0005887|GO:0007267|GO:0008284|GO:0008285|GO:0008543|GO:0009898|GO:0009986|GO:0010518|GO:0014003|GO:0016020|GO:0016021|GO:0016301|GO:0016310|GO:0016740|GO:0017134|GO:0018108|GO:0021762|GO:0022010|GO:0030154|GO:0030900|GO:0031398|GO:0035019|GO:…
110958	9.93844	3.31302	9.93844	up	0.039627	0.00455507	up	9.93844	9.93844	3.31302	12.567	11.98	9.06984	8.8511	chr6	82946922	83030309	+	D6Mm5e		DNA segment, Chr 6, Miriam Meisler 5, expressed	protein-coding	110958	ENSMUSG00000030041	GO:0003674|GO:0006396|GO:0016021|GO:0031497
15930	9.62574	3.2669	9.62574	up	0.0425749	0.00589293	up	9.62574	9.62574	3.2669	3.61296	2.92084	0	0	chr8	24584141	24597009	-	Ido1	Ido|Indo	indoleamine 2,3-dioxygenase 1	protein-coding	15930	ENSMUSG00000031551	GO:0002534|GO:0002666|GO:0002678|GO:0002830|GO:0004833|GO:0005515|GO:0005737|GO:0005829|GO:0006569|GO:0006952|GO:0006954|GO:0007610|GO:0016491|GO:0016597|GO:0016702|GO:0019441|GO:0019825|GO:0020037|GO:0030485|GO:0032421|GO:0032496|GO:0032693|GO:0032735|GO:0033555|GO:0033754|GO:0034276|GO:0042130|GO:0043065|GO:0046007|GO:0046872|GO:0055114|GO:0070233
241794	9.50322	3.24842	9.50322	up	0.0454464	0.00712811	up	9.50322	9.50322	3.24842	7.06506	7.27152	4.27971	3.56002	chr2	168261698	168269331	-	Kcng1	AW536275|OTTMUSG00000016048	potassium voltage-gated channel, subfamily G, member 1	protein-coding	241794	ENSMUSG00000074575	GO:0005216|GO:0005244|GO:0005249|GO:0005267|GO:0006810|GO:0006811|GO:0006813|GO:0008076|GO:0016020|GO:0016021|GO:0034765|GO:0043231|GO:0051260|GO:0055085|GO:0071805
320522	9.46971	3.24332	9.46971	up	0.0204855	0.000852998	up	9.46971	9.46971	3.24332	3.39056	3.09608	0	0	chr11	76672470	76673676	+	Bhlha9	A830053O21Rik	basic helix-loop-helix family, member a9	protein-coding	320522	ENSMUSG00000044243	GO:0003677|GO:0005634|GO:0006351|GO:0006355|GO:0046983
58229	9.39363	3.23168	9.39363	up	0.0270255	0.00190361	up	9.39363	9.39363	3.23168	3.49042	3.09077	0.117827	0	chr6	87730869	87755911	+	Ccdc48		coiled-coil domain containing 48	protein-coding	58229	ENSMUSG00000068263	GO:0003674|GO:0005575|GO:0008150
67063	9.34067	3.22353	9.34067	up	0.040807	0.00512682	up	9.34067	9.34067	3.22353	7.8045	7.16456	4.28775	4.23425	chr4	49584506	49597870	-	Tmem246	2810432L12Rik|9330170P15Rik|AI835809	transmembrane protein 246	protein-coding	67063	ENSMUSG00000039611	GO:0003674|GO:0005575|GO:0008150|GO:0016020|GO:0016021
54525	9.32083	3.22046	9.32083	up	0.0287176	0.00223559	up	9.32083	9.32083	3.22046	7.51335	7.65388	4.57452	4.15179	chr19	10389090	10453181	+	Syt7	AI851541|B230112P13Rik	synaptotagmin VII	protein-coding	54525	ENSMUSG00000024743	GO:0001778|GO:0005215|GO:0005509|GO:0005764|GO:0005886|GO:0006810|GO:0008021|GO:0016020|GO:0016021|GO:0017158|GO:0030054|GO:0031410|GO:0045202|GO:0046872|GO:0050796
100529074	9.315	3.21956	9.315	up	0.0230572	0.00114227	up	9.315	9.315	3.21956	3.05353	3.38558	0	0	chr10	23785347	23785451	-	Snora33	ACA33|MBI-42	small nucleolar RNA, H/ACA box 33	snoRNA	100529074		GO:0003674|GO:0005575|GO:0008150
11814	9.26391	3.21162	9.26391	up	0.0372397	0.00395932	up	9.26391	9.26391	3.21162	3.49709	2.92615	0	0	chr9	46233051	46235297	-	Apoc3	Apoc	apolipoprotein C-III	protein-coding	11814	ENSMUSG00000032081	GO:0005543|GO:0005576|GO:0005615|GO:0006641|GO:0006642|GO:0006810|GO:0006869|GO:0007186|GO:0008203|GO:0008289|GO:0010897|GO:0010903|GO:0010916|GO:0010987|GO:0010989|GO:0016042|GO:0019433|GO:0030234|GO:0032488|GO:0033344|GO:0033700|GO:0034361|GO:0034363|GO:0034366|GO:0034375|GO:0034382|GO:0042157|GO:0042627|GO:0042632|GO:0042953|GO:0043434|GO:0045717|GO:0045833|GO:0048261|GO:0050995|GO:0051005|GO:…
67865	9.13479	3.19137	9.13479	up	0.0338684	0.00311536	up	9.13479	9.13479	3.19137	8.40764	8.0607	5.23011	4.85548	chr7	128373625	128418172	-	Rgs10	2310010N19Rik	regulator of G-protein signalling 10	protein-coding	67865	ENSMUSG00000030844	GO:0005096|GO:0005515|GO:0005634|GO:0005737|GO:0005886|GO:0009968|GO:0038032|GO:0043025|GO:0043197|GO:0043679
22411	9.13215	3.19095	9.13215	up	0.00783501	0.00011631	up	9.13215	9.13215	3.19095	3.26503	3.2347	0.117827	0	chr7	98835112	98854747	+	Wnt11		wingless-related MMTV integration site 11	protein-coding	22411	ENSMUSG00000015957	GO:0000122|GO:0001649|GO:0001664|GO:0001822|GO:0003151|GO:0005099|GO:0005102|GO:0005515|GO:0005576|GO:0005578|GO:0005615|GO:0005737|GO:0005886|GO:0006468|GO:0007165|GO:0007267|GO:0007275|GO:0007492|GO:0009798|GO:0009887|GO:0009952|GO:0010628|GO:0016055|GO:0030282|GO:0030295|GO:0030308|GO:0030335|GO:0030336|GO:0031012|GO:0032320|GO:0032915|GO:0034394|GO:0035567|GO:0043065|GO:0043066|GO:0044212|GO:…
218695	9.1228	3.18948	9.1228	up	0.0145628	0.000400261	up	9.1228	9.1228	3.18948	3.2936	3.08535	0	0	chr14	7744063	7791590	-	Gm10044	ENSMUSG00000058570	predicted gene 10044	protein-coding	218695
432839	9.06935	3.181	9.06935	up	0.0478881	0.00801834	up	9.06935	9.06935	3.181	2.79474	3.56726	0	0	chr14	34194441	34201633	-	Gprin2	C130040D06Rik|C230073P13|Gm286|mKIAA0514	G protein regulated inducer of neurite outgrowth 2	protein-coding	432839	ENSMUSG00000071531	GO:0003674|GO:0005575|GO:0008150
17242	9.04395	3.17695	9.04395	up	0.00979859	0.00018707	up	9.04395	9.04395	3.17695	12.2891	12.2904	9.03831	9.18726	chr2	91929822	91932282	-	Mdk	MK|Mek	midkine	protein-coding	17242	ENSMUSG00000027239	GO:0001662|GO:0005576|GO:0007275|GO:0007614|GO:0008083|GO:0008201|GO:0009611|GO:0016477|GO:0021681|GO:0021766|GO:0030154|GO:0030325|GO:0030421|GO:0045893|GO:0050795|GO:0051781
108153	8.98474	3.16748	8.98474	up	0.0383282	0.00423276	up	8.98474	8.98474	3.16748	6.93223	7.47002	3.92518	4.14211	chr9	90162978	90200102	+	Adamts7	ADAM-TS7|ADAMTS7B	a disintegrin-like and metallopeptidase (reprolysin type) with thrombospondin type 1 motif, 7	protein-coding	108153	ENSMUSG00000032363	GO:0004222|GO:0005576|GO:0005578|GO:0006508|GO:0008233|GO:0008237|GO:0008270|GO:0009986|GO:0016787|GO:0031012|GO:0046872
16780	8.96626	3.16451	8.96626	up	0.0403987	0.00494736	up	8.96626	8.96626	3.16451	3.52807	2.91877	0.117827	0	chr1	193207725	193343878	+	Lamb3		laminin, beta 3	protein-coding	16780	ENSMUSG00000026639	GO:0005576|GO:0005578|GO:0005604|GO:0005610|GO:0007155|GO:0032403|GO:0050873
15401	8.95579	3.16282	8.95579	up	0.00528968	3.39528e-05	up	8.95579	8.95579	3.16282	3.12753	3.19811	0	0	chr6	52189687	52191703	-	Hoxa4	AV206827|Hox-1.4	homeobox A4	protein-coding	15401	ENSMUSG00000000942	GO:0003677|GO:0003700|GO:0005634|GO:0006351|GO:0006355|GO:0007275|GO:0009952|GO:0043565|GO:0048704
21826	8.9553	3.16274	8.9553	up	0.0260209	0.00171303	up	8.9553	8.9553	3.16274	2.96805	3.35743	0	0	chr17	14665500	14694262	-	Thbs2	TSP2|Thbs-2	thrombospondin 2	protein-coding	21826	ENSMUSG00000023885	GO:0005509|GO:0005515|GO:0005576|GO:0005604|GO:0007155|GO:0008201|GO:0016525|GO:0031012|GO:0051965
12933	8.94461	3.16102	8.94461	up	0.0426977	0.00594231	up	8.94461	8.94461	3.16102	4.64966	4.4395	1.70279	1.06433	chr5	37242080	37292133	+	Crmp1	DRP-1|Dpysl1|Ulip3	collapsin response mediator protein 1	protein-coding	12933	ENSMUSG00000029121	GO:0005737|GO:0005856|GO:0006208|GO:0016787|GO:0016810|GO:0016812|GO:0030425|GO:0043025|GO:0043231|GO:0051219
78004	8.92813	3.15836	8.92813	up	0.0308956	0.00257003	up	8.92813	8.92813	3.15836	3.39056	2.92615	0	0	chr6	54327012	54330200	+	Prr15	E130201N16Rik|G90	proline rich 15	protein-coding	78004	ENSMUSG00000045725	GO:0003674|GO:0005575|GO:0007275|GO:0008150
67866	8.91696	3.15655	8.91696	up	0.0443826	0.00672751	up	8.91696	8.91696	3.15655	2.80199	3.51112	0	0	chr8	119666365	119688020	+	Wfdc1	2310058A03Rik|ps20	WAP four-disulfide core domain 1	protein-coding	67866	ENSMUSG00000023336	GO:0001558|GO:0003674|GO:0004867|GO:0005576|GO:0005615|GO:0010466|GO:0030414|GO:0050680
14598	8.84472	3.14482	8.84472	up	0.0313907	0.00264517	up	8.84472	8.84472	3.14482	9.26251	8.8017	5.92899	5.84559	chr10	75568664	75586182	+	Ggt1	CD224|GGT|GGT 1|GGT-1|Ggtp|dwg	gamma-glutamyltransferase 1	protein-coding	14598	ENSMUSG00000006345	GO:0002682|GO:0003840|GO:0005615|GO:0005887|GO:0006749|GO:0006750|GO:0007283|GO:0016020|GO:0016021|GO:0016740|GO:0016746|GO:0016787|GO:0019344|GO:0019370|GO:0031179|GO:0050727|GO:0060427|GO:0071260
216848	8.82982	3.14238	8.82982	up	0.032957	0.00298327	up	8.82982	8.82982	3.14238	9.28355	9.73461	6.46654	6.26685	chr11	69344351	69369391	-	Chd3	2600010P09Rik|AF020312|Chd7|Prp7|Prp9-1	chromodomain helicase DNA binding protein 3	protein-coding	216848	ENSMUSG00000018474	GO:0004386|GO:0005515|GO:0005634|GO:0005737|GO:0005813|GO:0006333|GO:0007051|GO:0016581|GO:0016585|GO:0046872|GO:0051297
226841	8.82533	3.14165	8.82533	up	0.0177151	0.000607979	up	8.82533	8.82533	3.14165	7.08068	7.08522	3.81827	4.06433	chr1	190947646	190979296	-	Vash2	B130052G07Rik	vasohibin 2	protein-coding	226841	ENSMUSG00000037568	GO:0001938|GO:0003674|GO:0005737|GO:0045766
626834	8.80213	3.13785	8.80213	up	0.0104108	0.00021482	up	8.80213	8.80213	3.13785	3.14545	3.24808	0.117827	0	chr7	43712567	43726758	+	Klk13	Egfbp-2|mGk-13	kallikrein related-peptidase 13	protein-coding	626834	ENSMUSG00000054046	GO:0004175|GO:0005615|GO:0005737|GO:0006508|GO:0008233|GO:0008236|GO:0016485|GO:0016787|GO:0030141
65971	8.78824	3.13557	8.78824	up	0.0110092	0.000237361	up	8.78824	8.78824	3.13557	6.88683	6.98325	3.73371	3.86523	chr10	61171964	61188841	+	Tbata	1700021K02Rik|AI428928|Spatial|Titest	thymus, brain and testes associated	protein-coding	65971	ENSMUSG00000020096	GO:0005515|GO:0005634|GO:0005737|GO:0005829|GO:0007275|GO:0007283|GO:0030154|GO:0048515
50931	8.58825	3.10236	8.58825	up	0.0168415	0.000515466	up	8.58825	8.58825	3.10236	2.98928	3.21544	0	0	chr8	84030286	84042575	-	Il27ra	CRL1|IL-27R|Tccr|WSX-1|Wsx1|zcytor1	interleukin 27 receptor, alpha	protein-coding	50931	ENSMUSG00000005465	GO:0002827|GO:0002829|GO:0005515|GO:0016020|GO:0016021|GO:0032729|GO:0045509|GO:0048302|GO:0050830
71078	8.54804	3.09559	8.54804	up	0.0393952	0.00446082	up	8.54804	8.54804	3.09559	2.8056	3.38558	0	0	chr3	98160812	98163173	+	Adam30	4933424D07Rik|svph4	a disintegrin and metallopeptidase domain 30	protein-coding	71078	ENSMUSG00000043468	GO:0003674|GO:0005575|GO:0007229|GO:0008150
67860	8.53651	3.09365	8.53651	up	0.017142	0.000572718	up	8.53651	8.53651	3.09365	8.16923	7.94976	5.00939	4.92231	chr3	90537376	90543151	+	S100a16	2300002L21Rik|AI325039|AI663996|DT1P1A7|S100F	S100 calcium binding protein A16	protein-coding	67860	ENSMUSG00000074457	GO:0005509|GO:0005634|GO:0005730|GO:0005737|GO:0005829|GO:0005886|GO:0042803|GO:0051592
15015	8.51199	3.0895	8.51199	up	0.0455672	0.00718094	up	8.51199	8.51199	3.0895	4.198	4.66238	1.06924	1.61215	chr17	35379617	35384674	+	H2-Q4	H-2Q4|H2-Gs10|Qa-4|Qa4|Qat-4|Qb-1|Qb1	histocompatibility 2, Q region locus 4	protein-coding	15015	ENSMUSG00000035929	GO:0002474|GO:0003674|GO:0005575|GO:0008150|GO:0016020|GO:0016021|GO:0042612
194352	8.40211	3.07075	8.40211	up	0.0231427	0.00120609	up	8.40211	8.40211	3.07075	3.23291	2.90859	0	0	chr6	41652770	41680723	-	Trpv5	CAT2|D630033B11|ECAC1	transient receptor potential cation channel, subfamily V, member 5	protein-coding	194352	ENSMUSG00000036899	GO:0005216|GO:0005262|GO:0005515|GO:0005516|GO:0005886|GO:0005887|GO:0006810|GO:0006811|GO:0006816|GO:0006874|GO:0016020|GO:0016021|GO:0016324|GO:0034220|GO:0051262|GO:0055085|GO:0070588
71699	8.3702	3.06526	8.3702	up	0.0457448	0.00729537	up	8.3702	8.3702	3.06526	5.61559	4.99333	2.41407	2.06433	chr6	90604880	90646412	+	Slc41a3	1010001P06Rik|AI480742|SLC41A1-L2	solute carrier family 41, member 3	protein-coding	71699	ENSMUSG00000030089	GO:0005515|GO:0005575|GO:0005886|GO:0006812|GO:0008150|GO:0008324|GO:0016020|GO:0016021
228846	8.30234	3.05352	8.30234	up	0.0408017	0.0050725	up	8.30234	8.30234	3.05352	6.70479	6.76261	3.98152	3.37884	chr2	158182533	158229222	-	D630003M21Rik		RIKEN cDNA D630003M21 gene	protein-coding	228846	ENSMUSG00000037813	GO:0003674|GO:0005575|GO:0008150
114249	8.29663	3.05253	8.29663	up	0.049885	0.00879822	up	8.29663	8.29663	3.05253	10.8479	11.2133	7.63769	8.3184	chr3	132882696	132950291	-	Npnt	1110009H02Rik|AA682063|AI314031|Nctn|POEM	nephronectin	protein-coding	114249	ENSMUSG00000040998	GO:0001657|GO:0001658|GO:0005178|GO:0005509|GO:0005576|GO:0005578|GO:0005604|GO:0007155|GO:0007160|GO:0007275|GO:0010694|GO:0010811|GO:0016020|GO:0030154|GO:0030198|GO:0030485|GO:0030511|GO:0031012|GO:0033631|GO:0034678|GO:0045184|GO:0045669|GO:0045987|GO:0070374|GO:0071356|GO:0097195|GO:2000721
99031	8.2831	3.05017	8.2831	up	0.0204731	0.000843336	up	8.2831	8.2831	3.05017	9.91682	10.046	7.05294	6.80951	chr2	76406538	76600647	+	Osbpl6	1110062M20Rik|AI596402|ORP-6|mKIAA4128	oxysterol binding protein-like 6	protein-coding	99031	ENSMUSG00000042359	GO:0003674|GO:0005543|GO:0005575|GO:0006810|GO:0006869|GO:0008150|GO:0008289
80837	8.27573	3.04889	8.27573	up	0.04292	0.00615262	up	8.27573	8.27573	3.04889	3.37807	2.7197	0	0	chr12	75308313	75401455	+	Rhoj	1110005O19Rik|AW210585|Arhj|TC10L|TCL	ras homolog gene family, member J	protein-coding	80837	ENSMUSG00000046768	GO:0000166|GO:0003924|GO:0005515|GO:0005525|GO:0005622|GO:0005886|GO:0006184|GO:0007264|GO:0007266|GO:0008360|GO:0016020|GO:0030036
210801	8.16454	3.02937	8.16454	up	0.0399356	0.0046206	up	8.16454	8.16454	3.02937	5.09	5.65984	2.38908	2.30201	chr8	28646717	29219636	-	Unc5d	D930029E11Rik|Unc5h4|mKIAA1777	unc-5 homolog D (C. elegans)	protein-coding	210801	ENSMUSG00000063626	GO:0003674|GO:0006915|GO:0007165|GO:0007275|GO:0008150|GO:0009986|GO:0016020|GO:0016021
12035	8.10306	3.01847	8.10306	up	0.0406596	0.00503226	up	8.10306	8.10306	3.01847	9.4722	9.43929	6.73503	6.13953	chr6	144993835	145076157	-	Bcat1	BCATc|Eca39	branched chain aminotransferase 1, cytosolic	protein-coding	12035	ENSMUSG00000030268	GO:0003824|GO:0004084|GO:0005737|GO:0005739|GO:0005829|GO:0008152|GO:0008483|GO:0008652|GO:0009081|GO:0009082|GO:0009083|GO:0016740|GO:0031571|GO:0034644|GO:0042802|GO:0052654|GO:0052655|GO:0052656
26879	8.0338	3.00608	8.0338	up	0.0127712	0.000304704	up	8.0338	8.0338	3.00608	9.25231	9.09513	6.20529	6.12999	chr3	69574186	69598861	-	B3galnt1	B3galt3|b3GT3	UDP-GalNAc:betaGlcNAc beta 1,3-galactosaminyltransferase, polypeptide 1	protein-coding	26879	ENSMUSG00000043300	GO:0005794|GO:0006486|GO:0008378|GO:0008499|GO:0009312|GO:0016020|GO:0016021|GO:0016740|GO:0016757|GO:0047273
320022	8.01134	3.00204	8.01134	up	0.0169812	0.00052798	up	8.01134	8.01134	3.00204	7.52269	7.35791	4.512	4.36451	chr8	104446719	104509887	-	Ccdc79	4930532D21Rik|BB085179	coiled-coil domain containing 79	protein-coding	320022	ENSMUSG00000052616	GO:0003677|GO:0003682|GO:0005575|GO:0008150
100504261	7.99595	2.99927	7.99595	up	0.0372049	0.00393132	up	7.99595	7.99595	2.99927	3.26503	2.73351	0	0	chr3	97284908	97297778	-	Gm17608		predicted gene, 17608	miscRNA	100504261
74257	7.87238	2.9768	7.87238	up	0.0245267	0.00144866	up	7.87238	7.87238	2.9768	6.31842	6.10998	3.10272	3.37209	chr13	54789405	54796775	+	Tspan17	2210021G21Rik|AI047581|Fbxo23|Tm4sf17	tetraspanin 17	protein-coding	74257	ENSMUSG00000025875	GO:0003674|GO:0008150|GO:0016020|GO:0016021
18736	7.73199	2.95084	7.73199	up	0.0222761	0.00102655	up	7.73199	7.73199	2.95084	2.8056	3.09608	0	0	chr16	65520629	65533981	+	Pou1f1	GHF-1|Hmp1|Pit-1|Pit1|Pit1-rs1|dw|dwarf	POU domain, class 1, transcription factor 1	protein-coding	18736	ENSMUSG00000004842	GO:0000122|GO:0001077|GO:0001102|GO:0001105|GO:0001708|GO:0003677|GO:0003682|GO:0003700|GO:0003714|GO:0005515|GO:0005634|GO:0005667|GO:0005737|GO:0006351|GO:0006355|GO:0008134|GO:0008284|GO:0008340|GO:0021983|GO:0021984|GO:0030183|GO:0032962|GO:0040018|GO:0043565|GO:0043567|GO:0045893|GO:0045944|GO:0051169|GO:0060126|GO:0060133
58805	7.72386	2.94932	7.72386	up	0.00759511	0.000106087	up	7.72386	7.72386	2.94932	8.29705	8.32184	5.30754	5.4127	chr5	135106891	135138382	+	Mlxipl	ChREBP|WS-bHLH|Wbscr14|bHLHd14	MLX interacting protein-like	protein-coding	58805	ENSMUSG00000005373	GO:0000122|GO:0003677|GO:0005515|GO:0005634|GO:0005667|GO:0005737|GO:0006351|GO:0006355|GO:0008134|GO:0008284|GO:0010255|GO:0033137|GO:0035538|GO:0042593|GO:0045723|GO:0045821|GO:0045892|GO:0045893|GO:0045944|GO:0046889|GO:0046982|GO:0046983|GO:0071157|GO:0090324
13511	7.70798	2.94635	7.70798	up	0.02379	0.00136185	up	7.70798	7.70798	2.94635	8.34885	8.56406	5.63396	5.38626	chr18	20558116	20604526	+	Dsg2	AA408168|D18Ertd293e	desmoglein 2	protein-coding	13511	ENSMUSG00000044393	GO:0005509|GO:0005886|GO:0006915|GO:0007155|GO:0007156|GO:0016020|GO:0016021|GO:0016324|GO:0016328|GO:0030054|GO:0030057|GO:0097194
504193	7.67203	2.93961	7.67203	up	0.00911678	0.000167449	up	7.67203	7.67203	2.93961	6.89238	6.98904	3.95664	4.04556	chr15	79786351	79834333	-	Npcd	Cbx6-Nptxr	neuronal pentraxin chromo domain	protein-coding	504193	ENSMUSG00000022421|ENSMUSG00000089837	GO:0005737|GO:0005829|GO:0008150|GO:0009898|GO:0019904|GO:0030175|GO:0030425|GO:0030426|GO:0043025|GO:0044428
171170	7.64633	2.93477	7.64633	up	0.00512523	2.53485e-05	up	7.64633	7.64633	2.93477	9.76475	9.72179	6.82774	6.78927	chrX	51113494	51205832	-	Mbnl3	A530038J18Rik|AI661274|CHCR|E430034C16Rik|MBLX|MBLX39|MBXL	muscleblind-like 3 (Drosophila)	protein-coding	171170	ENSMUSG00000036109	GO:0003676|GO:0005634|GO:0005737|GO:0005794|GO:0006397|GO:0007275|GO:0008270|GO:0008380|GO:0043231|GO:0043484|GO:0045662|GO:0046872
432593	7.62482	2.9307	7.62482	up	0.0403987	0.00484898	up	7.62482	7.62482	2.9307	7.46692	7.36565	4.20529	4.76588	chr11	96203454	96205385	+	Gm11538	OTTMUSG00000001983	predicted gene 11538	miscRNA	432593		GO:0003674|GO:0005575|GO:0008150
234199	7.612	2.92828	7.612	up	0.0411029	0.00529612	up	7.612	7.612	2.92828	5.18135	5.36464	2.06338	2.62606	chr8	41191434	41215156	-	Fgl1	Mfire1	fibrinogen-like protein 1	protein-coding	234199	ENSMUSG00000031594	GO:0005102|GO:0005576|GO:0005615|GO:0007165
71797	7.59771	2.92557	7.59771	up	0.049882	0.00873935	up	7.59771	7.59771	2.92557	4.97042	5.70672	2.43975	2.38626	chr6	90308351	90325185	-	Chst13	1110067M19Rik|C4ST-3	carbohydrate (chondroitin 4) sulfotransferase 13	protein-coding	71797	ENSMUSG00000056643	GO:0001537|GO:0005575|GO:0030206|GO:0047756
215654	7.55089	2.91665	7.55089	up	0.0419783	0.00566814	up	7.55089	7.55089	2.91665	2.61296	3.22034	0	0	chr15	21111452	21589533	+	Cdh12	Cdhb	cadherin 12	protein-coding	215654	ENSMUSG00000040452	GO:0005509|GO:0005886|GO:0007155|GO:0007156|GO:0016020|GO:0016021
13088	7.4721	2.90151	7.4721	up	0.0248811	0.00148926	up	7.4721	7.4721	2.90151	3.06952	2.73351	0	0	chr7	25897664	25926624	+	Cyp2b10	Cyp2b|Cyp2b20|p16	cytochrome P450, family 2, subfamily b, polypeptide 10	protein-coding	13088	ENSMUSG00000030483	GO:0004497|GO:0008202|GO:0008395|GO:0016491|GO:0017144|GO:0042180|GO:0042738|GO:0043231|GO:0046872|GO:0055114
402757	7.45423	2.89806	7.45423	up	0.0243723	0.00142399	up	7.45423	7.45423	2.89806	3.06261	2.73351	0	0	chr19	8651796	8663335	-	9830166K06Rik		RIKEN cDNA 9830166K06 gene	miscRNA	402757
20965	7.44172	2.89564	7.44172	up	0.0423227	0.00580231	up	7.44172	7.44172	2.89564	8.45541	9.06274	5.83913	5.88775	chr6	115134902	115282626	+	Syn2	2900074L19Rik|AI836018|AI841723	synapsin II	protein-coding	20965	ENSMUSG00000009394	GO:0003824|GO:0005524|GO:0007269|GO:0008021|GO:0030054|GO:0030672|GO:0045202|GO:0046983
20473	7.42261	2.89193	7.42261	up	0.0232509	0.00127999	up	7.42261	7.42261	2.89193	2.8056	3.09608	0.117827	0	chr17	85613608	85626191	+	Six3	E130112M24Rik|Six3a|Six3alpha|Six3b|Six3beta	sine oculis-related homeobox 3	protein-coding	20473	ENSMUSG00000038805	GO:0001654|GO:0003677|GO:0003700|GO:0003705|GO:0005102|GO:0005515|GO:0005634|GO:0006355|GO:0006606|GO:0007275|GO:0007420|GO:0021536|GO:0021537|GO:0021797|GO:0030178|GO:0043010|GO:0043565|GO:0045892|GO:0045944|GO:0048512|GO:0060235
74437	7.39748	2.88703	7.39748	up	0.0485174	0.00826457	up	7.39748	7.39748	2.88703	6.9282	6.65738	3.57726	4.23425	chrX	62283499	62292078	+	4933402E13Rik		RIKEN cDNA 4933402E13 gene	protein-coding	74437	ENSMUSG00000045330	GO:0003674|GO:0005575|GO:0008150
54156	7.35813	2.87934	7.35813	up	0.0263663	0.0017835	up	7.35813	7.35813	2.87934	8.16351	8.51296	5.41401	5.50378	chrX	166523007	166585716	-	Egfl6	Maeg	EGF-like-domain, multiple 6	protein-coding	54156	ENSMUSG00000000402	GO:0005509|GO:0005576|GO:0005578|GO:0005604|GO:0007155|GO:0007275|GO:0010811|GO:0016020|GO:0030154|GO:0030198|GO:0031012
12443	7.34406	2.87658	7.34406	up	0.0184496	0.000668022	up	7.34406	7.34406	2.87658	9.91296	10.1456	7.16839	7.13706	chr7	144929931	144939925	-	Ccnd1	AI327039|CycD1|Cyl-1|PRAD1|bcl-1|cD1	cyclin D1	protein-coding	12443	ENSMUSG00000070348	GO:0000079|GO:0000082|GO:0000307|GO:0000320|GO:0001934|GO:0004672|GO:0005515|GO:0005622|GO:0005634|GO:0005737|GO:0005923|GO:0006468|GO:0006974|GO:0007049|GO:0007595|GO:0008284|GO:0010243|GO:0016020|GO:0016055|GO:0016301|GO:0016538|GO:0019899|GO:0019901|GO:0030178|GO:0030857|GO:0030968|GO:0031571|GO:0032403|GO:0033327|GO:0033598|GO:0033601|GO:0045444|GO:0045737|GO:0051301|GO:0051726|GO:0060070|GO:…
100042062	7.3416	2.87609	7.3416	up	0.0103763	0.000203223	up	7.3416	7.3416	2.87609	7.22819	7.12737	4.35011	4.25326	chrX	93988242	93989173	-	Gm15165	OTTMUSG00000019373	predicted gene 15165	pseudo	100042062
72691	7.26934	2.86182	7.26934	up	0.0448591	0.00693557	up	7.26934	7.26934	2.86182	2.60028	3.24119	0.117827	0	chr19	47132232	47138294	-	Calhm2	2810048G17Rik|Fam26b	calcium homeostasis modulator 2	protein-coding	72691	ENSMUSG00000033033	GO:0003674|GO:0005575|GO:0008150|GO:0016020|GO:0016021
225207	7.23378	2.85475	7.23378	up	0.0251329	0.00153461	up	7.23378	7.23378	2.85475	9.67893	9.76967	7.03077	6.70833	chr18	13687014	13972733	-	Zfp521	B930086A16Rik|Evi3|Znf521	zinc finger protein 521	protein-coding	225207	ENSMUSG00000024420	GO:0003676|GO:0003677|GO:0005622|GO:0005634|GO:0006351|GO:0006355|GO:0007275|GO:0008270|GO:0019904|GO:0030154|GO:0046872
320352	7.19551	2.8471	7.19551	up	0.0260059	0.00169159	up	7.19551	7.19551	2.8471	5.16966	5.5037	2.43975	2.53941	chr3	30682680	30699822	-	Lrrc31	E230002P03Rik	leucine rich repeat containing 31	unknown	320352		GO:0003674|GO:0005575|GO:0008150
73720	7.17718	2.84342	7.17718	up	0.0440842	0.00655894	up	7.17718	7.17718	2.84342	4.31207	4.09748	1.6584	1.06433	chr19	5344705	5349574	-	Cst6	1110017E11Rik|N28197|ichq	cystatin E/M	protein-coding	73720	ENSMUSG00000024846	GO:0001533|GO:0008544
18018	7.17384	2.84274	7.17384	up	0.0439798	0.00650722	up	7.17384	7.17384	2.84274	7.14984	7.18162	4.00874	4.63722	chr18	80606205	80713071	-	Nfatc1	2210017P03Rik|AI449492|AV076380|NF-ATc|NFAT2|NFATc|Nfatcb	nuclear factor of activated T cells, cytoplasmic, calcineurin dependent 1	protein-coding	18018	ENSMUSG00000033016	GO:0000082|GO:0000790|GO:0001837|GO:0003677|GO:0005634|GO:0005667|GO:0005737|GO:0006816|GO:0007507|GO:0035556|GO:0043565|GO:0044212|GO:0045893|GO:0045944
74490	7.13831	2.83558	7.13831	up	0.00512523	2.50641e-05	up	7.13831	7.13831	2.83558	4.93395	4.91937	2.11783	2.06433	chr7	45639977	45645768	+	Mamstr	2810022D01Rik|5430432N15Rik|AW743872|Mastr	MEF2 activating motif and SAP domain containing transcriptional regulator	protein-coding	74490	ENSMUSG00000042918	GO:0001076|GO:0003676|GO:0005515|GO:0005634|GO:0006351|GO:0006355|GO:0010831|GO:0045944
56018	7.04005	2.81559	7.04005	up	0.0303913	0.00250609	up	7.04005	7.04005	2.81559	8.53243	8.5787	5.9434	5.53656	chr7	101317119	101346312	+	Stard10	AV048538|CGI-52|NY-C0-28|PC-TP2|PCTP2|Pctpl|Sdccag28|SdccagG28|TISP-81	START domain containing 10	protein-coding	56018	ENSMUSG00000030688	GO:0005929|GO:0019861|GO:0042995
13417	7.03386	2.81432	7.03386	up	0.0436868	0.00642791	up	7.03386	7.03386	2.81432	8.98877	9.1582	5.96117	6.55717	chr17	30626936	30875264	+	Dnahc8	ATPase|Hst6.7b|P1-Loop	dynein, axonemal, heavy chain 8	protein-coding	13417	ENSMUSG00000033826	GO:0000166|GO:0003674|GO:0003774|GO:0003777|GO:0005524|GO:0005737|GO:0005856|GO:0005874|GO:0005929|GO:0007018|GO:0008150|GO:0009434|GO:0016887|GO:0017111|GO:0030286|GO:0042995
18604	6.87628	2.78163	6.87628	up	0.0477327	0.00797378	up	6.87628	6.87628	2.78163	8.07675	7.65384	5.34597	4.82135	chr11	95026258	95041371	-	Pdk2		pyruvate dehydrogenase kinase, isoenzyme 2	protein-coding	18604	ENSMUSG00000038967	GO:0000166|GO:0004740|GO:0005515|GO:0005524|GO:0005634|GO:0005737|GO:0005739|GO:0005975|GO:0006006|GO:0006468|GO:0016301|GO:0016310|GO:0016740|GO:0032403|GO:0042803|GO:0045254|GO:0046982
13616	6.86671	2.77962	6.86671	up	0.0241888	0.00140132	up	6.86671	6.86671	2.77962	7.55062	7.32283	4.54945	4.76477	chr2	174760773	174784042	+	Edn3	114-CH19|114CH19|ls|tmgc48	endothelin 3	protein-coding	13616	ENSMUSG00000027524	GO:0001755|GO:0002690|GO:0003100|GO:0005179|GO:0005576|GO:0005615|GO:0007166|GO:0008284|GO:0010460|GO:0014826|GO:0019229|GO:0030072|GO:0030182|GO:0030318|GO:0030334|GO:0030593|GO:0042310|GO:0043406|GO:0045840|GO:0046887|GO:0046888|GO:0046928|GO:0048016|GO:0048070|GO:0050880
12558	6.86404	2.77906	6.86404	up	0.0376683	0.00403589	up	6.86404	6.86404	2.77906	8.89519	8.41264	5.81288	5.93684	chr18	16588877	16809049	-	Cdh2	CDHN|N-cadherin|Ncad	cadherin 2	protein-coding	12558	ENSMUSG00000024304	GO:0005509|GO:0005515|GO:0005886|GO:0005911|GO:0005912|GO:0005913|GO:0005916|GO:0007155|GO:0007156|GO:0007157|GO:0007416|GO:0008013|GO:0014704|GO:0016020|GO:0016021|GO:0016337|GO:0016339|GO:0016342|GO:0016477|GO:0019901|GO:0019903|GO:0030027|GO:0030315|GO:0031641|GO:0032403|GO:0032880|GO:0035023|GO:0043234|GO:0043410|GO:0044456|GO:0045202|GO:0045294|GO:0045295|GO:0048514|GO:0050770|GO:0051146|GO:…
20511	6.81897	2.76955	6.81897	up	0.0242765	0.0014104	up	6.81897	6.81897	2.76955	2.61296	2.92615	0	0	chr2	102658683	102790784	+	Slc1a2	1700091C19Rik|2900019G14Rik|AI159670|Eaat2|GLT-1|GLT1|MGLT1	solute carrier family 1 (glial high affinity glutamate transporter), member 2	protein-coding	20511	ENSMUSG00000005089	GO:0003333|GO:0005313|GO:0005314|GO:0005886|GO:0005887|GO:0006810|GO:0006835|GO:0007399|GO:0007632|GO:0009416|GO:0009611|GO:0010259|GO:0015293|GO:0015501|GO:0015807|GO:0015813|GO:0016020|GO:0016021|GO:0017153|GO:0021537|GO:0030424|GO:0030534|GO:0030673|GO:0031668|GO:0035264|GO:0035725|GO:0042493|GO:0042734|GO:0043005|GO:0043197|GO:0043198|GO:0043200|GO:0045202|GO:0046326|GO:0051938|GO:0070779
215615	6.80063	2.76567	6.80063	up	0.0457448	0.00727113	up	6.80063	6.80063	2.76567	8.10325	8.74634	5.65954	5.65872	chr1	135262699	135284084	-	Rnpep		arginyl aminopeptidase (aminopeptidase B)	protein-coding	215615	ENSMUSG00000041926	GO:0004177|GO:0005507|GO:0005576|GO:0005615|GO:0005794|GO:0005886|GO:0006508|GO:0008233|GO:0008237|GO:0008270|GO:0009897|GO:0016787|GO:0019370|GO:0030141|GO:0042277|GO:0043005|GO:0045776|GO:0046872|GO:0050897|GO:0070006
19202	6.78436	2.76221	6.78436	up	0.00783501	0.000119924	up	6.78436	6.78436	2.76221	13.6473	13.5819	10.8946	10.8102	chrX	37827055	37829857	+	Rhox6	AV213605|AW548842|Psx1	reproductive homeobox 6	protein-coding	19202	ENSMUSG00000006200	GO:0003677|GO:0005575|GO:0005634|GO:0008150
245020	6.74443	2.7537	6.74443	up	0.0324303	0.00287682	up	6.74443	6.74443	2.7537	7.16711	6.76001	4.27163	4.1481	chr9	100552188	100571085	-	Tmem22	Gm519|Slc35g2	transmembrane protein 22	protein-coding	245020	ENSMUSG00000070287	GO:0003674|GO:0005794|GO:0008150|GO:0016020|GO:0016021
104384	6.65106	2.73358	6.65106	up	0.0127712	0.000301897	up	6.65106	6.65106	2.73358	14.107	13.9496	11.289	11.3005	chrX	37899097	37901770	-	Rhox9	1600026O01Rik|Gpbox|Psx2	reproductive homeobox 9	protein-coding	104384	ENSMUSG00000068048	GO:0003677|GO:0005575|GO:0005634|GO:0008150
654818	6.60244	2.723	6.60244	up	0.00138695	2.96747e-06	up	6.60244	6.60244	2.723	2.71249	2.73351	0	0	chr6	136829931	136835450	-	C030030A07Rik		RIKEN cDNA C030030A07 gene	protein-coding	654818	ENSMUSG00000043298	GO:0003674|GO:0005575|GO:0008150|GO:0016020|GO:0016021
13830	6.48209	2.69646	6.48209	up	0.0360966	0.00367144	up	6.48209	6.48209	2.69646	7.04215	6.67683	4.02024	4.30583	chr2	35313990	35337009	-	Stom	Epb7.2	stomatin	protein-coding	13830	ENSMUSG00000026880	GO:0005737|GO:0005856|GO:0005886|GO:0005887|GO:0016020|GO:0045121|GO:0051260
237858	6.43301	2.68549	6.43301	up	0.00752841	0.000100362	up	6.43301	6.43301	2.68549	2.63748	2.73351	0	0	chr11	76679873	76698664	+	Tusc5	C130069F04Rik|DSPB1|Lost1	tumor suppressor candidate 5	protein-coding	237858	ENSMUSG00000046275	GO:0003674|GO:0005575|GO:0008150|GO:0009607|GO:0016020|GO:0016021
20321	6.42496	2.68369	6.42496	up	0.0248811	0.00149205	up	6.42496	6.42496	2.68369	8.37091	8.63511	5.73725	5.9014	chr3	116859567	116903750	+	Frrs1	AI131732|Sdfr2	ferric-chelate reductase 1	protein-coding	20321	ENSMUSG00000033386	GO:0000293|GO:0006810|GO:0016020|GO:0016021|GO:0016491|GO:0022900|GO:0046872|GO:0055114
17116	6.37857	2.67323	6.37857	up	0.00911678	0.000171052	up	6.37857	6.37857	2.67323	2.61296	2.73351	0	0	chr3	55782510	55785287	+	Mab21l1	AW047968	mab-21-like 1 (C. elegans)	protein-coding	17116	ENSMUSG00000056947	GO:0005634|GO:0007275|GO:0008284|GO:0043010|GO:0048568
20446	6.36504	2.67017	6.36504	up	0.039627	0.00454229	up	6.36504	6.36504	2.67017	6.38556	5.95488	3.63121	3.36889	chr11	116676705	116694660	-	St6galnac2	II|ST6GalNAc|Siat7|Siat7b	ST6 (alpha-N-acetyl-neuraminyl-2,3-beta-galactosyl-1,3)-N-acetylgalactosaminide alpha-2,6-sialyltransferase 2	protein-coding	20446	ENSMUSG00000057286	GO:0005794|GO:0006486|GO:0008373|GO:0016020|GO:0016021|GO:0016740|GO:0016757|GO:0030173
56808	6.32592	2.66128	6.32592	up	0.0492525	0.00846016	up	6.32592	6.32592	2.66128	5.8678	5.6113	2.77318	3.38337	chr9	107399880	107529343	+	Cacna2d2	Cacna2d|a2d2|du|mKIAA0558|td|torpid	calcium channel, voltage-dependent, alpha 2/delta subunit 2	protein-coding	56808	ENSMUSG00000010066	GO:0005216|GO:0005244|GO:0005245|GO:0005262|GO:0005891|GO:0006810|GO:0006811|GO:0006816|GO:0007528|GO:0016020|GO:0016021|GO:0034765|GO:0040014|GO:0046622|GO:0046872|GO:0048747|GO:0060024|GO:0070588
12273	6.31314	2.65836	6.31314	up	0.0411029	0.00525943	up	6.31314	6.31314	2.65836	2.39056	2.92615	0	0	chr7	16246743	16259540	-	C5ar1	C5aR|C5r1|Cd88|D7Msu1	complement component 5a receptor 1	protein-coding	12273	ENSMUSG00000049130	GO:0001856|GO:0002430|GO:0004871|GO:0004878|GO:0004930|GO:0004944|GO:0005886|GO:0006915|GO:0007165|GO:0007186|GO:0007204|GO:0009986|GO:0016021|GO:0021534|GO:0030593|GO:0032494|GO:0043524|GO:0050830
54325	6.25576	2.64518	6.25576	up	0.0199497	0.000794575	up	6.25576	6.25576	2.64518	9.29599	9.09391	6.49192	6.60761	chr4	118428093	118432916	+	Elovl1	AA407424|BB151133|Ssc1	elongation of very long chain fatty acids (FEN1/Elo2, SUR4/Elo3, yeast)-like 1	protein-coding	54325	ENSMUSG00000006390	GO:0005783|GO:0006633|GO:0008610|GO:0009922|GO:0016020|GO:0016021|GO:0016740|GO:0019367|GO:0030148|GO:0034625|GO:0042761
18553	6.20907	2.63438	6.20907	up	0.0448591	0.00690361	up	6.20907	6.20907	2.63438	8.73949	9.25971	6.21712	6.51333	chr7	65862136	66050386	+	Pcsk6	C86343|Pace4|SPC4	proprotein convertase subtilisin/kexin type 6	protein-coding	18553	ENSMUSG00000030513	GO:0004175|GO:0004252|GO:0005615|GO:0005794|GO:0006508|GO:0007354|GO:0007368|GO:0008201|GO:0008233|GO:0008236|GO:0009100|GO:0009986|GO:0016485|GO:0016486|GO:0016787|GO:0031012|GO:0032902|GO:0032940|GO:0043499|GO:0048406
100861640	6.15955	2.62283	6.15955	up	0.0324303	0.00286096	up	6.15955	6.15955	2.62283	5.41597	5.5968	2.70279	3.06433	chrX	37390864	37395620	+	LOC100861640		uncharacterized LOC100861640	protein-coding	100861640	ENSMUSG00000094945
77569	6.14051	2.61836	6.14051	up	0.00911678	0.00016965	up	6.14051	6.14051	2.61836	8.72461	8.63861	6.1034	6.02311	chr5	66745840	67057159	+	Limch1	3732412D22Rik|mKIAA1102	LIM and calponin homology domains 1	protein-coding	77569	ENSMUSG00000037736	GO:0003674|GO:0003779|GO:0005575|GO:0008150|GO:0008270|GO:0031032|GO:0046872
246707	6.1392	2.61805	6.1392	up	0.0364309	0.00376207	up	6.1392	6.1392	2.61805	5.60561	5.78993	3.28775	2.87168	chr17	71252176	71311556	-	Emilin2	FOAP-10	elastin microfibril interfacer 2	protein-coding	246707	ENSMUSG00000024053	GO:0005576|GO:0005578|GO:0005581|GO:0007155
71827	6.12344	2.61434	6.12344	up	0.0258299	0.00162818	up	6.12344	6.12344	2.61434	11.8873	11.8793	9.42627	9.11158	chr3	30624267	30647818	-	Lrrc34	1700007J06Rik|SPATA34	leucine rich repeat containing 34	protein-coding	71827	ENSMUSG00000027702	GO:0003674|GO:0005575|GO:0008150
71790	6.09278	2.6071	6.09278	up	0.046247	0.00744422	up	6.09278	6.09278	2.6071	6.69777	7.2957	4.45624	4.32303	chr3	95296094	95307176	-	Anxa9	1110003P15Rik|2310069F17Rik	annexin A9	protein-coding	71790	ENSMUSG00000015702	GO:0001786|GO:0005509|GO:0005543|GO:0005544|GO:0005829|GO:0009986|GO:0015464|GO:0016337
72122	6.09182	2.60687	6.09182	up	0.00415007	1.57096e-05	up	6.09182	6.09182	2.60687	2.62767	2.58608	0	0	chrX	13234641	13247733	-	2010308F09Rik		RIKEN cDNA 2010308F09 gene	miscRNA	72122
15016	6.08692	2.60571	6.08692	up	0.0303475	0.00244976	up	6.08692	6.08692	2.60571	2.88246	2.51112	0.117827	0.0643278	chr17	35394099	35395632	+	H2-Q5	H-2Q5|Qa-5|Qa5|Qat-5	histocompatibility 2, Q region locus 5	pseudo	15016
233549	6.05455	2.59802	6.05455	up	0.0426564	0.0059158	up	6.05455	6.05455	2.59802	11.5819	11.2434	8.59704	9.03223	chr7	99219084	99238611	-	Mogat2	DGAT2L5|MGAT2|Mgat1l	monoacylglycerol O-acyltransferase 2	protein-coding	233549	ENSMUSG00000052396	GO:0003846|GO:0005783|GO:0006071|GO:0006629|GO:0006651|GO:0008610|GO:0016020|GO:0016021|GO:0016407|GO:0016740|GO:0016746|GO:0016747|GO:0019432|GO:0046462|GO:0050892
27410	6.0396	2.59445	6.0396	up	0.0260195	0.00170009	up	6.0396	6.0396	2.59445	8.03373	8.25093	5.4315	5.66425	chr17	24352046	24410201	+	Abca3	1810036E22Rik|ABC-C|Abc3	ATP-binding cassette, sub-family A (ABC1), member 3	protein-coding	27410	ENSMUSG00000024130	GO:0000166|GO:0005524|GO:0005886|GO:0006200|GO:0006810|GO:0008152|GO:0016020|GO:0016021|GO:0016887|GO:0017111|GO:0097208|GO:0097233
75746	6.03047	2.59227	6.03047	up	0.0434572	0.00634406	up	6.03047	6.03047	2.59227	6.41705	5.94758	3.43071	3.74938	chrX	139821635	139871654	-	Morc4	1600017G11Rik|5630401M14Rik|AA117449|Zcwcc2	microrchidia 4	protein-coding	75746	ENSMUSG00000031434	GO:0003674|GO:0005524|GO:0005575|GO:0008150|GO:0008270|GO:0046872
100504568	5.99871	2.58465	5.99871	up	0.0383282	0.0042266	up	5.99871	5.99871	2.58465	2.87255	2.41458	0.117827	0	chr1	105356007	105361630	+	Gm17634		predicted gene, 17634	unknown	100504568
108897	5.97771	2.57959	5.97771	up	0.0281019	0.00212527	up	5.97771	5.97771	2.57959	11.2968	11.0843	8.47254	8.74935	chr2	31950303	31973442	+	Aif1l	2810003C17Rik|AI043124|C87647|Iba2	allograft inflammatory factor 1-like	protein-coding	108897	ENSMUSG00000001864	GO:0003779|GO:0005509|GO:0005737|GO:0005856|GO:0005886|GO:0005925|GO:0008150|GO:0015629|GO:0016020|GO:0042995|GO:0043234|GO:0051015
329540	5.97184	2.57818	5.97184	up	0.0342445	0.00316745	up	5.97184	5.97184	2.57818	9.49951	9.51445	7.13642	6.72118	chr2	153407461	153529971	-	8430427H17Rik	4931410H15|AI429157|Gm1636	RIKEN cDNA 8430427H17 gene	protein-coding	329540	ENSMUSG00000061411	GO:0003674|GO:0005575|GO:0008150
214951	5.87156	2.55374	5.87156	up	0.0268284	0.00186565	up	5.87156	5.87156	2.55374	2.39056	2.71692	0	0	chr17	25834465	25837127	-	Rhbdl1	Rhbdl	rhomboid, veinlet-like 1 (Drosophila)	protein-coding	214951	ENSMUSG00000025735	GO:0004252|GO:0005509|GO:0006508|GO:0008150|GO:0008233|GO:0008236|GO:0016020|GO:0016021|GO:0016787
58867	5.87049	2.55348	5.87049	up	0.0403987	0.00497884	up	5.87049	5.87049	2.55348	9.39051	8.9079	6.6651	6.52634	chr7	45886845	45896711	-	Syngr4	1700016O14Rik	synaptogyrin 4	protein-coding	58867	ENSMUSG00000040231	GO:0003674|GO:0005575|GO:0008150|GO:0016020|GO:0016021
72316	5.86324	2.5517	5.86324	up	0.00759511	0.000104653	up	5.86324	5.86324	2.5517	2.59816	2.50524	0	0	chr8	26814597	26824423	-	2310008N11Rik		RIKEN cDNA 2310008N11 gene	miscRNA	72316
72049	5.8508	2.54863	5.8508	up	0.0303475	0.00245741	up	5.8508	5.8508	2.54863	5.62884	5.26529	2.92518	2.87168	chr15	82221744	82224339	-	Tnfrsf13c	2010006P15Rik|BAFF-R|Baffr|Bcmd|Bcmd-1|Bcmd1|Lvis22	tumor necrosis factor receptor superfamily, member 13c	protein-coding	72049	ENSMUSG00000068105	GO:0001782|GO:0002636|GO:0009897|GO:0016020|GO:0016021|GO:0030890|GO:0031295|GO:0031296|GO:0042102|GO:0045078|GO:0050776
232334	5.82699	2.54275	5.82699	up	0.044101	0.00657407	up	5.82699	5.82699	2.54275	9.22348	9.23196	6.96765	6.40229	chr6	114862092	114969203	-	Vgll4	BC048841|VGL-4	vestigial like 4 (Drosophila)	protein-coding	232334	ENSMUSG00000030315	GO:0003674|GO:0005634|GO:0005730|GO:0006351|GO:0006355|GO:0008150
100503608	5.80114	2.53634	5.80114	up	0.0359744	0.00357415	up	5.80114	5.80114	2.53634	7.4741	7.24887	4.64139	5.00891	chr14	106698109	106698298	-	Gm17366		putative overexpressed in colon carcinoma 1 protein homolog	pseudo	100503608
330812	5.79188	2.53403	5.79188	up	0.0272018	0.001942	up	5.79188	5.79188	2.53403	8.15916	8.48873	5.79025	5.78958	chr8	82863356	83091271	+	Rnf150	A630007N06Rik|C030044C12Rik|Greul5|mKIAA1214	ring finger protein 150	protein-coding	330812	ENSMUSG00000047747	GO:0003674|GO:0005575|GO:0008150|GO:0008270|GO:0016020|GO:0016021|GO:0046872
16668	5.78901	2.53332	5.78901	up	0.0350218	0.00338277	up	5.78901	5.78901	2.53332	10.3279	10.3268	8.00419	7.58395	chr15	102028216	102032026	+	Krt18	CK18|K18|Krt1-18	keratin 18	protein-coding	16668	ENSMUSG00000023043	GO:0005198|GO:0005515|GO:0005634|GO:0005737|GO:0005815|GO:0005882|GO:0006915|GO:0033209|GO:0034451|GO:0043000|GO:0043066|GO:0045095
12684	5.76596	2.52756	5.76596	up	0.0419706	0.00563661	up	5.76596	5.76596	2.52756	2.26503	2.79009	0	0	chr14	55754055	55758424	-	Cideb	1110030C18Rik|AI790179|CIDE-B	cell death-inducing DNA fragmentation factor, alpha subunit-like effector B	protein-coding	12684	ENSMUSG00000022219	GO:0005622|GO:0005829|GO:0006915|GO:0006917
630836	5.74249	2.52168	5.74249	up	0.0278289	0.00206203	up	5.74249	5.74249	2.52168	7.89026	7.62223	5.33645	5.13269	chr9	124291804	124312694	-	2010315B03Rik	BC029716	RIKEN cDNA 2010315B03 gene	protein-coding	630836	ENSMUSG00000074829	GO:0046872
56746	5.74156	2.52144	5.74156	up	0.0403987	0.00495775	up	5.74156	5.74156	2.52144	11.835	11.4187	9.23924	8.97159	chr7	24668012	24676675	-	Tex101	1700008H15Rik|AI429076|TES101RP	testis expressed gene 101	protein-coding	56746	ENSMUSG00000062773	GO:0002080|GO:0002696|GO:0005886|GO:0016020|GO:0031225|GO:0045121|GO:0050731|GO:0051281
64177	5.7197	2.51594	5.7197	up	0.0427069	0.00596054	up	5.7197	5.7197	2.51594	2.7838	2.24808	0	0	chr6	41620619	41636405	-	Trpv6	CAT|CaT1|Cac|Ecac2|Otrpc3	transient receptor potential cation channel, subfamily V, member 6	protein-coding	64177	ENSMUSG00000029868	GO:0005216|GO:0005262|GO:0005516|GO:0005886|GO:0006810|GO:0006811|GO:0006816|GO:0016020|GO:0016021|GO:0055085|GO:0070588
18793	5.69385	2.5094	5.69385	up	0.0392263	0.00441216	up	5.69385	5.69385	2.5094	6.62317	6.93724	4.44421	4.0974	chr7	24462500	24475873	+	Plaur	Cd87|u-PAR|uPAR	plasminogen activator, urokinase receptor	protein-coding	18793	ENSMUSG00000046223	GO:0005515|GO:0005576|GO:0005886|GO:0005887|GO:0009986|GO:0010628|GO:0016020|GO:0016301|GO:0016310|GO:0019899|GO:0030377|GO:0031225|GO:0043066|GO:0048762|GO:0060742
56430	5.66354	2.5017	5.66354	up	0.0303378	0.00243162	up	5.66354	5.66354	2.5017	10.2038	10.1794	7.51075	7.86895	chr5	123579070	123684291	-	Clip1	1110007I12Rik|4631429H07Rik|AV017631|C81039|CLIP-170|CLIP170|CYLN1|Clip50|Rsn|mKIAA4046|restin	CAP-GLY domain containing linker protein 1	protein-coding	56430	ENSMUSG00000049550	GO:0001578|GO:0003676|GO:0005515|GO:0005737|GO:0005813|GO:0005856|GO:0005874|GO:0005881|GO:0005882|GO:0006810|GO:0008017|GO:0008270|GO:0015630|GO:0015631|GO:0016020|GO:0031116|GO:0031410|GO:0035371|GO:0042995|GO:0046872|GO:0051010
69274	5.60106	2.4857	5.60106	up	0.0265676	0.00180595	up	5.60106	5.60106	2.4857	8.57916	8.84476	6.14329	6.30923	chr9	118926536	119044119	+	Ctdspl	2810418J22Rik|AI426263|HYA22|SCP3	CTD (carboxy-terminal domain, RNA polymerase II, polypeptide A) small phosphatase-like	protein-coding	69274	ENSMUSG00000047409	GO:0003674|GO:0005575|GO:0008150
58200	5.58861	2.48249	5.58861	up	0.0427069	0.00596744	up	5.58861	5.58861	2.48249	5.80359	6.28308	3.67242	3.44928	chr15	103530279	103537992	-	Ppp1r1a	0610038N18Rik|I-1	protein phosphatase 1, regulatory (inhibitor) subunit 1A	protein-coding	58200	ENSMUSG00000022490	GO:0004864|GO:0005515|GO:0005975|GO:0005977|GO:0007165|GO:0043086
100502828	5.57646	2.47935	5.57646	up	0.00739363	8.15295e-05	up	5.57646	5.57646	2.47935	6.39423	6.46087	3.92518	3.97122	chr7	45830895	45835245	+	Gm19401		predicted gene, 19401	miscRNA	100502828
12876	5.50133	2.45978	5.50133	up	0.0368857	0.00386098	up	5.50133	5.50133	2.45978	5.89939	6.20534	3.43975	3.74541	chr8	64592543	64693040	-	Cpe	CPH|Cph-1|Cph1|R74677|fat	carboxypeptidase E	protein-coding	12876	ENSMUSG00000037852	GO:0003214|GO:0004180|GO:0004181|GO:0005576|GO:0005615|GO:0005794|GO:0006508|GO:0006518|GO:0008233|GO:0008237|GO:0008270|GO:0016020|GO:0016485|GO:0016787|GO:0019904|GO:0030070|GO:0030141|GO:0030425|GO:0030667|GO:0031045|GO:0031410|GO:0034230|GO:0042043|GO:0043025|GO:0043171|GO:0043204|GO:0045121|GO:0046872|GO:0050839|GO:0050897|GO:0072657|GO:0097060|GO:2000173
69784	5.48181	2.45465	5.48181	up	0.0151887	0.000422465	up	5.48181	5.48181	2.45465	9.67894	9.57748	7.23804	7.10908	chr10	83722865	83762762	+	1500009L16Rik	2700050C19Rik|OCC-1	RIKEN cDNA 1500009L16 gene	protein-coding	69784	ENSMUSG00000087651	GO:0003674|GO:0005575|GO:0008150
547168	5.40869	2.43528	5.40869	up	0.0457448	0.00729425	up	5.40869	5.40869	2.43528	9.34069	8.83634	6.78285	6.52362	chrX	37831686	37841171	+	Rhox7	Gm712	reproductive homeobox 7	protein-coding	547168	ENSMUSG00000071767	GO:0003677|GO:0005575|GO:0005634|GO:0008150
768252	5.38047	2.42773	5.38047	up	0.0488595	0.00835501	up	5.38047	5.38047	2.42773	4.08851	4.59971	2.07388	1.75887	chr9	98949155	98955310	-	Foxl2os	ENSMUSG00000074122	forkhead box L2 opposite strand transcript	miscRNA	768252
67701	5.36631	2.42393	5.36631	up	0.0104108	0.000213006	up	5.36631	5.36631	2.42393	10.252	10.1922	7.74599	7.85032	chr2	164562716	164568506	+	Wfdc2	1600023A02Rik|HE4|WAP5	WAP four-disulfide core domain 2	protein-coding	67701	ENSMUSG00000017723	GO:0003674|GO:0004867|GO:0005575|GO:0005576|GO:0008150|GO:0010466|GO:0030414
664609	5.3584	2.4218	5.3584	up	0.0448591	0.00691991	up	5.3584	5.3584	2.4218	5.29092	5.47684	2.70279	3.22137	chrX	37265375	37270135	+	Rhox4a	Rhox4|Rhox4.1	reproductive homeobox 4A	protein-coding	664609	ENSMUSG00000079639	GO:0005575|GO:0008150
13346	5.30524	2.40742	5.30524	up	0.0324303	0.00287688	up	5.30524	5.30524	2.40742	7.58831	7.54506	5.34397	4.97456	chr1	75360344	75367715	+	Des		desmin	protein-coding	13346	ENSMUSG00000026208	GO:0005198|GO:0005200|GO:0005515|GO:0005622|GO:0005737|GO:0005856|GO:0005882|GO:0005916|GO:0007517|GO:0008092|GO:0030018|GO:0031594|GO:0042383|GO:0043292|GO:0045098
319586	5.27167	2.39826	5.27167	up	0.0308956	0.00258147	up	5.27167	5.27167	2.39826	4.32147	4.66586	2.1349	2.05592	chr10	81459228	81482709	-	Celf5	4930565A21Rik|Brunol5	CUGBP, Elav-like family member 5	protein-coding	319586	ENSMUSG00000034818	GO:0003674|GO:0005575|GO:0008150
14202	5.26912	2.39756	5.26912	up	0.0259913	0.00168088	up	5.26912	5.26912	2.39756	8.92474	8.78962	6.58947	6.32978	chr10	85097019	85102495	-	Fhl4		four and a half LIM domains 4	protein-coding	14202	ENSMUSG00000050035	GO:0003674|GO:0005575|GO:0008150|GO:0046872
319183	5.24167	2.39003	5.24167	up	0.0441904	0.00660886	up	5.24167	5.24167	2.39003	7.36331	7.62443	5.336	4.87168	chr13	22043230	22043610	+	Hist1h2bj		histone cluster 1, H2bj	protein-coding	319183	ENSMUSG00000069300	GO:0003674|GO:0005575|GO:0008150
NEWGENE103	5.13293	2.35978	5.13293	up	0.0403987	0.0049804	up	5.13293	5.13293	2.35978	5.71729	5.25883	3.16445	3.09211	chr4	152580819	152583696		NEWGENE103
668171	5.10123	2.35084	5.10123	up	0.0204308	0.00082952	up	5.10123	5.10123	2.35084	7.19792	7.40189	4.97581	4.92231	chrX	94791285	94798289	-	Zxda	4933406P09Rik|AW413531	zinc finger, X-linked, duplicated A	pseudo	668171
434438	5.06829	2.3415	5.06829	up	0.0431156	0.00624452	up	5.06829	5.06829	2.3415	8.94463	8.48915	6.26185	6.48894	chr9	108403633	108428482	-	Ccdc36		coiled-coil domain containing 36	protein-coding	434438	ENSMUSG00000047220	GO:0003674|GO:0005575|GO:0008150
71519	5.06543	2.34068	5.06543	up	0.039627	0.00455325	up	5.06543	5.06543	2.34068	7.92076	8.26418	5.61224	5.89133	chr3	131290491	131303227	-	Cyp2u1	8430436A10Rik	cytochrome P450, family 2, subfamily u, polypeptide 1	protein-coding	71519	ENSMUSG00000027983	GO:0004497|GO:0005506|GO:0005783|GO:0009055|GO:0016020|GO:0016021|GO:0016491|GO:0016705|GO:0016712|GO:0020037|GO:0043231|GO:0046872|GO:0055114|GO:0070330
20317	5.05914	2.33889	5.05914	up	0.0419706	0.00560874	up	5.05914	5.05914	2.33889	7.20917	7.12113	5.06463	4.58789	chr11	75410029	75422623	-	Serpinf1	AI195227|EPC-1|Pedf|Pedfl|Sdf3	serine (or cysteine) peptidase inhibitor, clade F, member 1	protein-coding	20317	ENSMUSG00000000753	GO:0004867|GO:0005576|GO:0005615|GO:0007614|GO:0010951|GO:0016525|GO:0030162|GO:0050728|GO:0050769|GO:0060770
26456	5.05659	2.33816	5.05659	up	0.0411029	0.00528436	up	5.05659	5.05659	2.33816	7.54366	7.94942	5.28775	5.529	chr19	44989344	45003395	+	Sema4g	AI507908|AW554132	sema domain, immunoglobulin domain (Ig), transmembrane domain (TM) and short cytoplasmic domain, (semaphorin) 4G	protein-coding	26456	ENSMUSG00000025207	GO:0004872|GO:0005886|GO:0007275|GO:0007399|GO:0016020|GO:0016021|GO:0030154
227154	5.03953	2.33329	5.03953	up	0.0432478	0.00627263	up	5.03953	5.03953	2.33329	10.3662	10.2234	8.20537	7.71765	chr1	58973571	58995121	+	Stradb	AA792893|Als2cr2|B830008M19|D1Ucla2|ILPIP|ILPIPA|PRO1038|Papk|Syradb	STE20-related kinase adaptor beta	protein-coding	227154	ENSMUSG00000026027	GO:0000166|GO:0000902|GO:0004672|GO:0005524|GO:0005634|GO:0005737|GO:0006468|GO:0006611|GO:0007010|GO:0007049|GO:0007254|GO:0016772|GO:0032147
14168	5.03618	2.33233	5.03618	up	0.0255551	0.00158984	up	5.03618	5.03618	2.33233	7.52264	7.73357	5.20529	5.38626	chrX	59062150	59585569	-	Fgf13	Fhf2	fibroblast growth factor 13	protein-coding	14168	ENSMUSG00000031137	GO:0000165|GO:0005634|GO:0005737|GO:0017080|GO:0030295|GO:0045860
320609	5.00816	2.32428	5.00816	up	0.00752841	9.69879e-05	up	5.00816	5.00816	2.32428	7.32716	7.27436	5.00778	4.94519	chr6	29917013	29959680	+	Fam40b	D330017J20Rik|mKIAA1170	family with sequence similarity 40, member B	protein-coding	320609	ENSMUSG00000039629	GO:0003674|GO:0005737|GO:0007010|GO:0008360|GO:0016477
12889	4.99098	2.31932	4.99098	up	0.013642	0.000348011	up	4.99098	4.99098	2.31932	2.39056	2.24808	0	0	chr5	108518554	108550027	-	Cplx1	921-S	complexin 1	protein-coding	12889	ENSMUSG00000033615	GO:0000149|GO:0005326|GO:0005737|GO:0006810|GO:0006836|GO:0006887|GO:0016079|GO:0017075|GO:0019905|GO:0030073|GO:0030425|GO:0031201|GO:0043025|GO:0043234|GO:0045202|GO:0055085|GO:0070032
93896	4.99098	2.31932	4.99098	up	0.0350218	0.00335963	up	4.99098	4.99098	2.31932	2.12753	2.51112	0	0	chr11	67661502	67771153	-	Glp2r	9530092J08Rik|GLP-2	glucagon-like peptide 2 receptor	protein-coding	93896	ENSMUSG00000049928	GO:0004871|GO:0004888|GO:0004930|GO:0004967|GO:0005886|GO:0007165|GO:0007166|GO:0007186|GO:0007188|GO:0016020|GO:0016021|GO:0071377
546134	4.97654	2.31514	4.97654	up	0.0138025	0.000361192	up	4.97654	4.97654	2.31514	6.75533	6.83782	4.42209	4.54078	chr9	59707637	59716424	+	Gramd2	BC064463	GRAM domain containing 2	protein-coding	546134	ENSMUSG00000074259	GO:0003674|GO:0005575|GO:0008150|GO:0016020|GO:0016021
75600	4.967	2.31237	4.967	up	0.0281019	0.0021192	up	4.967	4.967	2.31237	6.82933	6.67643	4.30426	4.57676	chr9	62858104	62875917	+	Calml4	2010002G05Rik	calmodulin-like 4	protein-coding	75600	ENSMUSG00000032246	GO:0005509
75467	4.96577	2.31202	4.96577	up	0.0448478	0.00683493	up	4.96577	4.96577	2.31202	2.05049	2.57355	0	0	chr17	87389571	87427741	-	1700011E24Rik		RIKEN cDNA 1700011E24 gene	protein-coding	75467	ENSMUSG00000036557	GO:0003674|GO:0005575|GO:0008150
101055917	4.93107	2.3019	4.93107	up	0.0350218	0.00336347	up	4.93107	4.93107	2.3019	8.59901	8.78559	6.55643	6.22437	chrX	169320422	169368178	+	LOC101055917		periphilin-1-like	protein-coding	101055917
75508	4.88094	2.28716	4.88094	up	0.0156165	0.000444644	up	4.88094	4.88094	2.28716	2.39056	2.24808	0	0.0643278	chr2	168978269	168978906	+	1700017J07Rik		RIKEN cDNA 1700017J07 gene	miscRNA	75508
20973	4.87398	2.2851	4.87398	up	0.0345502	0.00324121	up	4.87398	4.87398	2.2851	10.9034	10.5361	8.46429	8.40505	chr11	117809667	117814286	+	Syngr2	Clast2|cellugyrin	synaptogyrin 2	protein-coding	20973	ENSMUSG00000048277	GO:0006605|GO:0008021|GO:0016020|GO:0016021|GO:0031410
23882	4.87196	2.2845	4.87196	up	0.0385143	0.00426555	up	4.87196	4.87196	2.2845	8.26075	8.65741	6.10607	6.24309	chr13	51846675	51848474	+	Gadd45g	AI327420|C86281|CR6|DDIT2|OIG37	growth arrest and DNA-damage-inducible 45 gamma	protein-coding	23882	ENSMUSG00000021453	GO:0000186|GO:0005515|GO:0005634|GO:0006469|GO:0042095|GO:0045063|GO:0051726
74442	4.85399	2.27917	4.85399	up	0.0383282	0.00423191	up	4.85399	4.85399	2.27917	8.76015	8.53507	6.54409	6.19279	chr3	131318986	131344923	-	Sgms2	4933405A16Rik|5133401H06Rik|AI854299	sphingomyelin synthase 2	protein-coding	74442	ENSMUSG00000050931	GO:0005794|GO:0005886|GO:0005887|GO:0006629|GO:0006665|GO:0006686|GO:0016020|GO:0016021|GO:0016301|GO:0016310|GO:0016740|GO:0030173|GO:0033188|GO:0045203|GO:0047493
71436	4.84853	2.27755	4.84853	up	0.01455	0.000392725	up	4.84853	4.84853	2.27755	9.63635	9.55148	7.25607	7.37668	chr2	140658198	140671476	-	Flrt3	5530600M07Rik|C430047I10Rik|mKIAA1469	fibronectin leucine rich transmembrane protein 3	protein-coding	71436	ENSMUSG00000051379	GO:0016021
22441	4.82205	2.26965	4.82205	up	0.0411029	0.00526403	up	4.82205	4.82205	2.26965	8.91175	9.10062	6.52822	6.94486	chrX	53777118	53797706	-	Xlr		X-linked lymphocyte-regulated complex	protein-coding	22441	ENSMUSG00000054626
12289	4.81623	2.2679	4.81623	up	0.0377976	0.00406975	up	4.81623	4.81623	2.2679	7.85828	7.99935	5.85237	5.46945	chr14	30039939	30491156	-	Cacna1d	8430418G19Rik|C79217|Cacnl1a2|Cchl1a|Cchl1a2|D-LTCC	calcium channel, voltage-dependent, L type, alpha 1D subunit	protein-coding	12289	ENSMUSG00000015968	GO:0005216|GO:0005244|GO:0005245|GO:0005262|GO:0005515|GO:0005886|GO:0005887|GO:0005891|GO:0006810|GO:0006811|GO:0006816|GO:0007188|GO:0007605|GO:0008331|GO:0016020|GO:0016021|GO:0016324|GO:0019722|GO:0030018|GO:0030506|GO:0034765|GO:0043266|GO:0051393|GO:0055085|GO:0060372|GO:0070509|GO:0070588|GO:0086046|GO:0086052|GO:0086059|GO:0086091|GO:1901016
30794	4.81312	2.26697	4.81312	up	0.00666278	6.38574e-05	up	4.81312	4.81312	2.26697	10.3531	10.3124	8.03943	8.09214	chr11	54054928	54069017	-	Pdlim4	Ril	PDZ and LIM domain 4	protein-coding	30794	ENSMUSG00000020388	GO:0008270|GO:0046872
56554	4.81147	2.26648	4.81147	up	0.0411029	0.00530778	up	4.81147	4.81147	2.26648	7.27402	6.87402	4.91957	4.69551	chr10	22361894	22374139	+	Raet1d	RAE-1delta	retinoic acid early transcript delta	protein-coding	56554	ENSMUSG00000078452	GO:0005515|GO:0005886|GO:0006955|GO:0009897|GO:0016020|GO:0019882|GO:0031225|GO:0046658|GO:0046703
20753	4.79127	2.26041	4.79127	up	0.0372049	0.00394672	up	4.79127	4.79127	2.26041	2.12753	2.51112	0.117827	0	chr3	92483954	92485881	-	Sprr1a	AI528815|SPR1a|mSPRR1A	small proline-rich protein 1A	protein-coding	20753	ENSMUSG00000050359	GO:0001533|GO:0005198|GO:0005737|GO:0018149|GO:0030216|GO:0030674|GO:0031424|GO:0071944
12903	4.77752	2.25626	4.77752	up	0.0210086	0.000937021	up	4.77752	4.77752	2.25626	10.8224	10.6092	8.46417	8.45497	chr9	54764808	54773109	+	Crabp1	AI326249|Crabp-1|CrabpI|Rbp-5	cellular retinoic acid binding protein I	protein-coding	12903	ENSMUSG00000032291	GO:0001972|GO:0005215|GO:0005501|GO:0005737|GO:0005829|GO:0006810|GO:0008289|GO:0016918|GO:0019841
74053	4.77695	2.25609	4.77695	up	0.0369169	0.0038764	up	4.77695	4.77695	2.25609	10.4679	10.8557	8.36251	8.44894	chr10	119454314	120087260	+	Grip1	4931400F03Rik|eb|mKIAA4223	glutamate receptor interacting protein 1	protein-coding	74053	ENSMUSG00000034813	GO:0005515|GO:0005783|GO:0005886|GO:0007399|GO:0008022|GO:0008104|GO:0015031|GO:0016020|GO:0030054|GO:0031410|GO:0043005|GO:0043025|GO:0045121|GO:0045202|GO:0045211
100040719	4.73482	2.24331	4.73482	up	0.0316335	0.00268704	up	4.73482	4.73482	2.24331	7.91648	7.76652	5.44765	5.74873	chrX	53816129	53820026	-	Gm14599	OTTMUSG00000017386	X-linked lymphocyte-regulated complex pseudogene	pseudo	100040719
227327	4.69842	2.23217	4.69842	up	0.0411029	0.00531158	up	4.69842	4.69842	2.23217	10.7923	10.7453	8.76124	8.312	chr1	86303221	86307305	+	B3gnt7	C330001H22Rik|beta-3GnT7	UDP-GlcNAc:betaGal beta-1,3-N-acetylglucosaminyltransferase 7	protein-coding	227327	ENSMUSG00000079445	GO:0005575|GO:0005794|GO:0006486|GO:0008375|GO:0008378|GO:0016020|GO:0016021|GO:0016740|GO:0016757
21367	4.69536	2.23123	4.69536	up	0.039973	0.00463331	up	4.69536	4.69536	2.23123	4.64808	4.31847	2.11783	2.38626	chr1	132509425	132542940	-	Cntn2	D130012K04Rik|TAG-1|Tax	contactin 2	protein-coding	21367	ENSMUSG00000053024	GO:0000226|GO:0001764|GO:0001948|GO:0005515|GO:0005886|GO:0007155|GO:0007160|GO:0007409|GO:0007411|GO:0007413|GO:0007612|GO:0007628|GO:0008076|GO:0009986|GO:0010769|GO:0010954|GO:0016020|GO:0021853|GO:0022010|GO:0030246|GO:0030424|GO:0031133|GO:0031175|GO:0031225|GO:0031623|GO:0033268|GO:0034613|GO:0043005|GO:0043025|GO:0043209|GO:0043621|GO:0044224|GO:0044456|GO:0045163|GO:0045665|GO:0048168|GO:…
13644	4.68262	2.22732	4.68262	up	0.0441621	0.00659234	up	4.68262	4.68262	2.22732	8.02848	7.63256	5.7525	5.45391	chr14	54916543	54926788	-	Efs		embryonal Fyn-associated substrate	protein-coding	13644	ENSMUSG00000022203	GO:0007155|GO:0017124|GO:0019904
245555	4.67758	2.22576	4.67758	up	0.0350218	0.00333873	up	4.67758	4.67758	2.22576	9.0408	9.37801	7.0562	6.91109	chrX	104077435	104201117	-	C77370	A230051P11|C77386|Kiaa2022|mKIAA2022	expressed sequence C77370	protein-coding	245555	ENSMUSG00000046449	GO:0000084|GO:0003887|GO:0005634|GO:0006287|GO:0006297|GO:0007346|GO:0008408|GO:0043137|GO:0043625|GO:0045004
210321	4.64922	2.21699	4.64922	up	0.0380505	0.0041754	up	4.64922	4.64922	2.21699	10.8648	10.7381	8.77595	8.39291	chr7	81494274	81498330	-	BC048679		cDNA sequence BC048679	protein-coding	210321	ENSMUSG00000061877	GO:0003674|GO:0005575|GO:0008150
100503117	4.61453	2.20618	4.61453	up	0.040807	0.00513265	up	4.61453	4.61453	2.20618	6.50824	6.94734	4.53331	4.50989	chr18	75288660	75297329	-	2010010A06Rik	5033420E22Rik	RIKEN cDNA 2010010A06 gene	miscRNA	100503117
81703	4.57071	2.19242	4.57071	up	0.0379978	0.00412123	up	4.57071	4.57071	2.19242	2.06194	2.44073	0.117827	0	chr12	85599105	85639878	+	Jdp2	Jundm2|Jundp2|TIF	Jun dimerization protein 2	protein-coding	81703	ENSMUSG00000034271	GO:0000122|GO:0003677|GO:0003682|GO:0003690|GO:0003700|GO:0005515|GO:0005634|GO:0006351|GO:0006355|GO:0031065|GO:0043565|GO:0045599|GO:0046982|GO:0046983
71706	4.5153	2.17482	4.5153	up	0.0442469	0.0066851	up	4.5153	4.5153	2.17482	6.4424	6.70843	4.19651	4.60468	chr5	147878441	147894815	-	Slc46a3	1200006F02Rik	solute carrier family 46, member 3	protein-coding	71706	ENSMUSG00000029650	GO:0003674|GO:0005575|GO:0008150|GO:0016020|GO:0016021|GO:0055085
18128	4.49658	2.16883	4.49658	up	0.032957	0.00298292	up	4.49658	4.49658	2.16883	9.38248	9.72252	7.39199	7.37536	chr2	26457902	26503822	-	Notch1	9930111A19Rik|Mis6|N1|Tan1|lin-12	notch 1	protein-coding	18128	ENSMUSG00000026923	GO:0000122|GO:0001047|GO:0001190|GO:0001669|GO:0001701|GO:0001708|GO:0001837|GO:0001889|GO:0001947|GO:0002040|GO:0002051|GO:0002052|GO:0002193|GO:0002437|GO:0003157|GO:0003160|GO:0003162|GO:0003169|GO:0003180|GO:0003181|GO:0003184|GO:0003192|GO:0003198|GO:0003203|GO:0003207|GO:0003208|GO:0003209|GO:0003213|GO:0003214|GO:0003219|GO:0003222|GO:0003241|GO:0003256|GO:0003264|GO:0003270|GO:0003273|GO:…
434759	4.4898	2.16665	4.4898	up	0.0448591	0.0069834	up	4.4898	4.4898	2.16665	6.20495	5.87243	3.68879	4.05528	chrX	37480337	37485124	+	Rhox4c	Rhox4.3	reproductive homeobox 4C	protein-coding	434759	ENSMUSG00000079635	GO:0003677|GO:0005575|GO:0005634|GO:0008150
14065	4.46406	2.15836	4.46406	up	0.04292	0.00610322	up	4.46406	4.46406	2.15836	2.39056	1.92615	0	0	chr8	72761880	72763885	+	F2rl3	PAR4	coagulation factor II (thrombin) receptor-like 3	protein-coding	14065	ENSMUSG00000050147	GO:0004871|GO:0004930|GO:0005886|GO:0007165|GO:0007186|GO:0007596|GO:0007599|GO:0015057|GO:0016020|GO:0016021|GO:0051281|GO:0070493
11302	4.4638	2.15827	4.4638	up	0.0104108	0.000212978	up	4.4638	4.4638	2.15827	5.58386	5.6724	3.43975	3.49996	chr11	120007316	120047145	-	Aatk	AATYK|aatyk1|mKIAA0641	apoptosis-associated tyrosine kinase	protein-coding	11302	ENSMUSG00000025375	GO:0000166|GO:0004672|GO:0004674|GO:0004713|GO:0005524|GO:0005737|GO:0005739|GO:0006468|GO:0006915|GO:0016020|GO:0016021|GO:0016301|GO:0016310|GO:0016740|GO:0016772|GO:0046777
227721	4.43261	2.14816	4.43261	up	0.0368355	0.00383766	up	4.43261	4.43261	2.14816	5.31793	4.96789	2.92518	3.06433	chr2	32095651	32110820	+	Ppapdc3	D830019K17Rik|NET39	phosphatidic acid phosphatase type 2 domain containing 3	protein-coding	227721	ENSMUSG00000051373	GO:0003824|GO:0005634|GO:0005635|GO:0005783|GO:0010832|GO:0016020|GO:0016021|GO:0016787|GO:0042577
12801	4.43236	2.14807	4.43236	up	0.0420107	0.00570421	up	4.43236	4.43236	2.14807	7.61296	7.16456	5.24711	5.23425	chr4	33924632	33948831	+	Cnr1	CB-R|CB1|CB1R	cannabinoid receptor 1 (brain)	protein-coding	12801	ENSMUSG00000044288	GO:0002866|GO:0004871|GO:0004930|GO:0004949|GO:0005886|GO:0007165|GO:0007186|GO:0007188|GO:0007568|GO:0007610|GO:0007611|GO:0007613|GO:0008144|GO:0010976|GO:0016020|GO:0016021|GO:0019216|GO:0019233|GO:0031622|GO:0031999|GO:0032228|GO:0032496|GO:0033004|GO:0033602|GO:0035094|GO:0038171|GO:0042220|GO:0043065|GO:0043231|GO:0043271|GO:0043278|GO:0045471|GO:0045759|GO:0045776|GO:0045777|GO:0050796|GO:…
70362	4.41988	2.14401	4.41988	up	0.0169812	0.00052505	up	4.41988	4.41988	2.14401	2.10426	2.24808	0	0.0643278	chr2	154551776	154553276	+	1700007I08Rik	Actl10	RIKEN cDNA 1700007I08 gene	protein-coding	70362	ENSMUSG00000078129	GO:0003674|GO:0005575|GO:0008150
664608	4.38636	2.13302	4.38636	up	0.0326673	0.00291941	up	4.38636	4.38636	2.13302	6.10739	5.82458	3.9196	3.74632	chrX	37646501	37651327	-	Rhox4g	Rhox4.6|Rhox4.7|Rhox4f	reproductive homeobox 4G	protein-coding	664608	ENSMUSG00000079628	GO:0003677|GO:0005575|GO:0005634|GO:0008150
242620	4.34843	2.1205	4.34843	up	0.0423059	0.00575822	up	4.34843	4.34843	2.1205	5.08196	5.51112	3.11783	3.23425	chr4	109978025	109983684	+	Dmrta2	Dmrt5	doublesex and mab-3 related transcription factor like family A2	protein-coding	242620	ENSMUSG00000047143	GO:0003674|GO:0003677|GO:0005575|GO:0005634|GO:0006355|GO:0007548|GO:0008150|GO:0043565|GO:0046872
67342	4.32231	2.1118	4.32231	up	0.0270255	0.00190815	up	4.32231	4.32231	2.1118	1.97553	2.24808	0	0	chr10	116418121	116421235	+	1700058G18Rik		RIKEN cDNA 1700058G18 gene	miscRNA	67342
100303738	4.32231	2.1118	4.32231	up	0.0270255	0.00190815	up	4.32231	4.32231	2.1118	1.97553	2.24808	0	0	chr12	84875802	84879755	+	D030025P21Rik		RIKEN cDNA D030025P21 gene	miscRNA	100303738		GO:0003674|GO:0005575|GO:0008150
69123	4.30688	2.10664	4.30688	up	0.0474877	0.00786814	up	4.30688	4.30688	2.10664	6.79774	6.53342	4.34242	4.77545	chr13	34946614	34963809	-	Eci3	1810022C23Rik|Kseg2	enoyl-Coenzyme A delta isomerase 3	protein-coding	69123	ENSMUSG00000021416	GO:0003674|GO:0005575|GO:0008150
70122	4.29024	2.10106	4.29024	up	0.0231427	0.00119457	up	4.29024	4.29024	2.10106	9.04155	8.83351	6.79923	6.87372	chr4	87769925	88033407	-	Mllt3	2210011H10Rik|2610012I03Rik|3830408D16Rik|Af9|D4Ertd321e	myeloid/lymphoid or mixed-lineage leukemia (trithorax homolog, Drosophila); translocated to, 3	protein-coding	70122	ENSMUSG00000028496	GO:0005515|GO:0005634|GO:0006351|GO:0006355|GO:0007379|GO:0009952|GO:0090090|GO:2000096
215085	4.28544	2.09944	4.28544	up	0.0448591	0.00697067	up	4.28544	4.28544	2.09944	2.39056	1.92615	0.117827	0	chr10	52690501	53111622	+	Slc35f1	Duf6|E130016L02	solute carrier family 35, member F1	protein-coding	215085	ENSMUSG00000038602	GO:0003674|GO:0005575|GO:0006810|GO:0008150|GO:0016020|GO:0016021
546272	4.28544	2.09944	4.28544	up	0.0448591	0.00697067	up	4.28544	4.28544	2.09944	2.39056	1.92615	0.117827	0	chrX	24474308	24500760	-	Gm5934	EG546272	predicted gene 5934	protein-coding	546272	ENSMUSG00000084063	GO:0003674|GO:0005575|GO:0008150
14007	4.2853	2.0994	4.2853	up	0.0448591	0.0069575	up	4.2853	4.2853	2.0994	9.84231	10.1572	8.08064	7.72008	chr2	6539699	7396198	-	Celf2	B230218O03|B230345P09Rik|C88023|CELF-2|CUG-BP2|Cugbp2|D230046B21Rik|Etr-3|Napor|Napor-2|mETR-3	CUGBP, Elav-like family member 2	protein-coding	14007	ENSMUSG00000002107	GO:0000166|GO:0003676|GO:0003723|GO:0005634|GO:0005737|GO:0006376|GO:0006397
100462980	4.25782	2.09011	4.25782	up	0.0414155	0.00545981	up	4.25782	4.25782	2.09011	2.95291	3.38033	1.08868	1.06433	chr1	82776211	82777355	-	Gm19257		predicted gene, 19257	pseudo	100462980
112415	4.2516	2.088	4.2516	up	0.0231427	0.00119684	up	4.2516	4.2516	2.088	6.56859	6.6982	4.63414	4.45665	chr7	27674661	27706482	+	C030039L03Rik		RIKEN cDNA C030039L03 gene	protein-coding	112415	ENSMUSG00000057093	GO:0003674|GO:0005575|GO:0008150|GO:0046872
228366	4.24817	2.08684	4.24817	up	0.0499143	0.00883773	up	4.24817	4.24817	2.08684	8.74355	8.7127	6.37712	6.90544	chr2	92365046	92371945	-	Gyltl1b	5730485C17Rik|AI891893|Large2|Largel|mKIAA4105	glycosyltransferase-like 1B	protein-coding	228366	ENSMUSG00000040434	GO:0003674|GO:0005575|GO:0005794|GO:0008150|GO:0016020|GO:0016021|GO:0016740|GO:0016757
71637	4.22702	2.07964	4.22702	up	0.0281019	0.0021025	up	4.22702	4.22702	2.07964	1.97553	2.24808	0	0.0643278	chr15	34675073	34679204	+	4930413F20Rik		RIKEN cDNA 4930413F20 gene	miscRNA	71637
22352	4.20153	2.07092	4.20153	up	0.0259913	0.00168114	up	4.20153	4.20153	2.07092	10.6609	10.6323	8.70127	8.45002	chr2	13574311	13582826	+	Vim		vimentin	protein-coding	22352	ENSMUSG00000026728	GO:0005198|GO:0005200|GO:0005212|GO:0005515|GO:0005737|GO:0005777|GO:0005829|GO:0005856|GO:0005882|GO:0008022|GO:0010977|GO:0014002|GO:0019900|GO:0019901|GO:0030424|GO:0031252|GO:0042802|GO:0042995|GO:0044297|GO:0045098|GO:0045103|GO:0045109|GO:0045111|GO:0048471|GO:0050770|GO:0051721|GO:0060020|GO:0060252|GO:0070307|GO:1900147
71302	4.18449	2.06505	4.18449	up	0.0162351	0.00047921	up	4.18449	4.18449	2.06505	8.39984	8.47324	6.30848	6.43449	chr18	38993145	39376285	+	Arhgap26	1810044B20Rik|2610010G17Rik|4933432P15Rik|AI853435|mKIAA0621	Rho GTPase activating protein 26	protein-coding	71302	ENSMUSG00000036452	GO:0005096|GO:0005515|GO:0005543|GO:0005622|GO:0005737|GO:0005856|GO:0007165|GO:0008093|GO:0017124|GO:0030054|GO:0043547|GO:0046847
20401	4.17795	2.0628	4.17795	up	0.049885	0.00880202	up	4.17795	4.17795	2.0628	9.62563	9.3623	7.65663	7.2057	chr15	78899786	78912052	+	Sh3bp1	3BP-1	SH3-domain binding protein 1	protein-coding	20401	ENSMUSG00000022436	GO:0005096|GO:0005622|GO:0005737|GO:0007165|GO:0017124
68094	4.17164	2.06062	4.17164	up	0.0311536	0.00261493	up	4.17164	4.17164	2.06062	8.73466	8.93548	6.88943	6.65948	chr10	128459236	128490174	+	Smarcc2	5930405J04Rik	SWI/SNF related, matrix associated, actin dependent regulator of chromatin, subfamily c, member 2	protein-coding	68094	ENSMUSG00000025369	GO:0003674|GO:0003677|GO:0003682|GO:0005634|GO:0006337|GO:0006338|GO:0006351|GO:0006355|GO:0007399|GO:0016514|GO:0016568|GO:0045892|GO:0045893|GO:0071564|GO:0071565
14314	4.16778	2.05928	4.16778	up	0.0232509	0.00129563	up	4.16778	4.16778	2.05928	10.8768	10.7293	8.65923	8.82833	chr16	37777055	37836516	+	Fstl1	AI316791|AW107808|Fstl|TSC-36	follistatin-like 1	protein-coding	14314	ENSMUSG00000022816	GO:0005509|GO:0005515|GO:0005576|GO:0008201
56177	4.16598	2.05865	4.16598	up	0.049885	0.00880662	up	4.16598	4.16598	2.05865	7.12631	7.30941	5.40323	4.91519	chr2	28193093	28230736	+	Olfm1	AMY|AW742568|Noe1|OlfA|Pancortin|Pancortin3	olfactomedin 1	protein-coding	56177	ENSMUSG00000026833	GO:0005515|GO:0005615|GO:0005783|GO:0007275|GO:0051259
666190	4.1501	2.05315	4.1501	up	0.0242925	0.00141533	up	4.1501	4.1501	2.05315	11.1924	11.1979	9.02575	9.25822	chr9	75468622	75497634	+	Gm7972	EG666190	predicted gene 7972	protein-coding	666190		GO:0003674|GO:0005575|GO:0008150
264895	4.13935	2.0494	4.13935	up	0.0361868	0.00370445	up	4.13935	4.13935	2.0494	5.18619	5.4167	3.11783	3.38626	chr11	94557102	94601786	-	Acsf2		acyl-CoA synthetase family member 2	protein-coding	264895	ENSMUSG00000076435	GO:0000166|GO:0003674|GO:0003824|GO:0005524|GO:0005739|GO:0006629|GO:0006631|GO:0008150|GO:0008152|GO:0016874
76886	4.13032	2.04625	4.13032	up	0.00796324	0.000123703	up	4.13032	4.13032	2.04625	9.05388	8.9934	7.00368	6.9511	chr9	70089310	70141557	-	Fam81a	6430514L14Rik	family with sequence similarity 81, member A	protein-coding	76886	ENSMUSG00000032224	GO:0003674|GO:0005575|GO:0008150
20969	4.12711	2.04513	4.12711	up	0.0380505	0.00413975	up	4.12711	4.12711	2.04513	10.5344	10.1643	8.29383	8.31461	chr12	8771396	8793687	+	Sdc1	AA408134|AA409076|CD138|Sstn|Synd|Synd1|syn-1	syndecan 1	protein-coding	20969	ENSMUSG00000020592	GO:0001948|GO:0005576|GO:0005737|GO:0005925|GO:0008022|GO:0008092|GO:0009897|GO:0009986|GO:0016020|GO:0016021|GO:0043234|GO:0048627|GO:0060070
209497	4.10898	2.03878	4.10898	up	0.0499143	0.00885063	up	4.10898	4.10898	2.03878	9.3939	9.62576	7.7023	7.2398	chrX	142681400	142843494	+	Tmem164	AI316850|AI852450|AW547186|F730011B02	transmembrane protein 164	protein-coding	209497	ENSMUSG00000047045	GO:0003674|GO:0005575|GO:0008150|GO:0016020|GO:0016021
56774	4.10759	2.03829	4.10759	up	0.0233991	0.00132477	up	4.10759	4.10759	2.03829	2.15043	1.92615	0	0	chrX	21714900	21742357	+	Slc6a14	1110007A17Rik|9030613J17Rik|ATB0plus|CATB0plus	solute carrier family 6 (neurotransmitter transporter), member 14	protein-coding	56774	ENSMUSG00000031089	GO:0005275|GO:0005328|GO:0005887|GO:0006810|GO:0006836|GO:0006865|GO:0009636|GO:0015293|GO:0015837|GO:0016020|GO:0016021|GO:0031526|GO:0055085
22029	4.09893	2.03525	4.09893	up	0.049885	0.00878498	up	4.09893	4.09893	2.03525	6.49846	6.0025	4.28416	4.1463	chr2	34943258	34961772	-	Traf1	4732496E14Rik	TNF receptor-associated factor 1	protein-coding	22029	ENSMUSG00000026875	GO:0005515|GO:0005737|GO:0006915|GO:0007165|GO:0008270|GO:0031625|GO:0031996|GO:0042981|GO:0051092
625495	4.09345	2.03332	4.09345	up	0.040807	0.00515688	up	4.09345	4.09345	2.03332	7.87706	7.50358	5.57726	5.73675	chr7	104692301	104693399	-	Gm6593	EG625495	ribonucleotide reductase M2 pseudogene	pseudo	625495
17433	4.08805	2.03141	4.08805	up	0.0395067	0.0044991	up	4.08805	4.08805	2.03141	4.31883	4.24808	2.43975	2.06433	chr9	120149742	120181484	+	Mobp	AI835053|AI839848|MOBP155|MOBP170|MOBP69|MOBP73|MOBP81|R74645	myelin-associated oligodendrocytic basic protein	protein-coding	17433	ENSMUSG00000032517	GO:0005634|GO:0005730|GO:0005737|GO:0005739|GO:0019911|GO:0043231
319160	4.08369	2.02987	4.08369	up	0.0392192	0.00438924	up	4.08369	4.08369	2.02987	1.87599	2.24808	0	0.0643278	chr13	21750194	21750505	-	Hist1h4k		histone cluster 1, H4k	protein-coding	319160	ENSMUSG00000064288	GO:0003674|GO:0005575|GO:0008150
244238	4.07512	2.02684	4.07512	up	0.0225935	0.00104861	up	4.07512	4.07512	2.02684	2.12753	1.92615	0	0	chr7	143778363	143784500	-	Mrgpre	C130069N09Rik|Ebrt3|MrgE	MAS-related GPR, member E	protein-coding	244238	ENSMUSG00000048965	GO:0003674|GO:0004871|GO:0004930|GO:0005575|GO:0005886|GO:0007165|GO:0007186|GO:0008150|GO:0016020|GO:0016021
214425	4.07512	2.02684	4.07512	up	0.0225935	0.00104861	up	4.07512	4.07512	2.02684	2.12753	1.92615	0	0	chr9	65265180	65280605	+	Cilp	9830114D16|C130036G17Rik	cartilage intermediate layer protein, nucleotide pyrophosphohydrolase	protein-coding	214425	ENSMUSG00000042254	GO:0003674|GO:0005576|GO:0005578|GO:0005615|GO:0008152|GO:0016787|GO:0043569|GO:0044420
12643	4.07512	2.02684	4.07512	up	0.0432478	0.00630637	up	4.07512	4.07512	2.02684	1.8056	2.24808	0	0	chr11	94565074	94569127	+	Chad	SLRR4A	chondroadherin	protein-coding	12643	ENSMUSG00000039084	GO:0005576|GO:0005578
17756	4.04269	2.01532	4.04269	up	0.0399122	0.00461131	up	4.04269	4.04269	2.01532	8.53357	8.90154	6.75561	6.64887	chr1	66175329	66442583	+	Mtap2	MAP-2|MAP2|Mtap-2	microtubule-associated protein 2	protein-coding	17756	ENSMUSG00000015222	GO:0001578|GO:0002162|GO:0005515|GO:0005516|GO:0005519|GO:0005622|GO:0005737|GO:0005790|GO:0005791|GO:0005856|GO:0005874|GO:0005875|GO:0007409|GO:0015631|GO:0016358|GO:0018107|GO:0030425|GO:0034399|GO:0043005|GO:0043025|GO:0043198|GO:0043234|GO:0044297|GO:0071310
217265	4.03976	2.01427	4.03976	up	0.017166	0.000579167	up	4.03976	4.03976	2.01427	7.84867	7.93914	5.81703	5.94224	chr11	110269369	110337716	-	Abca5	ABC13|B930033A02Rik|mKIAA1888	ATP-binding cassette, sub-family A (ABC1), member 5	protein-coding	217265	ENSMUSG00000018800	GO:0000166|GO:0005524|GO:0005764|GO:0005768|GO:0005770|GO:0005794|GO:0006810|GO:0010745|GO:0016020|GO:0016021|GO:0016887|GO:0017111|GO:0033344|GO:0034375|GO:0043691
215210	4.03555	2.01277	4.03555	up	0.0222717	0.00101901	up	4.03555	4.03555	2.01277	10.3048	10.1407	8.26489	8.15499	chr5	135735333	135744172	-	Tmem120a	2010310D06Rik|Tmpit	transmembrane protein 120A	protein-coding	215210	ENSMUSG00000039886	GO:0003674|GO:0005575|GO:0008150|GO:0016020|GO:0016021
19395	4.02392	2.0086	4.02392	up	0.0281019	0.00212901	up	4.02392	4.02392	2.0086	8.88348	8.6157	6.71723	6.76475	chr19	6400583	6415216	+	Rasgrp2	CDC25L|Caldaggef1	RAS, guanyl releasing protein 2	protein-coding	19395	ENSMUSG00000032946	GO:0005085|GO:0005509|GO:0005622|GO:0005737|GO:0005829|GO:0005886|GO:0007264|GO:0016020|GO:0030054|GO:0035556|GO:0042995|GO:0043005|GO:0045202|GO:0046872|GO:0051056
83559	4.00765	2.00276	4.00765	up	0.0448591	0.00686354	up	4.00765	4.00765	2.00276	5.52588	5.94719	3.81827	3.64929	chr10	86913499	86914681	+	Tex18		testis expressed gene 18	unknown	83559		GO:0003674|GO:0005575|GO:0008150
20910	4.00674	2.00243	4.00674	up	0.0232509	0.00125445	up	4.00674	4.00674	2.00243	9.74879	9.89311	7.73874	7.8983	chr2	32787607	32847237	-	Stxbp1	AI317162|AI326233|MMS10-G|Ms10g|Munc-18a|Munc18-1|N-sec1|Rb-sec1|Sxtbp1|Unc18-1|Unc18h|nsec1	syntaxin binding protein 1	protein-coding	20910	ENSMUSG00000026797	GO:0000149|GO:0002576|GO:0005515|GO:0005737|GO:0005739|GO:0005886|GO:0006810|GO:0006887|GO:0006904|GO:0007269|GO:0007274|GO:0007412|GO:0010807|GO:0015031|GO:0016188|GO:0016192|GO:0017075|GO:0019901|GO:0019904|GO:0019905|GO:0031091|GO:0032229|GO:0042802|GO:0043234|GO:0043524|GO:0045956|GO:0047485|GO:0050821|GO:0060292|GO:0070527
29867	3.95401	1.98332	3.95401	up	0.04663	0.00757469	up	3.95401	3.95401	1.98332	1.78288	2.24808	0	0.0643278	chr5	115168691	115186121	-	Cabp1		calcium binding protein 1	protein-coding	29867	ENSMUSG00000029544	GO:0000139|GO:0005509|GO:0005886|GO:0014069|GO:0046872|GO:0048306
22351	3.9467	1.98065	3.9467	up	0.0355029	0.00346498	up	3.9467	3.9467	1.98065	9.54329	9.42208	7.34747	7.65661	chr9	119052778	119071525	+	Vill	Villp	villin-like	protein-coding	22351	ENSMUSG00000038775	GO:0003779|GO:0005575|GO:0007010|GO:0051693
19737	3.91226	1.968	3.91226	up	0.0457448	0.0072672	up	3.91226	3.91226	1.968	6.29219	6.70435	4.43099	4.62956	chr1	169655501	169693526	+	Rgs5	1110070A02Rik	regulator of G-protein signaling 5	protein-coding	19737	ENSMUSG00000026678	GO:0005096|GO:0005737|GO:0005886|GO:0007165|GO:0007186|GO:0009968|GO:0016020|GO:0038032
13077	3.91206	1.96793	3.91206	up	0.0457448	0.00728192	up	3.91206	3.91206	1.96793	1.8056	2.24808	0.117827	0	chr9	57676937	57683655	-	Cyp1a2	CP12|Cyp1a1|P450-3	cytochrome P450, family 1, subfamily a, polypeptide 2	protein-coding	13077	ENSMUSG00000032310	GO:0004497|GO:0005506|GO:0005783|GO:0006706|GO:0006725|GO:0006778|GO:0009055|GO:0009403|GO:0009404|GO:0009791|GO:0009820|GO:0010468|GO:0016020|GO:0016098|GO:0016491|GO:0016705|GO:0016712|GO:0017144|GO:0018894|GO:0019899|GO:0020037|GO:0030324|GO:0032451|GO:0032787|GO:0034875|GO:0042737|GO:0042738|GO:0043231|GO:0045333|GO:0046483|GO:0046872|GO:0050665|GO:0055114|GO:0070330|GO:0070989|GO:0071276|GO:…
20692	3.91085	1.96748	3.91085	up	0.0436263	0.00640466	up	3.91085	3.91085	1.96748	12.4165	12.1146	10.4529	10.1433	chr11	55394501	55420080	-	Sparc	AA517111|BM-40	secreted acidic cysteine rich glycoprotein	protein-coding	20692	ENSMUSG00000018593	GO:0005509|GO:0005576|GO:0005578|GO:0005604|GO:0005615|GO:0005622|GO:0005634|GO:0005737|GO:0007165|GO:0030324|GO:0031012|GO:0031988|GO:0042127|GO:0050840|GO:0071363
100415916	3.90547	1.96549	3.90547	up	0.0476249	0.00791658	up	3.90547	3.90547	1.96549	1.79453	2.25429	0.117827	0	chr5	149489056	149538030	-	Gm15997	OTTMUSG00000028862	predicted gene 15997	miscRNA	100415916
76223	3.89335	1.96101	3.89335	up	0.000392255	5.81023e-07	up	3.89335	3.89335	1.96101	7.51017	7.51539	5.55434	5.54919	chr6	34780432	34857932	+	Agbl3	2900053G10Rik|6530406M24Rik|CCP3	ATP/GTP binding protein-like 3	protein-coding	76223	ENSMUSG00000038836	GO:0004180|GO:0004181|GO:0005575|GO:0005737|GO:0006508|GO:0008233|GO:0008237|GO:0008270|GO:0016787|GO:0046872
11666	3.88842	1.95918	3.88842	up	0.0359744	0.00362995	up	3.88842	3.88842	1.95918	10.4483	10.1699	8.44323	8.25657	chrX	73716597	73738287	+	Abcd1	ALDP|Ald|Aldgh	ATP-binding cassette, sub-family D (ALD), member 1	protein-coding	11666	ENSMUSG00000031378	GO:0000166|GO:0005325|GO:0005515|GO:0005524|GO:0005737|GO:0005739|GO:0005777|GO:0005778|GO:0005779|GO:0006200|GO:0006635|GO:0006810|GO:0007031|GO:0015910|GO:0016020|GO:0016021|GO:0016887|GO:0017111|GO:0019899|GO:0042758|GO:0042760|GO:0042802|GO:0042803|GO:0048471
668291	3.86243	1.94951	3.86243	up	0.0402915	0.00477676	up	3.86243	3.86243	1.94951	8.71645	9.09247	6.94608	6.96383	chrX	101708108	101709704	-	Marcksl1-ps5	EG668291|Gm9089|Mlp-rs5|Mrp-rs5	MARCKS-like 1, pseudogene 5	pseudo	668291
24115	3.84071	1.94137	3.84071	up	0.0457762	0.00730793	up	3.84071	3.84071	1.94137	6.89518	6.62055	4.99627	4.63672	chr19	9985172	10001633	-	Best1	Bmd|Vmd2|mBest1	bestrophin 1	protein-coding	24115	ENSMUSG00000037418	GO:0005216|GO:0005254|GO:0005886|GO:0006810|GO:0006811|GO:0006821|GO:0016020|GO:0016021|GO:0016323|GO:0030321|GO:0034707|GO:0050908|GO:0051924
232227	3.81654	1.93227	3.81654	up	0.039627	0.00452339	up	3.81654	3.81654	1.93227	9.93287	10.2224	8.03483	8.25588	chr6	90659598	90810123	-	Iqsec1	AW561907|BC026481|BRAG2|D6Ertd349e|cI-43|mKIAA0763	IQ motif and Sec7 domain 1	protein-coding	232227	ENSMUSG00000034312	GO:0005085|GO:0005086|GO:0005543|GO:0005622|GO:0005634|GO:0005730|GO:0030036|GO:0030054|GO:0032012|GO:0043231
243372	3.80389	1.92748	3.80389	up	0.040807	0.00509555	up	3.80389	3.80389	1.92748	7.94135	7.58033	5.76951	5.89722	chr6	48605536	48623227	+	Zfp775	C130032F08Rik|Znf775	zinc finger protein 775	protein-coding	243372	ENSMUSG00000007216	GO:0003676|GO:0003677|GO:0005622|GO:0005634|GO:0006351|GO:0006355|GO:0008150|GO:0008270|GO:0046872
319186	3.80291	1.9271	3.80291	up	0.0303913	0.00251093	up	3.80291	3.80291	1.9271	6.49098	6.42823	4.39581	4.66919	chr13	21722098	21722478	+	Hist1h2bm	H2b-291b	histone cluster 1, H2bm	protein-coding	319186	ENSMUSG00000096807	GO:0000786|GO:0003677|GO:0005634|GO:0005694|GO:0006334|GO:0046982
100038628	3.78767	1.92131	3.78767	up	0.0419783	0.00567909	up	3.78767	3.78767	1.92131	5.75654	5.85747	4.07945	3.69193	chr19	43838803	43840845	+	Gm10768	ENSMUSG00000074828	predicted gene 10768	miscRNA	100038628
622434	3.75246	1.90784	3.75246	up	0.0403987	0.00495515	up	3.75246	3.75246	1.90784	6.72033	6.76704	5.02159	4.65012	chr3	62338777	62462221	+	Arhgef26	4631416L12Rik|8430436L14Rik|AI303572|AW491953|SGEF	Rho guanine nucleotide exchange factor (GEF) 26	protein-coding	622434	ENSMUSG00000036885	GO:0003674|GO:0005575|GO:0008150
20274	3.74503	1.90498	3.74503	up	0.046247	0.00746167	up	3.74503	3.74503	1.90498	3.4821	3.89862	1.70279	1.86798	chr2	66480081	66634952	-	Scn9a	Nav1.7|PN1|mKIAA4197	sodium channel, voltage-gated, type IX, alpha	protein-coding	20274	ENSMUSG00000075316	GO:0001518|GO:0005216|GO:0005244|GO:0005248|GO:0005272|GO:0006810|GO:0006811|GO:0006814|GO:0006954|GO:0009636|GO:0009791|GO:0016020|GO:0016021|GO:0019228|GO:0031402|GO:0034220|GO:0034765|GO:0035725|GO:0048266|GO:0055085
103948	3.73139	1.89971	3.73139	up	0.0399772	0.0046481	up	3.73139	3.73139	1.89971	6.14905	6.47598	4.33458	4.49102	chr12	69159295	69159593	+	Rn7s1	Rn7s-1	7S RNA 1	scRNA	103948
69640	3.73005	1.89919	3.73005	up	0.048047	0.00807374	up	3.73005	3.73005	1.89919	8.45037	8.52285	6.81588	6.35895	chr11	61684091	61709950	+	Fam83g	2310040C09Rik|AI506990	family with sequence similarity 83, member G	protein-coding	69640	ENSMUSG00000042377	GO:0003674|GO:0005575|GO:0008150
209032	3.72698	1.89801	3.72698	up	0.0493137	0.00848949	up	3.72698	3.72698	1.89801	8.94284	9.41089	7.24546	7.31226	chr6	38287394	38299259	-	Zc3hav1l	B130055L09Rik|E430016P22Rik	zinc finger CCCH-type, antiviral 1-like	protein-coding	209032	ENSMUSG00000047749	GO:0003674|GO:0003676|GO:0005575|GO:0008150|GO:0008270|GO:0046872
110351	3.71552	1.89356	3.71552	up	0.0442469	0.00667905	up	3.71552	3.71552	1.89356	7.0028	7.41903	5.35783	5.27686	chr4	137664726	137729861	+	Rap1gap	1300019I11Rik|2310004O14Rik|AI427470|Rap1ga1	Rap1 GTPase-activating protein	protein-coding	110351	ENSMUSG00000041351	GO:0005829|GO:0016020|GO:0017016|GO:0032318|GO:0042803
66214	3.71149	1.892	3.71149	up	0.0070202	7.04793e-05	up	3.71149	3.71149	1.892	9.13704	9.10248	7.25105	7.20447	chr14	79288750	79301635	-	1190002H23Rik	Rgc-32|Rgc32|Rgcc	RIKEN cDNA 1190002H23 gene	protein-coding	66214	ENSMUSG00000022018	GO:0001100|GO:0001937|GO:0003331|GO:0005515|GO:0005634|GO:0005730|GO:0005737|GO:0005813|GO:0005856|GO:0006956|GO:0007049|GO:0008285|GO:0010718|GO:0016525|GO:0019901|GO:0030295|GO:0031659|GO:0032967|GO:0043537|GO:0045750|GO:0045840|GO:0050710|GO:0050715|GO:0051091|GO:0051496|GO:0060630|GO:0070412|GO:0071158|GO:0071456|GO:0071850|GO:0072537|GO:0090272|GO:1901313|GO:2000048|GO:2000353|GO:2000573
20811	3.70717	1.89032	3.70717	up	0.0441904	0.00662887	up	3.70717	3.70717	1.89032	5.70965	5.40806	3.81605	3.52102	chr2	181205563	181213171	-	Srms	A230069J08Rik|srm	src-related kinase lacking C-terminal regulatory tyrosine and N-terminal myristylation sites	protein-coding	20811	ENSMUSG00000027579	GO:0000166|GO:0004672|GO:0004713|GO:0004715|GO:0005524|GO:0006468|GO:0016301|GO:0016310|GO:0016740|GO:0016772
381157	3.70346	1.88888	3.70346	up	0.0226354	0.00106085	up	3.70346	3.70346	1.88888	8.50222	8.64453	6.7464	6.6226	chr18	10325179	10562941	+	Greb1l	mKIAA4095	growth regulation by estrogen in breast cancer-like	protein-coding	381157	ENSMUSG00000042942	GO:0003674|GO:0005575|GO:0008150|GO:0016020|GO:0016021
109332	3.68383	1.88121	3.68383	up	0.0429614	0.00621485	up	3.68383	3.68383	1.88121	7.38718	7.62213	5.79025	5.45665	chr9	123170824	123216038	-	Cdcp1	9030022E12Rik|AA409659|E030027H19Rik	CUB domain containing protein 1	protein-coding	109332	ENSMUSG00000035498	GO:0003674|GO:0005575|GO:0005886|GO:0008150|GO:0016020|GO:0016021
70335	3.65261	1.86893	3.65261	up	0.02379	0.00136404	up	3.65261	3.65261	1.86893	9.26465	9.15645	7.43061	7.25263	chr10	80330145	80336441	+	Reep6	0610011M24Rik|Dp1l1	receptor accessory protein 6	protein-coding	70335	ENSMUSG00000035504	GO:0005515|GO:0005575|GO:0008150|GO:0016020|GO:0016021
628637	3.62942	1.85974	3.62942	up	0.0486569	0.00829634	up	3.62942	3.62942	1.85974	5.92456	5.47591	3.79312	3.88788	chrX	74775682	74776878	-	Gm14758	OTTMUSG00000017903	predicted gene 14758	pseudo	628637
654804	3.62734	1.85891	3.62734	up	0.0231751	0.00124343	up	3.62734	3.62734	1.85891	7.4179	7.32994	5.42578	5.60424	chr7	25376819	25566417	+	4732471J01Rik		RIKEN cDNA 4732471J01 gene	miscRNA	654804		GO:0003674|GO:0005575|GO:0008150
52065	3.62392	1.85755	3.62392	up	0.0401218	0.00472125	up	3.62392	3.62392	1.85755	6.64274	6.99868	4.97581	4.9505	chr8	35587798	35679449	+	Mfhas1	2310066G09Rik|D8Ertd91e	malignant fibrous histiocytoma amplified sequence 1	protein-coding	52065	ENSMUSG00000070056	GO:0003674|GO:0005575|GO:0008150
75590	3.62123	1.85648	3.62123	up	0.0326673	0.00291442	up	3.62123	3.62123	1.85648	10.8442	11.0302	9.19093	8.97045	chrX	73639441	73643514	+	Dusp9	Dusp4|Mpk4|Pyst3	dual specificity phosphatase 9	protein-coding	75590	ENSMUSG00000031383	GO:0000188|GO:0004721|GO:0004725|GO:0005737|GO:0005783|GO:0005829|GO:0006470|GO:0016301|GO:0016310|GO:0016311|GO:0016787|GO:0017017
69354	3.61494	1.85397	3.61494	up	0.0423778	0.00581683	up	3.61494	3.61494	1.85397	11.5973	11.2327	9.6309	9.49111	chr15	96994823	97055956	-	Slc38a4	1110012E16Rik|1700012A18Rik|Ata3|mATA3|mNAT3	solute carrier family 38, member 4	protein-coding	69354	ENSMUSG00000022464	GO:0003333|GO:0005886|GO:0006810|GO:0006811|GO:0006814|GO:0006865|GO:0015171|GO:0015293|GO:0016020|GO:0016021
30951	3.60052	1.84821	3.60052	up	0.0251329	0.00154289	up	3.60052	3.60052	1.84821	8.45256	8.27414	6.57723	6.45307	chr11	119038436	119040913	-	Cbx8	Pc3	chromobox 8	protein-coding	30951	ENSMUSG00000025578	GO:0000122|GO:0000151|GO:0000790|GO:0000792|GO:0003727|GO:0004842|GO:0005515|GO:0005634|GO:0006342|GO:0006351|GO:0006355|GO:0016568|GO:0016574|GO:0031519|GO:0035064|GO:0035102
74194	3.59164	1.84464	3.59164	up	0.0403987	0.00497411	up	3.59164	3.59164	1.84464	7.36602	7.16291	5.57001	5.26963	chr2	51130439	51149111	-	Rnd3	2610017M01Rik|AI661404|Arhe|Rhoe	Rho family GTPase 3	protein-coding	74194	ENSMUSG00000017144	GO:0000166|GO:0005525|GO:0005622|GO:0005794|GO:0007264|GO:0016020
433904	3.58922	1.84367	3.58922	up	0.0323269	0.00283578	up	3.58922	3.58922	1.84367	6.54474	6.49582	4.53722	4.81601	chr5	73322199	73338639	-	Ociad2	1810027I20Rik	OCIA domain containing 2	protein-coding	433904	ENSMUSG00000029153	GO:0003674|GO:0005739|GO:0005743|GO:0005768|GO:0008150
18035	3.55395	1.82942	3.55395	up	0.0232509	0.00127272	up	3.55395	3.55395	1.82942	11.6149	11.5943	9.87355	9.67682	chr12	55489409	55492647	-	Nfkbia	AI462015|Nfkbi	nuclear factor of kappa light polypeptide gene enhancer in B cells inhibitor, alpha	protein-coding	18035	ENSMUSG00000021025	GO:0000060|GO:0005515|GO:0005634|GO:0005737|GO:0005829|GO:0005886|GO:0007253|GO:0008139|GO:0010745|GO:0010875|GO:0010888|GO:0019899|GO:0031072|GO:0031625|GO:0031663|GO:0032088|GO:0032270|GO:0032403|GO:0032495|GO:0032496|GO:0034142|GO:0042127|GO:0042802|GO:0042994|GO:0043234|GO:0043330|GO:0045638|GO:0045746|GO:0045893|GO:0045944|GO:0051059|GO:0070427|GO:0070431
13078	3.53577	1.82202	3.53577	up	0.00662516	5.88806e-05	up	3.53577	3.53577	1.82202	8.67117	8.62167	6.83179	6.81701	chr17	79706894	79715041	-	Cyp1b1	CP1B|P4501b1	cytochrome P450, family 1, subfamily b, polypeptide 1	protein-coding	13078	ENSMUSG00000024087	GO:0001525|GO:0004497|GO:0005506|GO:0005783|GO:0006725|GO:0008210|GO:0009055|GO:0009404|GO:0009636|GO:0016020|GO:0016491|GO:0016705|GO:0016712|GO:0018894|GO:0020037|GO:0043231|GO:0043542|GO:0046872|GO:0055114|GO:0061298|GO:0070330|GO:0071603
12727	3.52918	1.81933	3.52918	up	0.0303475	0.0024762	up	3.52918	3.52918	1.81933	8.67144	8.70466	6.73817	6.99926	chr7	7282316	7299511	-	Clcn4-2	Clc4-2|Clcn4	chloride channel 4-2	protein-coding	12727	ENSMUSG00000000605	GO:0000166|GO:0005216|GO:0005247|GO:0005524|GO:0005768|GO:0006810|GO:0006811|GO:0006821|GO:0015297|GO:0016020|GO:0016021|GO:0055085
56078	3.52017	1.81565	3.52017	up	0.020984	0.000923963	up	3.52017	3.52017	1.81565	8.83289	8.73403	6.89823	7.0374	chrX	163976822	164028010	-	Car5b	7330410H16Rik|CAVB|Ca5b|CarVb|D730005F19Rik	carbonic anhydrase 5b, mitochondrial	protein-coding	56078	ENSMUSG00000031373	GO:0004089|GO:0005739|GO:0006730|GO:0008152|GO:0008270|GO:0016829|GO:0046872
14664	3.51464	1.81338	3.51464	up	0.0477394	0.00798275	up	3.51464	3.51464	1.81338	7.17611	7.61443	5.56571	5.59808	chr4	117835258	117869305	+	Slc6a9	Glyt-1|Glyt1	solute carrier family 6 (neurotransmitter transporter, glycine), member 9	protein-coding	14664	ENSMUSG00000028542	GO:0003333|GO:0005283|GO:0005328|GO:0005886|GO:0005887|GO:0006810|GO:0006836|GO:0006865|GO:0015187|GO:0015293|GO:0015816|GO:0016020|GO:0016021
13823	3.51442	1.81329	3.51442	up	0.0474801	0.00781916	up	3.51442	3.51442	1.81329	10.5847	10.7408	9.05275	8.64619	chr17	69156810	69289987	+	Epb4.1l3	4.1B|DAL1P|Dal1|Epb41l3|NBL3	erythrocyte protein band 4.1-like 3	protein-coding	13823	ENSMUSG00000024044	GO:0003779|GO:0005198|GO:0005737|GO:0005856|GO:0005911|GO:0008092|GO:0019898|GO:0030866|GO:0033270|GO:0044224
83669	3.49589	1.80566	3.49589	up	0.0411029	0.00530267	up	3.49589	3.49589	1.80566	12.3163	11.9942	10.2636	10.4355	chr9	108572313	108578670	-	Wdr6	mWDR6	WD repeat domain 6	protein-coding	83669	ENSMUSG00000066357	GO:0005737|GO:0007049|GO:0007050|GO:0008285|GO:0010507|GO:0043234|GO:0043560
27276	3.49139	1.8038	3.49139	up	0.0499143	0.00886398	up	3.49139	3.49139	1.8038	7.31199	7.36858	5.76375	5.30922	chr7	100643896	100662394	-	Plekhb1	AI315628|PHR1|Phret1|evt-1	pleckstrin homology domain containing, family B (evectins) member 1	protein-coding	27276	ENSMUSG00000030701	GO:0000139|GO:0001750|GO:0005515|GO:0005543|GO:0005737|GO:0007275|GO:0008022|GO:0016020|GO:0016021|GO:0042803
246747	3.48151	1.79971	3.48151	up	0.0146233	0.000404331	up	3.48151	3.48151	1.79971	1.85523	1.86202	0.117827	0	chr2	158502612	158508198	+	Adig	SMAF-1|Smaf1	adipogenin	protein-coding	246747	ENSMUSG00000044405	GO:0003674|GO:0005634|GO:0005737|GO:0016020|GO:0016021|GO:0045600
100503790	3.45774	1.78983	3.45774	up	0.0227531	0.00110845	up	3.45774	3.45774	1.78983	4.19075	4.35242	2.43975	2.52376	chr7	28774899	28781514	-	Gm19897		predicted gene, 19897	miscRNA	100503790
78625	3.45673	1.78941	3.45673	up	0.0134779	0.000333792	up	3.45673	3.45673	1.78941	9.69097	9.74388	7.97506	7.88097	chr17	56875633	56888838	+	1700061G19Rik	1700026H02|AI507598	RIKEN cDNA 1700061G19 gene	protein-coding	78625	ENSMUSG00000024209	GO:0003674|GO:0005575|GO:0008150
791088	3.45114	1.78707	3.45114	up	0.00657167	5.40789e-05	up	3.45114	3.45114	1.78707	6.50805	6.46324	4.70826	4.68888	chr7	30712354	30760716	+	C630016N16Rik	ENSMUSG00000052691	RIKEN cDNA C630016N16 gene	unknown	791088
68480	3.44348	1.78387	3.44348	up	0.0278289	0.00203219	up	3.44348	3.44348	1.78387	9.23882	9.05343	7.28871	7.43581	chr13	49202951	49216026	-	1110007C09Rik	AI851695|Bincard	RIKEN cDNA 1110007C09 gene	protein-coding	68480	ENSMUSG00000037960	GO:0003674|GO:0005575|GO:0005622|GO:0005634|GO:0008150|GO:0042981
21756	3.43952	1.78221	3.43952	up	0.0479671	0.00804451	up	3.43952	3.43952	1.78221	4.95535	4.59858	3.11783	2.87168	chr1	34543975	34560943	-	Prss40	Tesp2	protease, serine, 40	protein-coding	21756	ENSMUSG00000037529	GO:0003824|GO:0004252|GO:0005576|GO:0006508|GO:0008233|GO:0008236|GO:0016787|GO:0031410
68895	3.41541	1.77206	3.41541	up	0.0231427	0.00122176	up	3.41541	3.41541	1.77206	8.21107	8.03261	6.31989	6.37967	chr5	146845071	146847726	+	Rasl11a	1110065D03Rik|AI852031	RAS-like, family 11, member A	protein-coding	68895	ENSMUSG00000029641	GO:0000166|GO:0003924|GO:0005515|GO:0005525|GO:0005634|GO:0005730|GO:0006184|GO:0006351|GO:0006355|GO:0007165|GO:0007264|GO:0016020|GO:0045943
93843	3.40949	1.76956	3.40949	up	0.0231427	0.00119913	up	3.40949	3.40949	1.76956	9.79334	9.61805	7.90441	7.96786	chrX	73655992	73660070	-	Pnck	Bstk3|CaMKIbeta2|CaMKlb2|Camk1b|Punc|caMKlb1	pregnancy upregulated non-ubiquitously expressed CaM kinase	protein-coding	93843	ENSMUSG00000002012	GO:0000166|GO:0004672|GO:0004674|GO:0004683|GO:0005516|GO:0005524|GO:0005634|GO:0005737|GO:0005954|GO:0006468|GO:0016301|GO:0016310|GO:0016740|GO:0016772
66111	3.4035	1.76702	3.4035	up	0.0470192	0.00770756	up	3.4035	3.4035	1.76702	10.9526	10.6495	8.88745	9.18062	chr9	89699203	89705043	-	Tmed3	1200002G13Rik|AW546672|P24b	transmembrane emp24 domain containing 3	protein-coding	66111	ENSMUSG00000032353	GO:0003674|GO:0005783|GO:0005793|GO:0005794|GO:0006810|GO:0008150|GO:0015031|GO:0016020|GO:0016021|GO:0030126|GO:0031410
101240	3.39581	1.76375	3.39581	up	0.0411371	0.00535717	up	3.39581	3.39581	1.76375	8.35187	7.99526	6.39273	6.42689	chr6	34880426	34910831	-	Wdr91	9530020G05Rik|AI987683|AU018665	WD repeat domain 91	protein-coding	101240	ENSMUSG00000058486	GO:0003674|GO:0005575|GO:0008150
67880	3.39175	1.76203	3.39175	up	0.0219968	0.000999196	up	3.39175	3.39175	1.76203	7.11392	7.11976	5.26915	5.44047	chr11	120724546	120727281	-	Dcxr	0610038K04Rik|1810027P18Rik	dicarbonyl L-xylulose reductase	protein-coding	67880	ENSMUSG00000039450	GO:0000166|GO:0005515|GO:0005886|GO:0005902|GO:0005903|GO:0005975|GO:0005997|GO:0006006|GO:0006739|GO:0008152|GO:0016020|GO:0016491|GO:0016614|GO:0016655|GO:0042732|GO:0050038|GO:0051289|GO:0055114
107239	3.38457	1.75897	3.38457	up	0.0290641	0.00228169	up	3.38457	3.38457	1.75897	6.05038	5.87931	4.11783	4.29392	chr19	4164324	4175479	-	Carns1	AI790298|Atpgd1|mKIAA1394	carnosine synthase 1	protein-coding	107239	ENSMUSG00000075289	GO:0005575|GO:0016887|GO:0035499|GO:0047730
104360	3.37911	1.75664	3.37911	up	0.0268647	0.00187912	up	3.37911	3.37911	1.75664	9.39975	9.37697	7.74374	7.51969	chr9	55541149	55546178	+	Isl2	3110001N10Rik	insulin related protein 2 (islet 2)	protein-coding	104360	ENSMUSG00000032318	GO:0003677|GO:0003700|GO:0005622|GO:0005634|GO:0006355|GO:0007275|GO:0008270|GO:0021520|GO:0021524|GO:0031290|GO:0043565|GO:0045665|GO:0046872|GO:0048663
208748	3.3499	1.74412	3.3499	up	0.0251329	0.00154097	up	3.3499	3.3499	1.74412	8.12536	8.18792	6.51014	6.31491	chrX	71962625	71972728	+	Prrg3	Gm368	proline rich Gla (G-carboxyglutamic acid) 3 (transmembrane)	protein-coding	208748	ENSMUSG00000033361	GO:0003674|GO:0005509|GO:0005575|GO:0005576|GO:0008150|GO:0016020|GO:0016021
12397	3.34326	1.74125	3.34326	up	0.0162351	0.000479052	up	3.34326	3.34326	1.74125	3.13329	3.18618	1.47397	1.36299	chr5	60231378	60232197	+	Cbfa2t2-ps1	Cbfa2t2h-ps1|yMTGR1	core-binding factor, runt domain, alpha subunit 2; translocated to, (human), pseudogene 1	pseudo	12397
29873	3.33545	1.73788	3.33545	up	0.0447964	0.00681973	up	3.33545	3.33545	1.73788	7.80559	8.06817	6.34506	6.05294	chr9	110243783	110262576	+	Cspg5	Caleb|Ngc	chondroitin sulfate proteoglycan 5	protein-coding	29873	ENSMUSG00000032482	GO:0005783|GO:0005794|GO:0005886|GO:0007275|GO:0007399|GO:0016020|GO:0016021|GO:0030154|GO:0030660|GO:0040008|GO:0050804
330286	3.3331	1.73687	3.3331	up	0.0227309	0.00109031	up	3.3331	3.3331	1.73687	9.18244	9.35764	7.5278	7.53855	chr6	38123174	38254009	-	D630045J12Rik	Kiaa1549|mKIAA1549	RIKEN cDNA D630045J12 gene	protein-coding	330286	ENSMUSG00000063455	GO:0003674|GO:0005575|GO:0008150|GO:0016020|GO:0016021
109232	3.28991	1.71805	3.28991	up	0.0222761	0.00102474	up	3.28991	3.28991	1.71805	12.1597	12.1388	10.5151	10.3474	chr1	179668231	179687186	+	Sccpdh	AW214504|C330023F11Rik	saccharopine dehydrogenase (putative)	protein-coding	109232	ENSMUSG00000038936	GO:0000166|GO:0003674|GO:0005739|GO:0005811|GO:0008150|GO:0016491|GO:0030496|GO:0055114
11864	3.28493	1.71586	3.28493	up	0.0162351	0.000480961	up	3.28493	3.28493	1.71586	7.24459	7.35631	5.60829	5.56089	chr7	84246279	84409959	-	Arnt2	Hif-2b|bHLHe1|mKIAA0307	aryl hydrocarbon receptor nuclear translocator 2	protein-coding	11864	ENSMUSG00000015709	GO:0001666|GO:0003677|GO:0003700|GO:0004871|GO:0005634|GO:0005667|GO:0005737|GO:0006351|GO:0006355|GO:0007165|GO:0007417|GO:0008284|GO:0009410|GO:0009636|GO:0017162|GO:0043066|GO:0045893|GO:0045944|GO:0046982|GO:0046983
11676	3.28031	1.71383	3.28031	up	0.0267578	0.00182868	up	3.28031	3.28031	1.71383	9.10104	8.88648	7.29651	7.26334	chr11	78323180	78326760	+	Aldoc	AI847350|AU040929|Aldo3|Scrg2	aldolase C, fructose-bisphosphate	protein-coding	11676	ENSMUSG00000017390	GO:0003824|GO:0004332|GO:0005737|GO:0005739|GO:0006096|GO:0006915|GO:0007568|GO:0008092|GO:0008152|GO:0016829|GO:0030388|GO:0030424|GO:0051289|GO:0051290
237178	3.26543	1.70727	3.26543	up	0.0343004	0.00318956	up	3.26543	3.26543	1.70727	5.69406	5.87302	4.18132	3.97122	chrX	160623094	160735765	-	Ppef1	PPEF-1	protein phosphatase with EF hand calcium-binding domain 1	protein-coding	237178	ENSMUSG00000062168	GO:0004721|GO:0004722|GO:0005506|GO:0005509|GO:0016311|GO:0016787|GO:0030145|GO:0046872|GO:0050906
20170	3.25708	1.70358	3.25708	up	0.0476534	0.00794485	up	3.25708	3.25708	1.70358	5.91413	5.57001	3.92518	4.15179	chr19	46003478	46006173	+	Hps6	5330434M19Rik|BLOC2|ru	Hermansky-Pudlak syndrome 6	protein-coding	20170	ENSMUSG00000074811	GO:0005515|GO:0005737|GO:0005768|GO:0005783|GO:0006996|GO:0007596|GO:0016020|GO:0030318|GO:0043231|GO:0043473
66168	3.25243	1.70152	3.25243	up	0.0443588	0.00671661	up	3.25243	3.25243	1.70152	9.95425	9.70014	8.26827	7.98308	chr15	76246807	76249912	+	Grina	1110025J15Rik|Lag	glutamate receptor, ionotropic, N-methyl D-aspartate-associated protein 1 (glutamate binding)	protein-coding	66168	ENSMUSG00000022564	GO:0003674|GO:0005575|GO:0008150|GO:0016020|GO:0016021
319475	3.24228	1.69701	3.24228	up	0.0474877	0.00787815	up	3.24228	3.24228	1.69701	8.57696	8.79773	7.16243	6.81825	chr11	58315114	58330339	-	Zfp672	4930488P06Rik|4930511N19Rik|Znf672	zinc finger protein 672	protein-coding	319475	ENSMUSG00000049755	GO:0003676|GO:0003677|GO:0005622|GO:0005634|GO:0006351|GO:0006355|GO:0008150|GO:0008270|GO:0046872
76524	3.22783	1.69057	3.22783	up	0.0402915	0.00478114	up	3.22783	3.22783	1.69057	9.89062	10.1008	8.43012	8.1802	chr9	62838787	62852002	+	Cln6	1810065L06Rik|AW743417|D9Bwg1455e|nclf	ceroid-lipofuscinosis, neuronal 6	protein-coding	76524	ENSMUSG00000032245	GO:0001573|GO:0005783|GO:0005788|GO:0007040|GO:0007042|GO:0007601|GO:0008203|GO:0030203|GO:0031987|GO:0042803|GO:0044265|GO:0045862
66226	3.22712	1.69025	3.22712	up	0.0436868	0.00642164	up	3.22712	3.22712	1.69025	9.36485	9.15783	7.72561	7.41658	chrX	166440825	166452543	+	Trappc2	1110066L09Rik|1810064C02Rik|AW496358|MIP-2A|Sedl|TRS20	trafficking protein particle complex 2	protein-coding	66226	ENSMUSG00000079317	GO:0001501|GO:0005515|GO:0006355|GO:0008134|GO:0030008
67991	3.21638	1.68544	3.21638	up	0.0402011	0.00473733	up	3.21638	3.21638	1.68544	10.2052	10.4257	8.7489	8.51114	chr2	26055536	26122811	-	Nacc2	0610020I02Rik|AI448087|Btbd14a|C030048H19Rik	nucleus accumbens associated 2, BEN and BTB (POZ) domain containing	protein-coding	67991	ENSMUSG00000026932	GO:0003674|GO:0005575|GO:0008150
11496	3.21253	1.68371	3.21253	up	0.0403987	0.00489344	up	3.21253	3.21253	1.68371	10.108	10.4355	8.60137	8.57476	chr5	8072352	8368081	-	Adam22	2900022I03Rik|AI854032|MDC2	a disintegrin and metallopeptidase domain 22	protein-coding	11496	ENSMUSG00000040537	GO:0004222|GO:0005515|GO:0005576|GO:0006508|GO:0007229|GO:0008233|GO:0008237|GO:0008270|GO:0008344|GO:0014037|GO:0016020|GO:0016021|GO:0016787|GO:0022011|GO:0046872
69362	3.20998	1.68257	3.20998	up	0.0424376	0.00585323	up	3.20998	3.20998	1.68257	1.50487	1.86026	0	0	chr2	148789361	148793437	+	Cst12	1700006F03Rik|CRES3	cystatin 12	protein-coding	69362	ENSMUSG00000027443	GO:0003674|GO:0004869|GO:0005575|GO:0005576|GO:0008150|GO:0010466|GO:0030414
212442	3.19178	1.67436	3.19178	up	0.0249999	0.00152154	up	3.19178	3.19178	1.67436	10.3163	10.1415	8.51056	8.59854	chr1	13625900	13660509	-	Lactb2	Cgi-83|E430032H21Rik	lactamase, beta 2	protein-coding	212442	ENSMUSG00000025937	GO:0003674|GO:0005739|GO:0008150|GO:0016787|GO:0046872
668210	3.18928	1.67323	3.18928	up	0.0166609	0.0005018	up	3.18928	3.18928	1.67323	1.61296	1.73351	0	0	chr6	29471437	29473429	+	Gm9047	EG668210	predicted gene 9047	protein-coding	668210	ENSMUSG00000090685	GO:0003674|GO:0005575|GO:0008150
22690	3.17969	1.66889	3.17969	up	0.0411371	0.00536991	up	3.17969	3.17969	1.66889	7.46848	7.19477	5.56245	5.76303	chr7	6383318	6396637	+	Zfp28	2810438M17Rik|Zfp-28|mkr-5	zinc finger protein 28	protein-coding	22690	ENSMUSG00000062861	GO:0003676|GO:0003677|GO:0005622|GO:0005634|GO:0006351|GO:0006355|GO:0008270|GO:0046872
212070	3.15657	1.65836	3.15657	up	0.0372049	0.0039495	up	3.15657	3.15657	1.65836	1.8056	1.51112	0	0	chr7	135511456	135528654	-	Clrn3	AI649392|Tmem12	clarin 3	protein-coding	212070	ENSMUSG00000050866	GO:0003674|GO:0005575|GO:0008150|GO:0016020|GO:0016021
66832	3.15182	1.65619	3.15182	up	0.0231427	0.00118482	up	3.15182	3.15182	1.65619	9.24886	9.40966	7.64042	7.70573	chr17	7945614	7979556	+	Rsph3a	1700012G05Rik|4930524H12Rik|R74860|Rshl2|Rshl2a	radial spoke 3A homolog (Chlamydomonas)	protein-coding	66832	ENSMUSG00000073471	GO:0003674|GO:0005575|GO:0008150
14431	3.15071	1.65568	3.15071	up	0.0258774	0.00164581	up	3.15071	3.15071	1.65568	8.96892	8.78787	7.17989	7.26555	chr10	80258151	80260968	-	Gamt	AA571402|Spintz1	guanidinoacetate methyltransferase	protein-coding	14431	ENSMUSG00000020150	GO:0006601|GO:0007283|GO:0008152|GO:0008168|GO:0008757|GO:0009887|GO:0016740|GO:0030731|GO:0032259|GO:0040014|GO:0042803|GO:0042995|GO:0046498|GO:0046500
66435	3.14572	1.65339	3.14572	up	0.0484772	0.00821699	up	3.14572	3.14572	1.65339	9.12639	9.40676	7.75996	7.46642	chr14	118984985	119099434	-	Uggt2	1810064L21Rik|3110001A05Rik|3110027P15Rik|A230065J02Rik|AW047562|Ugcgl2	UDP-glucose glycoprotein glucosyltransferase 2	protein-coding	66435	ENSMUSG00000042104	GO:0003674|GO:0005575|GO:0008150
69430	3.14056	1.65102	3.14056	up	0.0419705	0.00557442	up	3.14056	3.14056	1.65102	8.17327	8.40073	6.7632	6.50875	chr9	121937275	121947016	+	1700048O20Rik	1700022O21Rik	RIKEN cDNA 1700048O20 gene	miscRNA	69430		GO:0003674|GO:0005575|GO:0008150
194388	3.13686	1.64932	3.13686	up	0.00932111	0.00017642	up	3.13686	3.13686	1.64932	6.22638	6.17328	4.57726	4.52376	chr6	83362374	83441678	-	Tet3	B430006D22Rik|BC037432|D230004J03Rik	tet methylcytosine dioxygenase 3	protein-coding	194388	ENSMUSG00000034832	GO:0001939|GO:0016491|GO:0016702|GO:0046872|GO:0055114|GO:0070579|GO:0080111
100628569	3.13674	1.64926	3.13674	up	0.00807596	0.000128928	up	3.13674	3.13674	1.64926	1.68824	1.67461	0	0.0643278	chr5	23852201	23852291	+	Mir3096b	mmu-mir-3096b	microRNA 3096b	miscRNA	100628569
15903	3.13604	1.64894	3.13604	up	0.0411029	0.00529959	up	3.13604	3.13604	1.64894	14.858	14.5515	13.1213	12.9904	chr4	136143822	136145392	+	Id3	Hlh462|Idb3|bHLHb25	inhibitor of DNA binding 3	protein-coding	15903	ENSMUSG00000007872	GO:0000122|GO:0003700|GO:0005515|GO:0005634|GO:0005737|GO:0006275|GO:0006351|GO:0007275|GO:0007507|GO:0008134|GO:0019904|GO:0030855|GO:0043065|GO:0043433|GO:0045668|GO:0045892|GO:0046983|GO:0051726
229658	3.13395	1.64798	3.13395	up	0.0379978	0.00411653	up	3.13395	3.13395	1.64798	8.51791	8.49495	7.00702	6.70988	chr3	102156696	102204693	-	Vangl1	Kitenin|Lpp2|Stb2|Stbm	vang-like 1 (van gogh, Drosophila)	protein-coding	229658	ENSMUSG00000027860	GO:0005515|GO:0007275|GO:0016020|GO:0016021
234258	3.13318	1.64763	3.13318	up	0.0214656	0.000960934	up	3.13318	3.13318	1.64763	10.0753	10.1871	8.42804	8.53908	chr8	53586867	53639065	-	Neil3	AI449477|BC034753|C85903	nei like 3 (E. coli)	protein-coding	234258	ENSMUSG00000039396	GO:0000405|GO:0003676|GO:0003677|GO:0003684|GO:0003690|GO:0003697|GO:0003824|GO:0003906|GO:0005622|GO:0005634|GO:0006281|GO:0006284|GO:0006289|GO:0006974|GO:0008152|GO:0008270|GO:0016787|GO:0016798|GO:0016799|GO:0016829|GO:0019104|GO:0046872
14815	3.12239	1.64265	3.12239	up	0.028842	0.00225315	up	3.12239	3.12239	1.64265	10.7776	10.9631	9.16141	9.29394	chr18	39410545	39490674	-	Nr3c1	GR|Grl-1|Grl1	nuclear receptor subfamily 3, group C, member 1	protein-coding	14815	ENSMUSG00000024431	GO:0001012|GO:0003677|GO:0003682|GO:0003690|GO:0003700|GO:0003713|GO:0004883|GO:0005496|GO:0005515|GO:0005622|GO:0005634|GO:0005737|GO:0005829|GO:0006111|GO:0006338|GO:0006351|GO:0006355|GO:0008134|GO:0008211|GO:0010906|GO:0014049|GO:0014069|GO:0016020|GO:0030325|GO:0030512|GO:0030544|GO:0030971|GO:0031072|GO:0031946|GO:0032403|GO:0042127|GO:0042562|GO:0042803|GO:0042921|GO:0043005|GO:0043116|GO:…
100037282	3.11429	1.63891	3.11429	up	0.0134779	0.000337719	up	3.11429	3.11429	1.63891	9.23659	9.31875	7.61081	7.66672	chr17	6904716	6948356	-	Rsph3b	Rshl2b	radial spoke 3B homolog (Chlamydomonas)	protein-coding	100037282	ENSMUSG00000023806	GO:0003674|GO:0005575|GO:0008150
14086	3.09481	1.62985	3.09481	up	0.0318036	0.00273662	up	3.09481	3.09481	1.62985	10.9165	11.0535	9.25278	9.45753	chr5	142960355	142973189	+	Fscn1	AI663989|Fan1|fascin-1	fascin homolog 1, actin bundling protein (Strongylocentrotus purpuratus)	protein-coding	14086	ENSMUSG00000029581	GO:0001725|GO:0003779|GO:0005737|GO:0005856|GO:0008144|GO:0015629|GO:0016477|GO:0030036|GO:0030054|GO:0030175|GO:0030674|GO:0042995|GO:0048870|GO:0051015|GO:0051017|GO:0071437
13476	3.09217	1.62862	3.09217	up	0.0427904	0.00606295	up	3.09217	3.09217	1.62862	9.87011	9.7173	8.32219	8.00798	chr18	34344886	34373415	-	Reep5	AI324241|AU022809|AW495741|DP1/TB2|Dp1|R74856|TB2/DP1	receptor accessory protein 5	protein-coding	13476	ENSMUSG00000005873	GO:0003674|GO:0005575|GO:0008150
664901	3.08835	1.62684	3.08835	up	0.040807	0.00516744	up	3.08835	3.08835	1.62684	6.32728	6.00766	4.57069	4.51058	chr2	174046001	174047368	-	Vamp7-ps	Gm14338|OTTMUSG00000016374|Sybl1-ps	vesicle-associated membrane protein 7, pseudogene	pseudo	664901
106393	3.07925	1.62258	3.07925	up	0.0453367	0.00710345	up	3.07925	3.07925	1.62258	10.3003	9.93802	8.54183	8.45133	chr16	4480228	4523053	-	Srl	9830004M20Rik|AW108387|sar	sarcalumenin	protein-coding	106393	ENSMUSG00000022519	GO:0003924|GO:0005525|GO:0016529
66388	3.07617	1.62113	3.07617	up	0.040807	0.00517811	up	3.07617	3.07617	1.62113	9.28641	9.0897	7.69588	7.43796	chr19	43753023	43768638	+	Cutc	2310039I18Rik|AI326282|CGI-32	cutC copper transporter homolog (E.coli)	protein-coding	66388	ENSMUSG00000025193	GO:0005507|GO:0005634|GO:0005730|GO:0005737|GO:0016235|GO:0046872|GO:0051262|GO:0055070
641387	3.06747	1.61705	3.06747	up	0.0263575	0.00177422	up	3.06747	3.06747	1.61705	4.61296	4.41801	2.92518	2.87168	chr10	63243074	63244148	-	1700120B22Rik		RIKEN cDNA 1700120B22 gene	protein-coding	641387	ENSMUSG00000045391	GO:0003674|GO:0005575|GO:0008150
85308	3.05871	1.61292	3.05871	up	0.0318036	0.00275785	up	3.05871	3.05871	1.61292	7.31831	7.45633	5.67342	5.87538	chr14	55581524	55585254	-	Emc9	1500005A01Rik|Cgi112|Fam158a	ER membrane protein complex subunit 9	protein-coding	85308	ENSMUSG00000022217	GO:0005737|GO:0072546
22431	3.05841	1.61278	3.05841	up	0.0193036	0.000721184	up	3.05841	3.05841	1.61278	6.77241	6.66371	5.14623	5.06433	chr2	105126529	105173614	+	Wt1	D630046I19Rik|Wt-1	Wilms tumor 1 homolog	protein-coding	22431	ENSMUSG00000016458	GO:0000122|GO:0001077|GO:0001570|GO:0001656|GO:0001657|GO:0001658|GO:0001822|GO:0001823|GO:0003156|GO:0003676|GO:0003677|GO:0003690|GO:0003700|GO:0003723|GO:0005515|GO:0005622|GO:0005634|GO:0005654|GO:0005737|GO:0006351|GO:0006355|GO:0006357|GO:0006917|GO:0007281|GO:0007356|GO:0007507|GO:0007530|GO:0008270|GO:0008285|GO:0008380|GO:0008406|GO:0008584|GO:0009888|GO:0016607|GO:0017148|GO:0030308|GO:…
14667	3.0576	1.6124	3.0576	up	0.0258774	0.00165673	up	3.0576	3.0576	1.6124	10.0196	9.85264	8.37471	8.27271	chr11	55097985	55113028	+	Gm2a	AA408702|AW215435|GM2-AP|SAP-3	GM2 ganglioside activator protein	protein-coding	14667	ENSMUSG00000000594	GO:0001573|GO:0004563|GO:0005319|GO:0005730|GO:0005737|GO:0005739|GO:0005764|GO:0005889|GO:0006629|GO:0006665|GO:0006689|GO:0006869|GO:0006944|GO:0007611|GO:0008047|GO:0009313|GO:0009898|GO:0016004|GO:0016787|GO:0019915|GO:0032428|GO:0043085|GO:0043231|GO:0045179|GO:0050877|GO:0050885|GO:0051345
75504	3.05321	1.61033	3.05321	up	0.020984	0.000916286	up	3.05321	3.05321	1.61033	1.71633	1.62215	0.117827	0	chr3	108537584	108544697	+	1700013F07Rik		RIKEN cDNA 1700013F07 gene	protein-coding	75504	ENSMUSG00000027886	GO:0003674|GO:0005575|GO:0008150
319960	3.05264	1.61006	3.05264	up	0.0170211	0.000535061	up	3.05264	3.05264	1.61006	9.11487	9.00002	7.4635	7.43128	chr8	95806830	95821728	+	4930513N10Rik		RIKEN cDNA 4930513N10 gene	miscRNA	319960		GO:0003674|GO:0005575|GO:0008150
170736	3.03844	1.60333	3.03844	up	0.049885	0.00875447	up	3.03844	3.03844	1.60333	7.46193	7.0788	5.60156	5.73252	chr15	84232043	84315609	+	Parvb	AI595373|AW742462|D15Gsk1	parvin, beta	protein-coding	170736	ENSMUSG00000022438	GO:0003779|GO:0005737|GO:0005856|GO:0005886|GO:0007155|GO:0016020|GO:0030054
272347	3.0377	1.60298	3.0377	up	0.0127712	0.000300112	up	3.0377	3.0377	1.60298	10.0944	10.0906	8.53565	8.4434	chr6	47835661	47868257	+	Zfp398	5730513I23Rik|6430539K21	zinc finger protein 398	protein-coding	272347	ENSMUSG00000062519	GO:0003674|GO:0005575|GO:0008150|GO:0046872
12581	3.02811	1.59842	3.02811	up	0.0177151	0.000611505	up	3.02811	3.02811	1.59842	11.4133	11.3365	9.82613	9.72681	chr9	21288464	21291209	-	Cdkn2d	INK4d|p19|p19INK4d	cyclin-dependent kinase inhibitor 2D (p19, inhibits CDK4)	protein-coding	12581	ENSMUSG00000096472	GO:0000079|GO:0000082|GO:0000731|GO:0004861|GO:0005634|GO:0005737|GO:0007050|GO:0007605|GO:0008285|GO:0009411|GO:0016301|GO:0016310|GO:0019901|GO:0030308|GO:0032526|GO:0033280|GO:0042326|GO:0043154|GO:0048102
100039948	3.01795	1.59357	3.01795	up	0.0350218	0.00338921	up	3.01795	3.01795	1.59357	7.85532	7.59352	6.14993	6.11176	chrX	37453659	37458375	+	Rhox2c	OTTMUSG00000017149|Rhox2.3|Rhox2b	reproductive homeobox 2C	protein-coding	100039948	ENSMUSG00000079637	GO:0003677|GO:0005575|GO:0005634|GO:0008150
13537	2.94445	1.558	2.94445	up	0.0403987	0.00494873	up	2.94445	2.94445	1.558	4.12143	3.82058	2.43975	2.38626	chr2	127336159	127338377	+	Dusp2	PAC1	dual specificity phosphatase 2	protein-coding	13537	ENSMUSG00000027368	GO:0000188|GO:0001706|GO:0004721|GO:0004725|GO:0005634|GO:0005654|GO:0006470|GO:0008138|GO:0016311|GO:0016787|GO:0016791|GO:0017017|GO:0042981|GO:0051019
666938	2.92584	1.54885	2.92584	up	0.0408225	0.0051868	up	2.92584	2.92584	1.54885	12.718	12.5044	10.9499	11.1747	chr5	67392147	67427799	-	Bend4	D330027G24Rik|EG666938	BEN domain containing 4	protein-coding	666938	ENSMUSG00000092060	GO:0003674|GO:0005575|GO:0008150
73738	2.92279	1.54735	2.92279	up	0.0419706	0.00563151	up	2.92279	2.92279	1.54735	11.8515	11.5854	10.0811	10.2611	chrX	73437315	73459029	-	Haus7	1110020L19Rik|Uchl5ip|Uip1	HAUS augmin-like complex, subunit 7	protein-coding	73738	ENSMUSG00000031371	GO:0005730|GO:0005737|GO:0005813|GO:0005856|GO:0005874|GO:0005886|GO:0007049|GO:0007067|GO:0031996|GO:0051225|GO:0051297|GO:0051301|GO:0070652
22240	2.92171	1.54681	2.92171	up	0.0230361	0.00113176	up	2.92171	2.92171	1.54681	6.71459	6.62041	5.0567	5.18467	chr18	43324227	43438237	-	Dpysl3	CRMP-4|TUC4|Ulip|Ulip1	dihydropyrimidinase-like 3	protein-coding	22240	ENSMUSG00000024501	GO:0005615|GO:0005737|GO:0005829|GO:0006208|GO:0007399|GO:0010976|GO:0010977|GO:0016787|GO:0016810|GO:0016812|GO:0017124|GO:0030027|GO:0030336|GO:0030426|GO:0031941|GO:0035374|GO:0042995|GO:0044297|GO:0051017|GO:0051219|GO:0051260|GO:0051491|GO:0051764|GO:0070382
59009	2.91617	1.54407	2.91617	up	0.0412073	0.00540119	up	2.91617	2.91617	1.54407	8.46859	8.78192	7.06616	7.09619	chr8	61224171	61396072	+	Sh3rf1	2200003J05Rik|Posh|R75531|Sh3md2	SH3 domain containing ring finger 1	protein-coding	59009	ENSMUSG00000031642	GO:0005078|GO:0005515|GO:0005737|GO:0005794|GO:0005829|GO:0006917|GO:0008270|GO:0016874|GO:0030027|GO:0042995|GO:0043066|GO:0043154|GO:0046328|GO:0046872|GO:2001237
12368	2.9077	1.53988	2.9077	up	0.0281019	0.00213777	up	2.9077	2.9077	1.53988	11.352	11.158	9.75376	9.67651	chr3	129901425	129914102	+	Casp6	Mch2|mCASP-6	caspase 6	protein-coding	12368	ENSMUSG00000027997	GO:0002525|GO:0004175|GO:0004197|GO:0005515|GO:0005634|GO:0005737|GO:0005829|GO:0006508|GO:0006915|GO:0006917|GO:0008233|GO:0008234|GO:0009749|GO:0010039|GO:0016787|GO:0034097|GO:0042542|GO:0042981|GO:0043065|GO:0043525|GO:0046670
66060	2.9038	1.53794	2.9038	up	0.0259562	0.00166605	up	2.9038	2.9038	1.53794	10.725	10.5395	9.08219	9.10635	chr18	36348624	36402978	+	0610010O12Rik	Cystm1	RIKEN cDNA 0610010O12 gene	protein-coding	66060	ENSMUSG00000046727	GO:0003674|GO:0005575|GO:0008150|GO:0016020|GO:0016021
74411	2.89204	1.53209	2.89204	up	0.0411029	0.00533065	up	2.89204	2.89204	1.53209	4.39056	4.24808	2.92518	2.64929	chr19	28963920	28966801	+	Ppapdc2	4932443D16Rik	phosphatidic acid phosphatase type 2 domain containing 2	protein-coding	74411	ENSMUSG00000040105	GO:0003824|GO:0005575|GO:0008150|GO:0016020|GO:0016021|GO:0016787
140557	2.88705	1.5296	2.88705	up	0.0177606	0.000616769	up	2.88705	2.88705	1.5296	14.3563	14.4427	12.8279	12.9119	chr15	85064689	85131957	-	Smc1b	SMC-1B|SMC1beta|Smc1l2	structural maintenance of chromosomes 1B	protein-coding	140557	ENSMUSG00000022432	GO:0000166|GO:0000775|GO:0000795|GO:0000800|GO:0003677|GO:0005515|GO:0005524|GO:0005634|GO:0005694|GO:0006281|GO:0006310|GO:0007049|GO:0007062|GO:0007126|GO:0030261|GO:0030893|GO:0034991|GO:0051276
18081	2.87008	1.52109	2.87008	up	0.0323017	0.00282826	up	2.87008	2.87008	1.52109	10.4128	10.1872	8.80837	8.74946	chr13	49187547	49196251	+	Ninj1	AU024536	ninjurin 1	protein-coding	18081	ENSMUSG00000037966	GO:0007155|GO:0016020|GO:0016021|GO:0042246
17898	2.86363	1.51784	2.86363	up	0.0441904	0.00663956	up	2.86363	2.86363	1.51784	7.83588	7.8208	6.47983	6.14117	chr11	5896637	5898782	-	Myl7	MLC-2alpha|MLC2a|MYL2A|Mylc2a|RLC-A	myosin, light polypeptide 7, regulatory	protein-coding	17898	ENSMUSG00000020469	GO:0005509|GO:0005515|GO:0016459|GO:0031672|GO:0043197
381694	2.84381	1.50782	2.84381	up	0.0231427	0.00121791	up	2.84381	2.84381	1.50782	10.567	10.4748	8.94776	9.07841	chr5	149678257	149762599	+	B3galtl	Gm1057	beta 1,3-galactosyltransferase-like	protein-coding	381694	ENSMUSG00000051950	GO:0003674|GO:0005575|GO:0005783|GO:0005975|GO:0006004|GO:0008150|GO:0016020|GO:0016021|GO:0016740|GO:0016757
22239	2.84067	1.50623	2.84067	up	0.028842	0.00225951	up	2.84067	2.84067	1.50623	9.2459	9.19573	7.61297	7.8162	chr3	125865343	125956653	-	Ugt8a	AI850488|AW455908|Cgt|Ugt8|mCerGT	UDP galactosyltransferase 8A	protein-coding	22239	ENSMUSG00000032854	GO:0002175|GO:0003851|GO:0007010|GO:0008088|GO:0008120|GO:0008152|GO:0008489|GO:0009247|GO:0016020|GO:0016021|GO:0016740|GO:0016757|GO:0016758|GO:0030913|GO:0042552|GO:0048812
107589	2.83226	1.50195	2.83226	up	0.0419783	0.00565107	up	2.83226	2.83226	1.50195	7.33495	7.41456	5.72178	6.02382	chr16	34745210	35002434	+	Mylk	9530072E15Rik|A930019C19Rik|AW489456|KRP|MLCK108|MLCK210|Mlck|smMLCK	myosin, light polypeptide kinase	protein-coding	107589	ENSMUSG00000022836	GO:0000166|GO:0001725|GO:0003779|GO:0004672|GO:0004674|GO:0004687|GO:0005515|GO:0005516|GO:0005524|GO:0005737|GO:0005856|GO:0006468|GO:0006939|GO:0014820|GO:0016301|GO:0016310|GO:0016740|GO:0016772|GO:0019899|GO:0030027|GO:0030335|GO:0032060|GO:0032154|GO:0042995|GO:0046872|GO:0051928|GO:0060414|GO:0071476|GO:0090303
210762	2.82346	1.49746	2.82346	up	0.04292	0.00614727	up	2.82346	2.82346	1.49746	6.94709	7.24621	5.66043	5.53794	chr12	76417599	76439491	+	Ppp1r36	Gm70	protein phosphatase 1, regulatory subunit 36	protein-coding	210762	ENSMUSG00000052221	GO:0004864|GO:0005575|GO:0010923|GO:0019902
100040016	2.81919	1.49528	2.81919	up	0.0439798	0.00650161	up	2.81919	2.81919	1.49528	8.403	8.09656	6.81689	6.69211	chrX	37432494	37562282	+	Rhox2e	ENSMUSG00000063709|OTTMUSG00000017141|Rhox2.5|Rhox2d	reproductive homeobox 2E	protein-coding	100040016	ENSMUSG00000096788	GO:0003674|GO:0005575|GO:0008150
73095	2.80827	1.48968	2.80827	up	0.0231427	0.00123788	up	2.80827	2.80827	1.48968	7.97317	7.96173	6.39842	6.55713	chr8	70184340	70212281	-	Slc25a42	2900084M01Rik	solute carrier family 25, member 42	protein-coding	73095	ENSMUSG00000002346	GO:0005347|GO:0005739|GO:0005743|GO:0006810|GO:0015217|GO:0015228|GO:0015866|GO:0015867|GO:0016020|GO:0016021|GO:0035349|GO:0043262|GO:0055085|GO:0080121|GO:0080122
109676	2.80373	1.48735	2.80373	up	0.0278289	0.00202253	up	2.80373	2.80373	1.48735	5.67856	5.85402	4.32364	4.23425	chr3	126921607	126998452	-	Ank2	AI835472|AW491075|Ank-2	ankyrin 2, brain	protein-coding	109676	ENSMUSG00000032826	GO:0002027|GO:0003283|GO:0005515|GO:0005622|GO:0005737|GO:0005856|GO:0005886|GO:0005887|GO:0006874|GO:0006915|GO:0007165|GO:0008104|GO:0010628|GO:0010881|GO:0010882|GO:0014704|GO:0015459|GO:0016020|GO:0016323|GO:0019899|GO:0019901|GO:0030018|GO:0030315|GO:0030507|GO:0030674|GO:0031430|GO:0031647|GO:0031672|GO:0033292|GO:0033365|GO:0034394|GO:0034613|GO:0042383|GO:0042981|GO:0043034|GO:0043268|GO:…
68758	2.80358	1.48727	2.80358	up	0.0403987	0.00497414	up	2.80358	2.80358	1.48727	11.5498	11.2636	9.94942	9.88944	chr5	135009152	135012175	+	Abhd11	1110054D16Rik|A630008N09Rik|Wbscr21	abhydrolase domain containing 11	protein-coding	68758	ENSMUSG00000040532	GO:0003674|GO:0003824|GO:0005739|GO:0008150|GO:0016787
232430	2.79847	1.48464	2.79847	up	0.0359744	0.00364141	up	2.79847	2.79847	1.48464	9.1479	9.3935	7.81919	7.75293	chr6	134830199	134857883	+	Crebl2	AI046348|B230205M03	cAMP responsive element binding protein-like 2	protein-coding	232430	ENSMUSG00000032652	GO:0003677|GO:0003700|GO:0005515|GO:0005634|GO:0006351|GO:0006355|GO:0030154|GO:0033138|GO:0043565|GO:0045600|GO:0045893|GO:0046326|GO:0046889|GO:0046983|GO:0050821
69608	2.78944	1.47997	2.78944	up	0.0495611	0.00859304	up	2.78944	2.78944	1.47997	8.75892	8.53073	7.3109	7.0188	chr3	123267496	123365636	+	Sec24d	2310020L09Rik|Gm1349	Sec24 related gene family, member D (S. cerevisiae)	protein-coding	69608	ENSMUSG00000039234	GO:0003674|GO:0005575|GO:0006810|GO:0015031
100009600	2.78823	1.47935	2.78823	up	0.0303913	0.00248754	up	2.78823	2.78823	1.47935	11.8136	11.6226	10.2874	10.19	chr9	21062393	21067925	-	Zglp1	Glp1	zinc finger, GATA-like protein 1	protein-coding	100009600	ENSMUSG00000079681	GO:0000122|GO:0003677|GO:0003700|GO:0005634|GO:0006351|GO:0006355|GO:0007275|GO:0007283|GO:0008270|GO:0032092|GO:0033138|GO:0043066|GO:0043565|GO:0046872|GO:0048599|GO:0070374
73504	2.78609	1.47824	2.78609	up	0.0411029	0.0052775	up	2.78609	2.78609	1.47824	5.69957	5.42661	4.02472	4.14499	chr17	43588340	43592432	-	1700071M16Rik		RIKEN cDNA 1700071M16 gene	miscRNA	73504
72018	2.77988	1.47502	2.77988	up	0.0448591	0.00696493	up	2.77988	2.77988	1.47502	9.85565	9.82622	8.53352	8.19831	chrX	17556569	17572297	-	Fundc1	1500005J14Rik|1810033P05Rik	FUN14 domain containing 1	protein-coding	72018	ENSMUSG00000025040	GO:0000422|GO:0001666|GO:0003674|GO:0005739|GO:0005741|GO:0006914|GO:0016020|GO:0016021|GO:0031307
12481	2.77562	1.47281	2.77562	up	0.0316335	0.00268716	up	2.77562	2.77562	1.47281	7.0602	7.27213	5.66232	5.72439	chr3	101275908	101287939	-	Cd2	LFA-2|Ly-37|Ly37	CD2 antigen	protein-coding	12481	ENSMUSG00000027863	GO:0001948|GO:0003823|GO:0004872|GO:0005515|GO:0005576|GO:0007155|GO:0009897|GO:0009898|GO:0009986|GO:0016020|GO:0016021|GO:0016337|GO:0019901|GO:0030971|GO:0042110|GO:0042803|GO:0043234|GO:0043499|GO:0043621|GO:0045121|GO:0046658
207596	2.76991	1.46984	2.76991	up	0.040807	0.00517712	up	2.76991	2.76991	1.46984	7.85866	7.57428	6.28409	6.20917	chr9	59966931	60511035	-	Thsd4	ADAMTSL-6|ADAMTSL6|AI585901|Adamtsl4|B230114P05Rik	thrombospondin, type I, domain containing 4	protein-coding	207596	ENSMUSG00000032289	GO:0001527|GO:0004222|GO:0005515|GO:0005576|GO:0005578|GO:0008233|GO:0016787|GO:0031012|GO:0048251
12904	2.76847	1.46909	2.76847	up	0.0455672	0.00715614	up	2.76847	2.76847	1.46909	9.46166	9.73127	8.02445	8.23029	chr3	87948693	87953372	+	Crabp2	AI893628|Crabp-2|CrabpII	cellular retinoic acid binding protein II	protein-coding	12904	ENSMUSG00000004885	GO:0001972|GO:0005215|GO:0005634|GO:0005737|GO:0005783|GO:0005829|GO:0006810|GO:0008289|GO:0016918|GO:0019841|GO:0030332|GO:0035115|GO:0042573
17750	2.75537	1.46225	2.75537	up	0.0350218	0.00337262	up	2.75537	2.75537	1.46225	10.334	10.092	8.74539	8.75606	chr8	94172618	94173567	+	Mt2	AA409533|MT-II|Mt-2	metallothionein 2	protein-coding	17750	ENSMUSG00000031762	GO:0005622|GO:0006882|GO:0007263|GO:0008144|GO:0008270|GO:0010273|GO:0035690|GO:0046870|GO:0046872
100042514	2.74566	1.45715	2.74566	up	0.0263575	0.00177857	up	2.74566	2.74566	1.45715	4.38894	4.51112	2.92518	3.06057	chr3	92285446	92289249	+	Sprr2a3		small proline-rich protein 2A3	unknown	100042514
67893	2.74562	1.45713	2.74562	up	0.0273217	0.0019562	up	2.74562	2.74562	1.45713	7.9033	7.73361	6.31847	6.40418	chr7	47050640	47054776	+	Tmem86a	1810054O13Rik|AI414959|AW742698	transmembrane protein 86A	protein-coding	67893	ENSMUSG00000010307	GO:0003674|GO:0005575|GO:0008150|GO:0016020|GO:0016021
217364	2.74296	1.45573	2.74296	up	0.0497165	0.00865113	up	2.74296	2.74296	1.45573	8.34517	8.65812	7.1405	6.95132	chr11	118476960	118489198	+	Engase	C130099A03|D230014K01Rik	endo-beta-N-acetylglucosaminidase	protein-coding	217364	ENSMUSG00000033857	GO:0003674|GO:0005575|GO:0005737|GO:0008150|GO:0008152|GO:0016787|GO:0016798|GO:0033925
18640	2.74186	1.45516	2.74186	up	0.0342895	0.0031829	up	2.74186	2.74186	1.45516	9.69525	9.62195	8.31509	8.0918	chr1	130670202	130729253	-	Pfkfb2	4930568D07Rik	6-phosphofructo-2-kinase/fructose-2,6-biphosphatase 2	protein-coding	18640	ENSMUSG00000026409	GO:0000166|GO:0003824|GO:0003873|GO:0004331|GO:0005524|GO:0005737|GO:0006000|GO:0006003|GO:0006007|GO:0006089|GO:0006090|GO:0006096|GO:0008152|GO:0009749|GO:0016301|GO:0016310|GO:0016740|GO:0016787|GO:0019900|GO:0019901|GO:0032024|GO:0033133
16528	2.73974	1.45404	2.73974	up	0.0447964	0.00681776	up	2.73974	2.73974	1.45404	4.64792	4.40591	3.184	2.96175	chr19	6925690	6934515	-	Kcnk4	MLZ-622|TRAAK|TRAAKt	potassium channel, subfamily K, member 4	protein-coding	16528	ENSMUSG00000024957	GO:0005216|GO:0005244|GO:0005267|GO:0006810|GO:0006811|GO:0006813|GO:0016020|GO:0016021|GO:0034765|GO:0071805
170952	2.73564	1.45188	2.73564	up	0.0183863	0.000659457	up	2.73564	2.73564	1.45188	1.51047	1.51112	0.117827	0	chr12	103196908	103242146	-	Prima1	B230212M13Rik|BB120497|PRiMA	proline rich membrane anchor 1	protein-coding	170952	ENSMUSG00000041669	GO:0005515|GO:0005886|GO:0016020|GO:0016021|GO:0019899|GO:0030054|GO:0031226|GO:0042135|GO:0043495|GO:0045202|GO:0051649
70371	2.73367	1.45084	2.73367	up	0.0189658	0.000696079	up	2.73367	2.73367	1.45084	1.39056	1.51112	0	0	chr2	132490716	132524057	+	1700026D11Rik		RIKEN cDNA 1700026D11 gene	miscRNA	70371
228608	2.72175	1.44453	2.72175	up	0.0448591	0.00685996	up	2.72175	2.72175	1.44453	9.83866	9.63065	8.16375	8.41649	chr2	131491862	131525183	+	Smox	B130066H01Rik|PAO|PAOh1|SMO	spermine oxidase	protein-coding	228608	ENSMUSG00000027333	GO:0005634|GO:0005737|GO:0016491|GO:0046208|GO:0046592|GO:0052894|GO:0052895|GO:0052901|GO:0055114
78895	2.70994	1.43826	2.70994	up	0.0037937	1.29363e-05	up	2.70994	2.70994	1.43826	8.71894	8.69831	7.27247	7.26825	chr15	94522640	94543507	-	Pus7l	3000003F02Rik	pseudouridylate synthase 7 homolog (S. cerevisiae)-like	protein-coding	78895	ENSMUSG00000033356	GO:0001522|GO:0003723|GO:0005575|GO:0008033|GO:0009451|GO:0009982|GO:0016853
319151	2.70606	1.43619	2.70606	up	0.0458011	0.00731943	up	2.70606	2.70606	1.43619	5.89458	5.93417	4.31189	4.64447	chr13	23561955	23562365	-	Hist1h3e	H3-f|H3.1	histone cluster 1, H3e	protein-coding	319151	ENSMUSG00000069273	GO:0000785|GO:0003674|GO:0008150
67448	2.69754	1.43165	2.69754	up	0.0474877	0.00786469	up	2.69754	2.69754	1.43165	8.36883	8.71193	7.12536	7.09211	chr2	16356322	16752115	+	Plxdc2	1200007L24Rik|5430431D22Rik|AI646728|AU022916|AV231634|Tem7r	plexin domain containing 2	protein-coding	67448	ENSMUSG00000026748	GO:0005886|GO:0016020|GO:0016021
209966	2.69704	1.43138	2.69704	up	0.0117179	0.000258426	up	2.69704	2.69704	1.43138	9.10757	9.17025	7.7301	7.68496	chr8	124369049	124433936	-	Pgbd5	2900019M05Rik|AI854313	piggyBac transposable element derived 5	protein-coding	209966	ENSMUSG00000050751	GO:0003674|GO:0005575|GO:0008150
546387	2.69396	1.42973	2.69396	up	0.0448591	0.00696557	up	2.69396	2.69396	1.42973	4.93488	5.01361	3.70279	3.38626	chrX	150220716	150226019	-	Gm5946	EG546387	predicted gene 5946	unknown	546387
217882	2.688	1.42653	2.688	up	0.0495611	0.00857549	up	2.688	2.688	1.42653	9.01238	9.32336	7.65373	7.82895	chr12	112722174	112746591	+	AW555464	AI466840|Kiaa0284|mKIAA0284	expressed sequence AW555464	protein-coding	217882	ENSMUSG00000072825	GO:0003674|GO:0005575|GO:0005737|GO:0005856|GO:0005874|GO:0008150
20912	2.68541	1.42514	2.68541	up	0.0278289	0.00205557	up	2.68541	2.68541	1.42514	9.30395	9.26335	7.95132	7.76569	chr3	108793180	108840502	-	Stxbp3a	Munc-18c|Stxbp3|Sxtbp3|Unc18-3	syntaxin binding protein 3A	protein-coding	20912	ENSMUSG00000027882	GO:0005515|GO:0005634|GO:0005737|GO:0005829|GO:0005886|GO:0006810|GO:0006887|GO:0006904|GO:0007420|GO:0015031|GO:0015758|GO:0016020|GO:0016192|GO:0016323|GO:0016324|GO:0017075|GO:0019905|GO:0022615|GO:0030073|GO:0031091|GO:0032868|GO:0042581|GO:0045955|GO:0051291|GO:0070527|GO:0070820
13796	2.67116	1.41746	2.67116	up	0.00666278	6.32696e-05	up	2.67116	2.67116	1.41746	3.8056	3.83297	2.41739	2.38626	chr6	85187931	85204463	+	Emx1		empty spiracles homeobox 1	protein-coding	13796	ENSMUSG00000033726	GO:0003677|GO:0003700|GO:0005634|GO:0006355|GO:0007275|GO:0007420|GO:0009791|GO:0021796|GO:0021987|GO:0030182|GO:0042493|GO:0043565
93679	2.66735	1.41541	2.66735	up	0.0232509	0.00130107	up	2.66735	2.66735	1.41541	7.4775	7.32419	5.97581	5.99507	chr19	46501648	46516455	+	Trim8	AA408830|BB006755|GERP|Rnf27	tripartite motif-containing 8	protein-coding	93679	ENSMUSG00000025034	GO:0004842|GO:0005515|GO:0005634|GO:0005737|GO:0008270|GO:0016605|GO:0016874|GO:0042802|GO:0042803|GO:0043231|GO:0046872
11927	2.66035	1.41162	2.66035	up	0.0282745	0.00217783	up	2.66035	2.66035	1.41162	12.602	12.4172	11.0701	11.1259	chr11	55446643	55461138	-	Atox1	AI256639|Atx1	ATX1 (antioxidant protein 1) homolog 1 (yeast)	protein-coding	11927	ENSMUSG00000018585	GO:0005507|GO:0006810|GO:0006811|GO:0006825|GO:0006878|GO:0006979|GO:0016531|GO:0030001|GO:0032767|GO:0046872
69743	2.65209	1.40713	2.65209	up	0.0281019	0.00212916	up	2.65209	2.65209	1.40713	9.93454	10.0969	8.65844	8.55874	chr4	148804392	148954892	+	Casz1	2410019P08Rik|AV096627|BC040081|Cst|D4Ertd432e	castor zinc finger 1	protein-coding	69743	ENSMUSG00000028977	GO:0003677|GO:0005622|GO:0005634|GO:0005737|GO:0006351|GO:0006355|GO:0008150|GO:0008270|GO:0043231|GO:0046872
19241	2.64034	1.40073	2.64034	up	0.04292	0.00610406	up	2.64034	2.64034	1.40073	9.29866	9.27396	8.03579	7.73539	chrX	167207094	167209218	-	Tmsb4x	Ptmb4|Tb4	thymosin, beta 4, X chromosome	protein-coding	19241	ENSMUSG00000049775	GO:0003779|GO:0005515|GO:0005634|GO:0005737|GO:0005829|GO:0005856|GO:0007010|GO:0014911|GO:0030036|GO:0030334|GO:0042989|GO:0045893|GO:0051152
74256	2.63845	1.39969	2.63845	up	0.039627	0.00455197	up	2.63845	2.63845	1.39969	10.1347	10.3971	8.88321	8.8492	chr8	88697028	88751945	+	Cyld	2010013M14Rik|2900009M21Rik|C130039D01Rik|CDMT|CYLD1|EAC|mKIAA0849	cylindromatosis (turban tumor syndrome)	protein-coding	74256	ENSMUSG00000036712	GO:0004221|GO:0004843|GO:0005515|GO:0005737|GO:0005829|GO:0005856|GO:0005874|GO:0005886|GO:0006508|GO:0006511|GO:0006917|GO:0007346|GO:0008233|GO:0008234|GO:0008270|GO:0016020|GO:0016055|GO:0016787|GO:0019901|GO:0031234|GO:0032088|GO:0042347|GO:0046872|GO:0070064|GO:0070507|GO:0070536|GO:0090090|GO:2001238
68241	2.63482	1.3977	2.63482	up	0.0406982	0.00504374	up	2.63482	2.63482	1.3977	8.20015	8.4108	6.99728	6.81827	chr17	25863698	25868738	-	Fam195a	9530058B02Rik	family with sequence similarity 195, member A	protein-coding	68241	ENSMUSG00000025732	GO:0005515|GO:0005575|GO:0008150
16008	2.62908	1.39456	2.62908	up	0.0423227	0.0057951	up	2.62908	2.62908	1.39456	6.76514	6.99449	5.39387	5.57664	chr1	72824480	72852471	+	Igfbp2	AI255832|IBP-2|Igfbp-2|mIGFBP-2	insulin-like growth factor binding protein 2	protein-coding	16008	ENSMUSG00000039323	GO:0001558|GO:0005520|GO:0005576|GO:0005615|GO:0016324|GO:0019838|GO:0031410|GO:0031994|GO:0031995|GO:0040008|GO:0042104
627280	2.62429	1.39193	2.62429	up	0.0258774	0.00164987	up	2.62429	2.62429	1.39193	1.39056	1.51112	0.117827	0	chr7	14561242	14562171	-	Vmn1r90	B430211C08Rik	vomeronasal 1 receptor 90	protein-coding	627280		GO:0003674|GO:0005575|GO:0008150
16911	2.61879	1.3889	2.61879	up	0.0104108	0.000215893	up	2.61879	2.61879	1.3889	8.60126	8.55138	7.21148	7.16336	chr3	144188530	144205255	-	Lmo4	A730077C12Rik|Crp3|Etohi4	LIM domain only 4	protein-coding	16911	ENSMUSG00000028266	GO:0001158|GO:0001843|GO:0003281|GO:0005515|GO:0005667|GO:0006351|GO:0006355|GO:0006366|GO:0008134|GO:0008270|GO:0021514|GO:0021522|GO:0021527|GO:0031333|GO:0042659|GO:0045944|GO:0046872|GO:0048538|GO:0050865
21855	2.60122	1.37919	2.60122	up	0.0359744	0.00364717	up	2.60122	2.60122	1.37919	12.3394	12.1194	10.8069	10.8935	chrX	7899398	7907652	+	Timm17b	17kDa|Sfc3|mTim17b	translocase of inner mitochondrial membrane 17b	protein-coding	21855	ENSMUSG00000031158	GO:0005739|GO:0005743|GO:0005744|GO:0006810|GO:0006886|GO:0015031|GO:0015450|GO:0015630|GO:0016020|GO:0016021|GO:0031305|GO:0055085
18554	2.59137	1.37371	2.59137	up	0.0363915	0.00373738	up	2.59137	2.59137	1.37371	8.08529	8.28666	6.74875	6.87577	chr9	45906569	45929730	+	Pcsk7	AA959856|PC7|SPC7	proprotein convertase subtilisin/kexin type 7	protein-coding	18554	ENSMUSG00000035382	GO:0004252|GO:0005794|GO:0006508|GO:0008233|GO:0008236|GO:0016020|GO:0016021|GO:0016485|GO:0016787|GO:0030173
246787	2.58333	1.36923	2.58333	up	0.0406073	0.0050191	up	2.58333	2.58333	1.36923	4.60572	4.63682	3.11783	3.38626	chr7	128265697	128272433	+	Slc5a2	Sglt2	solute carrier family 5 (sodium/glucose cotransporter), member 2	protein-coding	246787	ENSMUSG00000030781	GO:0005215|GO:0005412|GO:0005515|GO:0006810|GO:0006811|GO:0006814|GO:0008643|GO:0015293|GO:0015758|GO:0016020|GO:0016021|GO:0031526|GO:0055085
77867	2.57876	1.36667	2.57876	up	0.0310476	0.00260092	up	2.57876	2.57876	1.36667	4.69702	4.59404	3.36575	3.19196	chr5	151368307	151428210	-	D730045B01Rik		RIKEN cDNA D730045B01 gene	unknown	77867		GO:0003674|GO:0005575|GO:0008150
74716	2.56066	1.35651	2.56066	up	0.0448731	0.00699389	up	2.56066	2.56066	1.35651	8.05766	8.31181	6.73944	6.917	chr15	82298984	82314558	+	Wbp2nl	4930521I23Rik|PAWP	WBP2 N-terminal like	protein-coding	74716	ENSMUSG00000022455	GO:0007343|GO:0033011|GO:0035038|GO:0035039|GO:0050699
242705	2.55906	1.35561	2.55906	up	0.0424376	0.00583222	up	2.55906	2.55906	1.35561	7.95575	8.2004	6.79641	6.64851	chr4	136172394	136196056	+	E2f2	9230110J10|E130207A07	E2F transcription factor 2	protein-coding	242705	ENSMUSG00000018983	GO:0001047|GO:0003677|GO:0003700|GO:0005515|GO:0005634|GO:0005667|GO:0006351|GO:0006355|GO:0006915|GO:0007049|GO:0008134|GO:0051726
14219	2.55501	1.35333	2.55501	up	0.0342842	0.00317676	up	2.55501	2.55501	1.35333	9.31576	9.14552	7.9457	7.80892	chr10	24595442	24598682	+	Ctgf	Ccn2|Fisp12|Hcs24|fisp-12	connective tissue growth factor	protein-coding	14219	ENSMUSG00000019997	GO:0001502|GO:0001503|GO:0001525|GO:0001934|GO:0001968|GO:0005178|GO:0005576|GO:0005578|GO:0005615|GO:0005794|GO:0005801|GO:0005829|GO:0005938|GO:0007160|GO:0007229|GO:0008083|GO:0008201|GO:0008284|GO:0008543|GO:0010628|GO:0010629|GO:0010942|GO:0016477|GO:0030154|GO:0030324|GO:0032330|GO:0032967|GO:0035556|GO:0035988|GO:0043231|GO:0043280|GO:0045597|GO:0046330|GO:0048471|GO:0050867|GO:0051496|GO:…
70691	2.55352	1.35249	2.55352	up	0.0247969	0.00147328	up	2.55352	2.55352	1.35249	8.28787	8.42133	7.0424	6.96184	chrX	56136572	56153496	+	3830403N18Rik	Xlrl	RIKEN cDNA 3830403N18 gene	protein-coding	70691	ENSMUSG00000031125	GO:0003674|GO:0005575|GO:0008150
22788	2.54878	1.34981	2.54878	up	0.049882	0.00871826	up	2.54878	2.54878	1.34981	5.2518	5.04618	3.93473	3.66365	chr5	135980105	135988624	+	Zp3	Zp-3	zona pellucida glycoprotein 3	protein-coding	22788	ENSMUSG00000004948	GO:0001809|GO:0001825|GO:0002081|GO:0002455|GO:0002687|GO:0002922|GO:0004871|GO:0005384|GO:0005515|GO:0005576|GO:0005578|GO:0005615|GO:0005737|GO:0005771|GO:0005783|GO:0005794|GO:0005886|GO:0006828|GO:0006886|GO:0007339|GO:0010513|GO:0016020|GO:0016021|GO:0030141|GO:0030246|GO:0031012|GO:0032190|GO:0032729|GO:0032753|GO:0035556|GO:0035803|GO:0042102|GO:0045860|GO:0045892|GO:0045893|GO:0048015|GO:…
211151	2.53529	1.34215	2.53529	up	0.0259913	0.00167836	up	2.53529	2.53529	1.34215	11.0697	10.9075	9.65759	9.63525	chr12	76765573	76783178	+	Churc1	1700030P15Rik|My015|chch	churchill domain containing 1	protein-coding	211151	ENSMUSG00000090258	GO:0003677|GO:0005634|GO:0006351|GO:0006355|GO:0007275|GO:0007498|GO:0008270|GO:0045893|GO:0045944|GO:0046872
12822	2.51165	1.32863	2.51165	up	0.0427904	0.00602457	up	2.51165	2.51165	1.32863	11.4467	11.7022	10.1835	10.3081	chr10	77052179	77166530	-	Col18a1		collagen, type XVIII, alpha 1	protein-coding	12822	ENSMUSG00000001435	GO:0001525|GO:0001886|GO:0005198|GO:0005576|GO:0005578|GO:0005581|GO:0005604|GO:0005615|GO:0007155|GO:0007275|GO:0008284|GO:0016055|GO:0030198|GO:0030335|GO:0031012|GO:0043065|GO:0046872
216197	2.51039	1.32791	2.51039	up	0.0403987	0.00497694	up	2.51039	2.51039	1.32791	9.34796	9.60875	8.1441	8.15678	chr10	84526305	84533888	-	Ckap4	5630400A09Rik|CLIMP-63|P63	cytoskeleton-associated protein 4	protein-coding	216197	ENSMUSG00000046841	GO:0003674|GO:0005737|GO:0005783|GO:0005811|GO:0005856|GO:0005886|GO:0008150|GO:0009986|GO:0016020|GO:0016021
233016	2.50456	1.32455	2.50456	up	0.0291	0.0022893	up	2.50456	2.50456	1.32455	7.85598	7.78326	6.58019	6.40994	chr7	27447978	27465981	+	Blvrb		biliverdin reductase B (flavin reductase (NADPH))	protein-coding	233016	ENSMUSG00000040466	GO:0000166|GO:0004074|GO:0005737|GO:0005829|GO:0016491|GO:0042167|GO:0042602|GO:0055114
23871	2.50453	1.32454	2.50453	up	0.0183863	0.000656352	up	2.50453	2.50453	1.32454	10.7451	10.8354	9.43673	9.49462	chr9	32636221	32757820	+	Ets1	AI196000|AI448617|D230050P06|Ets-1|Tpl1	E26 avian leukemia oncogene 1, 5' domain	protein-coding	23871	ENSMUSG00000032035	GO:0003677|GO:0003700|GO:0005515|GO:0005634|GO:0005667|GO:0006351|GO:0006355|GO:0006357|GO:0006366|GO:0006917|GO:0008284|GO:0010715|GO:0030335|GO:0030578|GO:0043565|GO:0045648|GO:0045766|GO:0045786|GO:0045893|GO:0045944|GO:0046677|GO:0048870|GO:0051272
23802	2.49067	1.31653	2.49067	up	0.0455672	0.0071693	up	2.49067	2.49067	1.31653	10.4425	10.7227	9.2069	9.32521	chr8	93971588	94012640	-	Amfr	gp78	autocrine motility factor receptor	protein-coding	23802	ENSMUSG00000031751	GO:0000166|GO:0000209|GO:0004842|GO:0004872|GO:0005515|GO:0005634|GO:0005737|GO:0005783|GO:0005887|GO:0006511|GO:0008270|GO:0009987|GO:0016020|GO:0016021|GO:0016874|GO:0030176|GO:0030425|GO:0030426|GO:0030433|GO:0030968|GO:0043025|GO:0043234|GO:0046872|GO:0051259
74469	2.48615	1.31391	2.48615	up	0.0287176	0.00223161	up	2.48615	2.48615	1.31391	9.9833	9.94159	8.56015	8.73691	chrX	134460116	134476490	-	Taf7l	4933438I11Rik|50kDa|Taf2q	TAF7-like RNA polymerase II, TATA box binding protein (TBP)-associated factor	protein-coding	74469	ENSMUSG00000009596	GO:0005515|GO:0005634|GO:0005669|GO:0005737|GO:0006351|GO:0006355|GO:0006367|GO:0007275|GO:0007283|GO:0007286|GO:0010369|GO:0030154|GO:0030317
57782	2.47657	1.30834	2.47657	up	0.00512523	2.85002e-05	up	2.47657	2.47657	1.30834	8.89108	8.86405	7.56925	7.56919	chr5	143172189	143180743	-	Rbak		RB-associated KRAB repressor	protein-coding	57782	ENSMUSG00000061898	GO:0003676|GO:0005622|GO:0005634|GO:0006351|GO:0006355|GO:0008270|GO:0046872
13057	2.47068	1.30491	2.47068	up	0.0278289	0.00206564	up	2.47068	2.47068	1.30491	8.46971	8.37402	7.18983	7.04408	chr8	122424771	122432940	-	Cyba	b558|nmf333|p22phox	cytochrome b-245, alpha polypeptide	protein-coding	13057	ENSMUSG00000006519	GO:0001938|GO:0003106|GO:0005515|GO:0005737|GO:0005739|GO:0005794|GO:0006801|GO:0006810|GO:0006954|GO:0008217|GO:0009055|GO:0014895|GO:0016020|GO:0016175|GO:0016324|GO:0016491|GO:0017004|GO:0017124|GO:0020037|GO:0022900|GO:0030307|GO:0030425|GO:0042554|GO:0043020|GO:0043025|GO:0045087|GO:0045730|GO:0046872|GO:0046982|GO:0050665|GO:0055114|GO:0071310|GO:0097038
75305	2.46851	1.30364	2.46851	up	0.0380505	0.00417703	up	2.46851	2.46851	1.30364	1.46553	1.25958	0.117827	0	chr6	83762646	83768326	+	Ankrd53	4930564N15Rik	ankyrin repeat domain 53	protein-coding	75305	ENSMUSG00000014747	GO:0003674|GO:0005575|GO:0008150
20962	2.46531	1.30177	2.46531	up	0.0281019	0.00210673	up	2.46531	2.46531	1.30177	12.9192	13.0946	11.7065	11.7038	chr10	88459587	88473236	+	Sycp3	Cor1|Scp3	synaptonemal complex protein 3	protein-coding	20962	ENSMUSG00000020059	GO:0000705|GO:0000793|GO:0000794|GO:0000795|GO:0000800|GO:0000802|GO:0001673|GO:0003677|GO:0005515|GO:0005634|GO:0007049|GO:0007066|GO:0007067|GO:0007126|GO:0007129|GO:0007130|GO:0007283|GO:0016321|GO:0035093|GO:0043066|GO:0046982|GO:0051301|GO:0051309
17692	2.45665	1.29669	2.45665	up	0.0227309	0.00108313	up	2.45665	2.45665	1.29669	9.12376	9.07153	7.74107	7.86084	chrX	168654118	168673902	-	Msl3	AU018931|Msl31|Msl3l1	male-specific lethal 3 homolog (Drosophila)	protein-coding	17692	ENSMUSG00000031358	GO:0003677|GO:0005634|GO:0006351|GO:0006355|GO:0016568|GO:0035064|GO:0043984|GO:0072487
723905	2.45247	1.29423	2.45247	up	0.0332429	0.00303279	up	2.45247	2.45247	1.29423	6.90742	7.0722	5.75625	5.6349	chr14	115043671	115043754	+	Mir17	Mirn17|mmu-mir-17	microRNA 17	miscRNA	723905		GO:0001701|GO:0001783|GO:0002329|GO:0021522|GO:0030324|GO:0035195|GO:0043066|GO:0060412|GO:0071241|GO:0071496
100039544	2.45236	1.29417	2.45236	up	0.0278289	0.00206108	up	2.45236	2.45236	1.29417	4.41913	4.26427	3.00925	3.08581	chrX	122100926	122102502	+	Gm16421	EG665171	helicase-like transcription factor pseudogene	pseudo	100039544
65221	2.4427	1.28848	2.4427	up	0.0455672	0.00718456	up	2.4427	2.4427	1.28848	6.4788	6.59149	5.38461	5.10872	chr19	10842544	10859362	+	Slc15a3	Ci1|cI-1	solute carrier family 15, member 3	protein-coding	65221	ENSMUSG00000024737	GO:0005215|GO:0005764|GO:0005765|GO:0006810|GO:0006857|GO:0015031|GO:0015293|GO:0015833|GO:0016020|GO:0016021
241915	2.44267	1.28846	2.44267	up	0.0349084	0.00329737	up	2.44267	2.44267	1.28846	9.66352	9.80955	8.37168	8.52446	chr3	30899295	30969415	-	Phc3	E030046K01Rik|Edr3|Hph3	polyhomeotic-like 3 (Drosophila)	protein-coding	241915	ENSMUSG00000037652	GO:0003674|GO:0003677|GO:0005634|GO:0007275|GO:0008150|GO:0008270|GO:0015629|GO:0031519|GO:0035102|GO:0046872
22245	2.44081	1.28736	2.44081	up	0.040807	0.00513404	up	2.44081	2.44081	1.28736	8.22531	8.37762	7.11737	6.91084	chr2	32255002	32260105	-	Uck1	URK1|Umpk	uridine-cytidine kinase 1	protein-coding	22245	ENSMUSG00000002550	GO:0000166|GO:0004849|GO:0005524|GO:0008152|GO:0016301|GO:0016310|GO:0016740|GO:0016773
55951	2.42472	1.27782	2.42472	up	0.0278289	0.00204374	up	2.42472	2.42472	1.27782	8.77932	8.94175	7.60771	7.55773	chr17	8283813	8297661	+	Mpc1	0610006G08Rik|3830411I18Rik|Brp44l	mitochondrial pyruvate carrier 1	protein-coding	55951	ENSMUSG00000023861	GO:0005622|GO:0005739|GO:0005743|GO:0006090|GO:0006810|GO:0006850|GO:0016020|GO:0016021|GO:0050833
76429	2.41631	1.27281	2.41631	up	0.0453166	0.00707904	up	2.41631	2.41631	1.27281	10.7481	10.4572	9.31466	9.34508	chr7	132610643	132706419	+	Lhpp	2310007H09Rik	phospholysine phosphohistidine inorganic pyrophosphate phosphatase	protein-coding	76429	ENSMUSG00000030946	GO:0004427|GO:0005634|GO:0005737|GO:0005829|GO:0006796|GO:0008152|GO:0016787|GO:0042803|GO:0046872
226610	2.412	1.27023	2.412	up	0.0138025	0.000361043	up	2.412	2.412	1.27023	7.22345	7.16494	5.95072	5.89722	chr1	167001417	167091302	+	Fam78b	C030014K22Rik|C030020L09Rik	family with sequence similarity 78, member B	protein-coding	226610	ENSMUSG00000060568	GO:0003674|GO:0005575|GO:0008150
232878	2.40315	1.26493	2.40315	up	0.0359744	0.00362729	up	2.40315	2.40315	1.26493	7.94006	8.11259	6.82669	6.69612	chr7	12897815	12908239	+	Zscan22	AW227621|D530006B18Rik|Hkr2	zinc finger and SCAN domain containing 22	protein-coding	232878	ENSMUSG00000054715	GO:0003674|GO:0005575|GO:0005634|GO:0006351|GO:0006355|GO:0008150|GO:0046872
74246	2.38104	1.25159	2.38104	up	0.0461801	0.0074028	up	2.38104	2.38104	1.25159	10.1832	9.98243	8.93816	8.72423	chr4	135963730	135968178	+	Gale	2310002A12Rik|AI323962	galactose-4-epimerase, UDP	protein-coding	74246	ENSMUSG00000028671	GO:0000166|GO:0003824|GO:0003978|GO:0005575|GO:0005975|GO:0006012|GO:0016853|GO:0016857|GO:0019388|GO:0042803|GO:0044237|GO:0050662
21753	2.38062	1.25134	2.38062	up	0.0432478	0.00629007	up	2.38062	2.38062	1.25134	10.267	10.1784	9.10042	8.84235	chr6	17065149	17105825	+	Tes	D6Ertd352e|TESS|Tes1|Tes2|testin2	testis derived transcript	protein-coding	21753	ENSMUSG00000029552	GO:0005634|GO:0005737|GO:0005886|GO:0008270|GO:0008285|GO:0030054|GO:0043234|GO:0046872
83555	2.37905	1.25039	2.37905	up	0.0280326	0.00208538	up	2.37905	2.37905	1.25039	10.761	10.6147	9.47854	9.39644	chrX	140808307	140813433	-	Tex13	4933403J23Rik|Tex13b	testis expressed gene 13	protein-coding	83555	ENSMUSG00000042386	GO:0003674|GO:0005575|GO:0008150
77929	2.37603	1.24855	2.37603	up	0.0171166	0.000563417	up	2.37603	2.37603	1.24855	10.134	10.0484	8.8628	8.82252	chrX	98936316	98949020	+	Yipf6	A430107J06Rik	Yip1 domain family, member 6	protein-coding	77929	ENSMUSG00000047694	GO:0003674|GO:0005783|GO:0008150|GO:0016020|GO:0016021
208618	2.36943	1.24454	2.36943	up	0.0231427	0.00122731	up	2.36943	2.36943	1.24454	11.4084	11.3245	10.0707	10.1731	chr2	19909780	20810535	+	Etl4	6620402G01Rik|9430077C05Rik|BC026657|E330027G05Rik|Etl-4|Skt	enhancer trap locus 4	protein-coding	208618	ENSMUSG00000036617	GO:0005737|GO:0007275|GO:0048706
55993	2.36474	1.24168	2.36474	up	0.0429614	0.00621477	up	2.36474	2.36474	1.24168	8.09967	8.34735	6.92895	7.03471	chr3	153857147	153906138	-	Msh4	4930485C04Rik|AV144863|mMsh4	mutS homolog 4 (E. coli)	protein-coding	55993	ENSMUSG00000005493	GO:0000166|GO:0000793|GO:0000794|GO:0000795|GO:0001541|GO:0003677|GO:0005524|GO:0005634|GO:0006298|GO:0007126|GO:0007129|GO:0007131|GO:0007283|GO:0007292|GO:0008094|GO:0030983|GO:0045143|GO:0051026
18105	2.36239	1.24025	2.36239	up	0.0411029	0.00530299	up	2.36239	2.36239	1.24025	9.75816	9.98901	8.68233	8.58434	chr13	33964659	33988465	+	Nqo2	NMO2|Nmor2|Ox2	NAD(P)H dehydrogenase, quinone 2	protein-coding	18105	ENSMUSG00000046949	GO:0001512|GO:0005634|GO:0005737|GO:0016491|GO:0046872|GO:0055114
13446	2.35386	1.23503	2.35386	up	0.0469836	0.00768966	up	2.35386	2.35386	1.23503	8.87713	8.88598	7.79366	7.49939	chr7	126847553	126852705	+	Doc2a		double C2, alpha	protein-coding	13446	ENSMUSG00000052301	GO:0005215|GO:0005544|GO:0005764|GO:0006810|GO:0006887|GO:0008021|GO:0016020|GO:0017158|GO:0030054|GO:0031410|GO:0043005|GO:0045202
224697	2.35361	1.23488	2.35361	up	0.0257099	0.00160793	up	2.35361	2.35361	1.23488	9.01155	9.11053	7.77123	7.8811	chr17	33524196	33553782	+	Adamts10	9430006O18|AW045948|Adam-ts10|Adamts-10|Znmp	a disintegrin-like and metallopeptidase (reprolysin type) with thrombospondin type 1 motif, 10	protein-coding	224697	ENSMUSG00000024299	GO:0001527|GO:0004222|GO:0005576|GO:0005578|GO:0006508|GO:0008233|GO:0008237|GO:0008270|GO:0016787|GO:0031012|GO:0046872
20200	2.35347	1.23479	2.35347	up	0.031522	0.00266661	up	2.35347	2.35347	1.23479	8.38075	8.19669	7.04739	7.06048	chr3	90612894	90614414	+	S100a6	2A9|5B10|CALCYCLIN|Cacy|PRA	S100 calcium binding protein A6 (calcyclin)	protein-coding	20200	ENSMUSG00000001025	GO:0001726|GO:0005509|GO:0005515|GO:0005523|GO:0005634|GO:0005635|GO:0005737|GO:0005829|GO:0005886|GO:0008270|GO:0015075|GO:0016020|GO:0031234|GO:0034220|GO:0042803|GO:0044548|GO:0046872|GO:0048306|GO:0048471
14789	2.35278	1.23436	2.35278	up	0.0419706	0.00560474	up	2.35278	2.35278	1.23436	5.54599	5.29164	4.17099	4.19792	chr6	124841095	124857687	-	Leprel2	BC016431|Grcb|P3h3	leprecan-like 2	protein-coding	14789	ENSMUSG00000023191	GO:0003674|GO:0005506|GO:0005575|GO:0005783|GO:0008285|GO:0016491|GO:0016702|GO:0016705|GO:0016706|GO:0019797|GO:0031418|GO:0046872|GO:0055114
234779	2.34938	1.23228	2.34938	up	0.0413645	0.00543456	up	2.34938	2.34938	1.23228	11.921	12.0111	10.8513	10.6161	chr8	117498291	117635142	+	Plcg2	PLCgamma2|Plcg-2	phospholipase C, gamma 2	protein-coding	234779	ENSMUSG00000034330	GO:0002316|GO:0004435|GO:0004629|GO:0004871|GO:0005515|GO:0005543|GO:0005829|GO:0005886|GO:0006629|GO:0006661|GO:0007165|GO:0007204|GO:0008081|GO:0008152|GO:0009395|GO:0010468|GO:0016020|GO:0016042|GO:0016787|GO:0030183|GO:0032026|GO:0032237|GO:0032496|GO:0032959|GO:0033198|GO:0035556|GO:0043069|GO:0050852|GO:0050853|GO:0051209
217166	2.34145	1.2274	2.34145	up	0.00617274	4.3602e-05	up	2.34145	2.34145	1.2274	10.0894	10.1175	8.88202	8.87014	chr11	98767935	98775242	-	Nr1d1	A530070C09Rik|R75201	nuclear receptor subfamily 1, group D, member 1	protein-coding	217166	ENSMUSG00000020889	GO:0000122|GO:0000790|GO:0003677|GO:0003700|GO:0003707|GO:0005634|GO:0006351|GO:0006355|GO:0007623|GO:0008270|GO:0010871|GO:0034144|GO:0043401|GO:0043565|GO:0044212|GO:0046872|GO:0071222
21345	2.34134	1.22733	2.34134	up	0.049885	0.00881773	up	2.34134	2.34134	1.22733	6.06848	6.07296	4.99884	4.68794	chr9	45929628	45936058	-	Tagln	Sm22|Sm22a|Ws310	transgelin	protein-coding	21345	ENSMUSG00000032085	GO:0005737|GO:0007010|GO:0007517
620865	2.33846	1.22556	2.33846	up	0.0295194	0.00234659	up	2.33846	2.33846	1.22556	9.76388	9.59206	8.46315	8.44167	chrX	101689511	101691927	-	Gm14845	EG620865|ENSMUSG00000058786|OTTMUSG00000018213	RNA binding protein pseudogene	pseudo	620865
14955	2.33438	1.22304	2.33438	up	0.00766461	0.000111008	up	2.33438	2.33438	1.22304	9.49385	9.46918	8.2777	8.23925	chr7	142575531	142578146	-	H19	AI747191	H19 fetal liver mRNA	miscRNA	14955		GO:0005737|GO:0005844|GO:0008285|GO:0010468
74075	2.33364	1.22258	2.33364	up	0.0403987	0.00491947	up	2.33364	2.33364	1.22258	11.6973	11.4731	10.4042	10.3211	chr7	140777229	140787854	-	Syce1	4933406J07Rik	synaptonemal complex central element protein 1	protein-coding	74075	ENSMUSG00000025480	GO:0000795|GO:0000801|GO:0003824|GO:0005515|GO:0005634|GO:0005694|GO:0007049|GO:0007126|GO:0007128|GO:0007130|GO:0030170|GO:0051301
67048	2.33337	1.22242	2.33337	up	0.0190084	0.000700769	up	2.33337	2.33337	1.22242	11.1327	11.0711	9.92004	9.8389	chrX	71816779	71824706	+	Vma21	2610030H06Rik|AI840175	VMA21 vacuolar H+-ATPase homolog (S. cerevisiae)	protein-coding	67048	ENSMUSG00000073131	GO:0005764|GO:0005783|GO:0005789|GO:0016020|GO:0016021|GO:0030127|GO:0031410|GO:0070072
67554	2.33303	1.22221	2.33303	up	0.0328989	0.00296177	up	2.33303	2.33303	1.22221	9.16589	9.11431	8.00997	7.82581	chr14	75761999	75787037	-	Slc25a30	4933433D23Rik|AV025504|AV221431|AW319655|KMCP1	solute carrier family 25, member 30	protein-coding	67554	ENSMUSG00000022003	GO:0003674|GO:0005739|GO:0005743|GO:0006810|GO:0016020|GO:0016021|GO:0055085
338367	2.33276	1.22204	2.33276	up	0.0392263	0.00442877	up	2.33276	2.33276	1.22204	7.72656	7.56502	6.34314	6.50436	chr11	80482127	80780025	-	Myo1d	9930104H07Rik|AW544947|D11Ertd9e|myosin-1d	myosin ID	protein-coding	338367	ENSMUSG00000035441	GO:0000166|GO:0003774|GO:0003779|GO:0005516|GO:0005524|GO:0010923|GO:0016459
192236	2.32699	1.21847	2.32699	up	0.0423227	0.00579522	up	2.32699	2.32699	1.21847	8.5218	8.42624	7.13668	7.37443	chr19	42755196	42779976	-	Hps1	6030422N11Rik|BB405864|Hps|ep	Hermansky-Pudlak syndrome 1 homolog (human)	protein-coding	192236	ENSMUSG00000025188	GO:0006996|GO:0007596|GO:0016023|GO:0030318|GO:0032816|GO:0033299|GO:0043473|GO:0046983|GO:0048069|GO:0060041
21416	2.32313	1.21607	2.32313	up	0.0426564	0.00592529	up	2.32313	2.32313	1.21607	5.95291	5.70122	4.63993	4.58206	chr19	55741810	55933655	+	Tcf7l2	TCF4B|TCF4E|Tcf-4|Tcf4|mTcf-4B|mTcf-4E	transcription factor 7 like 2, T cell specific, HMG box	protein-coding	21416	ENSMUSG00000024985	GO:0000122|GO:0001568|GO:0003677|GO:0003682|GO:0003700|GO:0005515|GO:0005634|GO:0005654|GO:0005667|GO:0005829|GO:0006351|GO:0006355|GO:0006357|GO:0007050|GO:0008013|GO:0008134|GO:0008283|GO:0009749|GO:0010909|GO:0014003|GO:0016055|GO:0019901|GO:0021915|GO:0021983|GO:0030282|GO:0030514|GO:0030538|GO:0031641|GO:0032024|GO:0032092|GO:0032252|GO:0032350|GO:0032993|GO:0035019|GO:0035257|GO:0035411|GO:…
101055887	2.3199	1.21406	2.3199	up	0.0278289	0.00206229	up	2.3199	2.3199	1.21406	4.00809	3.98624	2.70279	2.86342	chr14	69547957	69555387	-	LOC101055887		uncharacterized LOC101055887	miscRNA	101055887
17263	2.31491	1.21096	2.31491	up	0.049885	0.00876766	up	2.31491	2.31491	1.21096	7.94545	8.23934	6.83881	6.92406	chr12	109540996	109571729	+	Meg3	2900016C05Rik|3110050O07Rik|6330408G06Rik|AI425946|AW108224|D12Bwg1266e|Gtl2|R74756|R75394	maternally expressed 3	miscRNA	17263		GO:0001701|GO:0001889|GO:0003713|GO:0005634|GO:0005737|GO:0006306|GO:0007519|GO:0008285|GO:0008340|GO:0009791|GO:0032274|GO:0034337|GO:0035264|GO:0045892|GO:0045893|GO:0048286|GO:0071514|GO:2000279
56752	2.31259	1.20951	2.31259	up	0.0485174	0.00824974	up	2.31259	2.31259	1.20951	11.3866	11.0892	10.0256	10.0312	chr1	167349991	167368530	+	Aldh9a1	AA139417|Abaldh|ESTM40|TMABA-DH|Tmabadh	aldehyde dehydrogenase 9, subfamily A1	protein-coding	56752	ENSMUSG00000026687	GO:0004029|GO:0005737|GO:0005739|GO:0005829|GO:0005886|GO:0006081|GO:0008152|GO:0009437|GO:0016491|GO:0016620|GO:0019145|GO:0042136|GO:0042803|GO:0043176|GO:0047105|GO:0051287|GO:0055114
17873	2.30271	1.20333	2.30271	up	0.0196597	0.000763608	up	2.30271	2.30271	1.20333	10.3724	10.2731	9.10391	9.13491	chr10	80930091	80932204	+	Gadd45b	AI323528|Myd118	growth arrest and DNA-damage-inducible 45 beta	protein-coding	17873	ENSMUSG00000015312	GO:0000186|GO:0005515|GO:0005634|GO:0006469|GO:0006915|GO:0006950|GO:0007275|GO:0030154|GO:0051726
665865	2.29598	1.19911	2.29598	up	0.0469192	0.00766027	up	2.29598	2.29598	1.19911	9.85136	9.87845	8.80782	8.52376	chr6	94820480	94821719	+	Gm7833	EG665865	glyceraldehyde-3-phosphate dehydrogenase pseudogene	pseudo	665865
234728	2.29222	1.19675	2.29222	up	0.0429614	0.00620933	up	2.29222	2.29222	1.19675	7.69341	7.43395	6.36575	6.36811	chr8	110217960	110224489	+	Ftsjd1	AU022703|C730036L12Rik	FtsJ methyltransferase domain containing 1	protein-coding	234728	ENSMUSG00000046441	GO:0003674|GO:0005575|GO:0008150|GO:0008168|GO:0016020|GO:0016021|GO:0016740|GO:0032259
21420	2.29079	1.19584	2.29079	up	0.04292	0.00612161	up	2.29079	2.29079	1.19584	10.7405	10.9724	9.60443	9.71677	chr2	172549593	172558621	+	Tfap2c	AA409384|AP2gamma|Ap-2.2|Stra2|Tcfap2c	transcription factor AP-2, gamma	protein-coding	21420	ENSMUSG00000028640	GO:0000977|GO:0000980|GO:0000981|GO:0001077|GO:0001078|GO:0001829|GO:0001942|GO:0003334|GO:0003677|GO:0003700|GO:0005515|GO:0005634|GO:0006351|GO:0006355|GO:0006357|GO:0019827|GO:0021877|GO:0021987|GO:0030154|GO:0030718|GO:0035019|GO:0043588|GO:0045682|GO:0045944|GO:0046983|GO:0048733|GO:0060598|GO:0060750
27083	2.28978	1.19521	2.28978	up	0.0303475	0.00244599	up	2.28978	2.28978	1.19521	9.12217	9.18976	8.03982	7.88169	chrX	73214365	73222453	+	Xlr4b	Xlr4	X-linked lymphocyte-regulated 4B	protein-coding	27083	ENSMUSG00000067768	GO:0003674|GO:0005575|GO:0008150
23969	2.28905	1.19475	2.28905	up	0.0427904	0.00607065	up	2.28905	2.28905	1.19475	9.2873	9.24714	7.94582	8.19912	chr17	27655682	27711106	+	Pacsin1	A830061D09Rik|H74|mKIAA1379|syndapin	protein kinase C and casein kinase substrate in neurons 1	protein-coding	23969	ENSMUSG00000040276	GO:0005515|GO:0005737|GO:0005802|GO:0005886|GO:0006897|GO:0007010|GO:0007165|GO:0008092|GO:0016301|GO:0016310|GO:0030137|GO:0045202|GO:0045806|GO:0048471|GO:0090002|GO:1900006
208943	2.28889	1.19465	2.28889	up	0.0423227	0.00579582	up	2.28889	2.28889	1.19465	8.42302	8.17195	7.1075	7.09818	chr9	75232014	75305450	+	Myo5c	9130003O20Rik|BB085560|C330029I24	myosin VC	protein-coding	208943	ENSMUSG00000033590	GO:0000166|GO:0003674|GO:0005524|GO:0016459|GO:0030141|GO:0032254
208908	2.2882	1.19421	2.2882	up	0.0485174	0.00824533	up	2.2882	2.2882	1.19421	10.3015	10.0944	8.89966	9.10787	chr5	123930689	123969895	+	Ccdc62	AI661708|Gm150	coiled-coil domain containing 62	protein-coding	208908	ENSMUSG00000061882	GO:0003674|GO:0005634|GO:0005737|GO:0005886|GO:0008150
15200	2.28229	1.19048	2.28229	up	0.0423184	0.00577386	up	2.28229	2.28229	1.19048	8.17402	8.04537	7.02636	6.81207	chr18	36504927	36515805	-	Hbegf	AW047313|Dtr|Dts|Hegfl	heparin-binding EGF-like growth factor	protein-coding	15200	ENSMUSG00000024486	GO:0001525|GO:0001832|GO:0005154|GO:0005576|GO:0005615|GO:0005886|GO:0005887|GO:0007173|GO:0008016|GO:0008083|GO:0008201|GO:0009986|GO:0016020|GO:0016021|GO:0016477|GO:0030307|GO:0030335|GO:0035313|GO:0043499|GO:0048661|GO:0051545|GO:0051549|GO:0051897|GO:0090303
72747	2.2792	1.18853	2.2792	up	0.0372049	0.00392185	up	2.2792	2.2792	1.18853	9.954	9.81982	8.61735	8.77941	chr18	12643533	12737052	+	Ttc39c	1700008N02Rik|2810439F02Rik	tetratricopeptide repeat domain 39C	protein-coding	72747	ENSMUSG00000024424	GO:0003674|GO:0005575|GO:0008150
14870	2.27877	1.18826	2.27877	up	0.0441904	0.00664365	up	2.27877	2.27877	1.18826	10.0955	9.98787	8.97477	8.73212	chr19	4035411	4037912	-	Gstp1	GstpiB	glutathione S-transferase, pi 1	protein-coding	14870	ENSMUSG00000060803	GO:0000302|GO:0002674|GO:0004364|GO:0005622|GO:0005634|GO:0005737|GO:0005739|GO:0006469|GO:0006749|GO:0006805|GO:0008152|GO:0008432|GO:0009890|GO:0016740|GO:0019207|GO:0032691|GO:0032720|GO:0032872|GO:0032873|GO:0032930|GO:0035726|GO:0035730|GO:0035731|GO:0043066|GO:0043124|GO:0043234|GO:0043407|GO:0043508|GO:0048147|GO:0051771|GO:0060547|GO:0070372|GO:0070373|GO:0070664|GO:0071222|GO:0071638|GO:…
666966	2.27329	1.18478	2.27329	up	0.0496664	0.00863196	up	2.27329	2.27329	1.18478	7.8804	7.81886	6.81029	6.51941	chr16	32326181	32326695	-	Gm8387	EG666966	predicted gene 8387	pseudo	666966
18582	2.27218	1.18408	2.27218	up	0.0280337	0.00209007	up	2.27218	2.27218	1.18408	8.78283	8.92541	7.70526	7.63482	chr1	86543015	86582501	-	Pde6d	AI841218|PrBP/delta	phosphodiesterase 6D, cGMP-specific, rod, delta	protein-coding	18582	ENSMUSG00000026239	GO:0004114|GO:0005095|GO:0005515|GO:0007601|GO:0007602|GO:0008152|GO:0033124|GO:0043086|GO:0047555|GO:0050896
319148	2.263	1.17824	2.263	up	0.0349637	0.00331453	up	2.263	2.263	1.17824	6.83735	6.92172	5.78848	5.61411	chr13	23745042	23745521	-	Hist1h3c	H3-143	histone cluster 1, H3c	protein-coding	319148	ENSMUSG00000069310	GO:0003674|GO:0005575|GO:0008150
101095	2.26275	1.17808	2.26275	up	0.0231427	0.00120423	up	2.26275	2.26275	1.17808	10.1801	10.3018	9.05007	9.07569	chr6	47877555	47908484	+	Zfp282	AI449432|C81429|E430019K09Rik|HUB1	zinc finger protein 282	protein-coding	101095	ENSMUSG00000025821	GO:0003674|GO:0005575|GO:0008150|GO:0046872
110094	2.24841	1.16891	2.24841	up	0.0354619	0.0034493	up	2.24841	2.24841	1.16891	10.7827	10.6089	9.57179	9.48201	chrX	160502166	160598878	+	Phka2	6330505C01Rik|D330034O08|Phk	phosphorylase kinase alpha 2	protein-coding	110094	ENSMUSG00000031295	GO:0003824|GO:0004553|GO:0005516|GO:0005886|GO:0005975|GO:0005976|GO:0005977|GO:0016020|GO:0016301|GO:0016310
635871	2.24527	1.16689	2.24527	up	0.0427904	0.00606699	up	2.24527	2.24527	1.16689	9.15756	8.94358	7.94872	7.81864	chr15	91128725	91130447	-	Gm7167	EG635871	predicted gene 7167	unknown	635871
104271	2.23586	1.16083	2.23586	up	0.0295194	0.00234263	up	2.23586	2.23586	1.16083	12.5832	12.7204	11.4462	11.5357	chr8	33517324	33585585	+	Tex15	2210014E14Rik|AL022622|AU022940	testis expressed gene 15	protein-coding	104271	ENSMUSG00000009628	GO:0003674|GO:0005575|GO:0007129|GO:0007130|GO:0007140|GO:0007283|GO:0009566|GO:0010569|GO:0030539|GO:0032880|GO:0034502|GO:0048873
109889	2.22542	1.15408	2.22542	up	0.0318036	0.00273872	up	2.22542	2.22542	1.15408	7.22818	7.10536	5.95072	6.07466	chr7	13042303	13054764	-	Mzf1	Mzf-2|Mzf2|Zfp121|Zfp98|Znf42	myeloid zinc finger 1	protein-coding	109889	ENSMUSG00000030380	GO:0005634|GO:0006351|GO:0006355|GO:0042803|GO:0044212|GO:0046872
67041	2.21164	1.14511	2.21164	up	0.0258774	0.00165396	up	2.21164	2.21164	1.14511	11.9086	11.7759	10.7176	10.6767	chr15	4026428	4155344	+	Oxct1	2610008O03Rik|Oxct|Oxct2a|Scot-s	3-oxoacid CoA transferase 1	protein-coding	67041	ENSMUSG00000022186	GO:0005739|GO:0008152|GO:0008260|GO:0008410|GO:0016740|GO:0032024|GO:0042803|GO:0046950|GO:0046952|GO:0071229|GO:0071333
331401	2.2076	1.14248	2.2076	up	0.0311721	0.00262161	up	2.2076	2.2076	1.14248	12.7245	12.7097	11.659	11.4902	chrX	41794994	41911901	-	Thoc2	6330441O12Rik|D130005M13Rik|Gm1139|Gm1793|Tho2	THO complex 2	protein-coding	331401	ENSMUSG00000037475	GO:0000346|GO:0000347|GO:0000445|GO:0003674|GO:0003723|GO:0005634|GO:0006397|GO:0006406|GO:0006810|GO:0008380|GO:0046784|GO:0051028
74147	2.20331	1.13967	2.20331	up	0.0127712	0.000294755	up	2.20331	2.20331	1.13967	8.66919	8.60954	7.51275	7.48664	chr16	21761285	21787834	-	Ehhadh	1300002P22Rik|HD|L-PBE|LBFP|LBP|MFP|MFP1|PBFE	enoyl-Coenzyme A, hydratase/3-hydroxyacyl Coenzyme A dehydrogenase	protein-coding	74147	ENSMUSG00000022853	GO:0000166|GO:0003824|GO:0003857|GO:0004165|GO:0004300|GO:0005102|GO:0005634|GO:0005737|GO:0005739|GO:0005777|GO:0005829|GO:0006475|GO:0006629|GO:0006631|GO:0006635|GO:0006637|GO:0008152|GO:0016491|GO:0016616|GO:0016829|GO:0016853|GO:0019899|GO:0043231|GO:0050662|GO:0055114
19108	2.20102	1.13817	2.20102	up	0.0467721	0.00761341	up	2.20102	2.20102	1.13817	9.76286	9.5226	8.56628	8.44284	chrX	77762030	77795960	-	Prkx	PKX1|Pkare	protein kinase, X-linked	protein-coding	19108	ENSMUSG00000035725	GO:0000166|GO:0001525|GO:0001935|GO:0004672|GO:0004674|GO:0004691|GO:0005524|GO:0005634|GO:0005737|GO:0006468|GO:0007155|GO:0007275|GO:0016301|GO:0016310|GO:0016740|GO:0016772|GO:0018105|GO:0030099|GO:0030154|GO:0030155|GO:0030334|GO:0031589|GO:0043542|GO:0046777|GO:0060562|GO:0060993|GO:2000696
108062	2.19842	1.13647	2.19842	up	0.0358666	0.0035135	up	2.19842	2.19842	1.13647	12.2068	12.3865	11.1936	11.1268	chrX	134059349	134086821	+	Cstf2	64kDa|C630034J23Rik|Cstf64	cleavage stimulation factor, 3' pre-RNA subunit 2	protein-coding	108062	ENSMUSG00000031256	GO:0000166|GO:0003676|GO:0003723|GO:0005634|GO:0005847|GO:0006397|GO:0071920
66674	2.19261	1.13265	2.19261	up	0.020984	0.000932469	up	2.19261	2.19261	1.13265	9.32813	9.41475	8.27012	8.20747	chr14	61534305	61556886	-	Spryd7	6330409N04Rik|Clld6	SPRY domain containing 7	protein-coding	66674	ENSMUSG00000021930	GO:0003674|GO:0005575|GO:0008150
434234	2.18582	1.12818	2.18582	up	0.0350218	0.00338597	up	2.18582	2.18582	1.12818	9.63443	9.79518	8.53864	8.63461	chr7	119794130	119848941	+	2610020H08Rik		RIKEN cDNA 2610020H08 gene	protein-coding	434234	ENSMUSG00000030924	GO:0003674|GO:0005575|GO:0008150
19662	2.18374	1.1268	2.18374	up	0.0320997	0.00279998	up	2.18374	2.18374	1.1268	7.19703	7.2564	6.01919	6.18065	chr19	38116620	38125321	-	Rbp4	Rbp-4	retinol binding protein 4, plasma	protein-coding	19662	ENSMUSG00000024990	GO:0001654|GO:0005215|GO:0005501|GO:0005576|GO:0005615|GO:0006094|GO:0006810|GO:0007283|GO:0007507|GO:0008584|GO:0009790|GO:0016918|GO:0019841|GO:0030277|GO:0030324|GO:0032024|GO:0032526|GO:0032868|GO:0034632|GO:0034633|GO:0036094|GO:0042572|GO:0042574|GO:0042593|GO:0043234|GO:0046982|GO:0048562|GO:0048706|GO:0048738|GO:0048807|GO:0050908|GO:0051024|GO:0055085|GO:0060041|GO:0060044|GO:0060059|GO:…
230098	2.18124	1.12515	2.18124	up	0.020984	0.0009129	up	2.18124	2.18124	1.12515	9.75979	9.67467	8.62301	8.56115	chr4	43496144	43499660	-	Arhgef39	E130306D19Rik	Rho guanine nucleotide exchange factor (GEF) 39	protein-coding	230098	ENSMUSG00000051517	GO:0003674|GO:0005085|GO:0005089|GO:0005543|GO:0005575|GO:0005622|GO:0008150|GO:0035023
NEWGENE129	2.17968	1.12412	2.17968	up	0.0440628	0.00652675	up	2.17968	2.17968	1.12412	8.46763	8.30281	7.16768	7.35453	chr5	104601561	104605923		NEWGENE129
236792	2.1785	1.12334	2.1785	up	0.04292	0.00613923	up	2.1785	2.1785	1.12334	9.94179	9.70097	8.68452	8.71156	chrX	56585512	56597919	-	Mmgt1	9630048L06Rik|BC032271|Emc5|Tmem32	membrane magnesium transporter 1	protein-coding	236792	ENSMUSG00000061273	GO:0005737|GO:0005768|GO:0005769|GO:0005783|GO:0005794|GO:0005886|GO:0006810|GO:0006812|GO:0006824|GO:0006825|GO:0015087|GO:0015093|GO:0015095|GO:0015684|GO:0015693|GO:0016020|GO:0016021|GO:0022890|GO:0034220|GO:0034755|GO:0072546
94190	2.1774	1.1226	2.1774	up	0.0327081	0.00293382	up	2.1774	2.1774	1.1226	7.40871	7.38397	6.36033	6.18715	chrX	98557515	98891025	-	Ophn1	C130037N19Rik	oligophrenin 1	protein-coding	94190	ENSMUSG00000031214	GO:0003779|GO:0005096|GO:0005100|GO:0005515|GO:0005543|GO:0005622|GO:0006897|GO:0007165|GO:0007399|GO:0008093|GO:0015629|GO:0017124|GO:0030036|GO:0030054|GO:0030100|GO:0035255|GO:0042995|GO:0043195|GO:0045202|GO:0046847|GO:0048488|GO:0051966
242202	2.17144	1.11865	2.17144	up	0.0402915	0.00476154	up	2.17144	2.17144	1.11865	7.36055	7.57126	6.37032	6.32418	chr3	122729158	122859374	+	Pde5a	Cgbpde|Cn5n|Pde5|Pde5a1	phosphodiesterase 5A, cGMP-specific	protein-coding	242202	ENSMUSG00000053965	GO:0000166|GO:0002026|GO:0002678|GO:0003824|GO:0004112|GO:0004114|GO:0005829|GO:0007165|GO:0007614|GO:0008081|GO:0008152|GO:0010613|GO:0016787|GO:0030553|GO:0042130|GO:0043065|GO:0043406|GO:0045745|GO:0045907|GO:0046068|GO:0046069|GO:0046872|GO:0047555|GO:0055118|GO:0055119|GO:0060282
18160	2.16482	1.11425	2.16482	up	0.0495611	0.00858923	up	2.16482	2.16482	1.11425	8.86476	8.86398	7.61063	7.88963	chr3	90450592	90465866	-	Npr1	AI893888|GC-A|NPR-A|NPRA|Pndr	natriuretic peptide receptor 1	protein-coding	18160	ENSMUSG00000027931	GO:0000166|GO:0004383|GO:0004672|GO:0005524|GO:0005525|GO:0005622|GO:0005886|GO:0006182|GO:0006468|GO:0007166|GO:0007168|GO:0008217|GO:0009190|GO:0016020|GO:0016021|GO:0016772|GO:0016829|GO:0016849|GO:0016941|GO:0017046|GO:0019901|GO:0030828|GO:0035556|GO:0042417|GO:0042562|GO:0048662|GO:0050880
19272	2.16295	1.113	2.16295	up	0.0374408	0.00398687	up	2.16295	2.16295	1.113	7.67345	7.84535	6.59681	6.69599	chr10	28074820	28597397	+	Ptprk	AI853699|PTPk|RPTPkappa	protein tyrosine phosphatase, receptor type, K	protein-coding	19272	ENSMUSG00000019889	GO:0001750|GO:0004721|GO:0004725|GO:0005911|GO:0006470|GO:0007155|GO:0007165|GO:0007179|GO:0008013|GO:0008285|GO:0009986|GO:0010839|GO:0016020|GO:0016021|GO:0016311|GO:0016477|GO:0016787|GO:0016791|GO:0019901|GO:0030336|GO:0030424|GO:0030425|GO:0031175|GO:0031256|GO:0034394|GO:0034614|GO:0034644|GO:0035335|GO:0043025|GO:0045295|GO:0045786|GO:0045892|GO:0048041
72891	2.15288	1.10627	2.15288	up	0.0267578	0.00183623	up	2.15288	2.15288	1.10627	9.03441	8.92466	7.91704	7.82949	chrX	73234076	73243130	-	Xlr4c	2900036K24Rik	X-linked lymphocyte-regulated 4C	protein-coding	72891	ENSMUSG00000031362	GO:0003674|GO:0005575|GO:0008150
234515	2.14992	1.10428	2.14992	up	0.0343613	0.00320087	up	2.14992	2.14992	1.10428	4.82213	4.66267	3.67854	3.59769	chr8	81342556	82125036	+	Inpp4b	E130107I17Rik	inositol polyphosphate-4-phosphatase, type II	protein-coding	234515	ENSMUSG00000037940	GO:0005575|GO:0016316|GO:0016787|GO:0034597|GO:0036092|GO:0046855|GO:0046856
382207	2.14038	1.09787	2.14038	up	0.00876792	0.000144304	up	2.14038	2.14038	1.09787	12.5254	12.5259	11.4507	11.4048	chrX	20425717	20517896	+	Phf16	5730598B06|AI851988|AW544806|Jade3|mKIAA0215	PHD finger protein 16	protein-coding	382207	ENSMUSG00000037315	GO:0000123|GO:0003674|GO:0008270|GO:0043966|GO:0043981|GO:0043982|GO:0043983|GO:0046872
671878	2.13174	1.09203	2.13174	up	0.0281019	0.00214603	up	2.13174	2.13174	1.09203	11.1185	10.9746	9.93634	9.97272	chrX	62775128	62776742	-	Gm14680	ENSMUSG00000067829|OTTMUSG00000017637	predicted gene 14680	protein-coding	671878
50766	2.12856	1.08988	2.12856	up	0.0423184	0.00577127	up	2.12856	2.12856	1.08988	7.60301	7.81563	6.66167	6.57721	chr17	78200248	78376592	+	Crim1	AU015004	cysteine rich transmembrane BMP regulator 1 (chordin like)	protein-coding	50766	ENSMUSG00000024074	GO:0001558|GO:0004857|GO:0004867|GO:0005520|GO:0005576|GO:0016020|GO:0016021
100169865	2.12349	1.08643	2.12349	up	0.0485174	0.0082514	up	2.12349	2.12349	1.08643	8.81661	8.96257	7.69123	7.91507	chr16	4868829	4870724	-	Gm10914	ENSMUSG00000078102	predicted gene 10914	unknown	100169865		GO:0003674|GO:0005575|GO:0008150
224023	2.1222	1.08556	2.1222	up	0.0232509	0.0012776	up	2.1222	2.1222	1.08556	10.9309	10.8134	9.78928	9.78393	chr16	17759621	17793382	+	Klhl22	2610318I18Rik|Kelchl	kelch-like 22 (Drosophila)	protein-coding	224023	ENSMUSG00000022750	GO:0003674|GO:0031463|GO:0051301
22685	2.11314	1.07939	2.11314	up	0.0474877	0.00786281	up	2.11314	2.11314	1.07939	8.07548	7.98544	7.07295	6.82919	chr6	117863077	117872766	+	Zfp239	Mok-2|Mok2|Znf239	zinc finger protein 239	protein-coding	22685	ENSMUSG00000042097	GO:0003676|GO:0003677|GO:0005622|GO:0005634|GO:0006351|GO:0006355|GO:0008270|GO:0046872
28240	2.10965	1.07701	2.10965	up	0.0392263	0.00439897	up	2.10965	2.10965	1.07701	10.8148	10.8753	9.67241	9.86361	chr10	77907722	77969872	-	Trpm2	9830168K16Rik|C79133|LTRPC2|TRPC7|Trp7|Trrp7	transient receptor potential cation channel, subfamily M, member 2	protein-coding	28240	ENSMUSG00000009292	GO:0005216|GO:0005262|GO:0005272|GO:0005384|GO:0005886|GO:0006810|GO:0006811|GO:0006814|GO:0006816|GO:0006828|GO:0016020|GO:0016021|GO:0016787|GO:0033194|GO:0035725|GO:0047631|GO:0055085|GO:0070588|GO:0071421
107986	2.10441	1.07341	2.10441	up	0.036914	0.00387002	up	2.10441	2.10441	1.07341	9.35383	9.17219	8.21555	8.16364	chr2	91211582	91237066	-	Ddb2	2610043A19Rik	damage specific DNA binding protein 2	protein-coding	107986	ENSMUSG00000002109	GO:0000209|GO:0003677|GO:0005634|GO:0006281|GO:0006290|GO:0006974|GO:0009411|GO:0043234|GO:0051865
99010	2.10316	1.07256	2.10316	up	0.0448591	0.00688994	up	2.10316	2.10316	1.07256	8.95879	9.08743	8.05393	7.84717	chr2	112239841	112247111	+	Lpcat4	AI505034|Agpat7|Aytl3|LPEAT2	lysophosphatidylcholine acyltransferase 4	protein-coding	99010	ENSMUSG00000027134	GO:0005509|GO:0005783|GO:0008152|GO:0008654|GO:0016020|GO:0016021|GO:0016740|GO:0016746
18483	2.09771	1.06881	2.09771	up	0.0457441	0.00722751	up	2.09771	2.09771	1.06881	8.74372	8.98373	7.76395	7.82586	chr10	79793572	79820896	+	Palm		paralemmin	protein-coding	18483	ENSMUSG00000035863	GO:0005737|GO:0005886|GO:0007010|GO:0007194|GO:0008104|GO:0008360|GO:0016020|GO:0016323|GO:0016327|GO:0030175|GO:0030424|GO:0030818|GO:0031527|GO:0031750|GO:0032590|GO:0032591|GO:0042995|GO:0044309|GO:0051491|GO:0060074|GO:0060160|GO:0060999|GO:0071257|GO:0072661
723911	2.09612	1.06772	2.09612	up	0.0448591	0.00692532	up	2.09612	2.09612	1.06772	1.21703	0.982736	0	0.0643278	chr3	127545733	127545807	+	Mir367	Mirn367|mmu-mir-367	microRNA 367	miscRNA	723911		GO:0030324
27049	2.09449	1.0666	2.09449	up	0.0414155	0.00545322	up	2.09449	2.09449	1.0666	8.52342	8.57288	7.37521	7.58789	chr3	87525578	87540156	+	Etv3	AI414410|METS|Pe1	ets variant gene 3	protein-coding	27049	ENSMUSG00000003382	GO:0000122|GO:0003677|GO:0003700|GO:0005515|GO:0005634|GO:0006351|GO:0006355|GO:0017053|GO:0043565
50875	2.09433	1.06649	2.09433	up	0.0403987	0.00489638	up	2.09433	2.09433	1.06649	10.1398	10.0493	9.1218	8.93428	chr9	75497784	75559657	-	Tmod3	U-Tmod|UTMOD	tropomodulin 3	protein-coding	50875	ENSMUSG00000058587	GO:0001726|GO:0003779|GO:0005523|GO:0005737|GO:0005856|GO:0005865|GO:0030027|GO:0031941|GO:0051011|GO:0051271|GO:0051694
66540	2.09259	1.06529	2.09259	up	0.0319135	0.00277326	up	2.09259	2.09259	1.06529	9.29471	9.26985	8.29701	8.13698	chr2	3713458	3782134	+	Fam107b	3110001A13Rik|AA589595|AA959793|AI132312	family with sequence similarity 107, member B	protein-coding	66540	ENSMUSG00000026655	GO:0003674|GO:0005575|GO:0008150
213311	2.08738	1.06169	2.08738	up	0.0460818	0.00737187	up	2.08738	2.08738	1.06169	7.12866	6.89587	5.90726	5.99388	chr13	56522508	56537786	+	Fbxl21	D630045D17Rik|FBL3B|FBXL3B	F-box and leucine-rich repeat protein 21	protein-coding	213311	ENSMUSG00000035509	GO:0003674|GO:0005575|GO:0008150|GO:0048511
15275	2.08346	1.05898	2.08346	up	0.0485174	0.0082604	up	2.08346	2.08346	1.05898	9.91978	9.72567	8.85069	8.67681	chr10	62268855	62379908	-	Hk1	BB404130|Hk-1|Hk1-s|dea|mHk1-s	hexokinase 1	protein-coding	15275	ENSMUSG00000037012	GO:0000166|GO:0003824|GO:0004340|GO:0004396|GO:0004672|GO:0005515|GO:0005524|GO:0005536|GO:0005634|GO:0005739|GO:0005741|GO:0005829|GO:0005901|GO:0005975|GO:0006096|GO:0006468|GO:0008152|GO:0010359|GO:0016020|GO:0016301|GO:0016310|GO:0016740|GO:0016773|GO:0018105|GO:0018107|GO:0018108|GO:0032403|GO:0042803|GO:0043066|GO:0043234|GO:0045121|GO:0046777|GO:0046835|GO:0051156
11593	2.07421	1.05256	2.07421	up	0.032478	0.00288646	up	2.07421	2.07421	1.05256	10.3213	10.2162	9.15401	9.2784	chr8	53511702	53523422	+	Aga	AW060726	aspartylglucosaminidase	protein-coding	11593	ENSMUSG00000031521	GO:0003948|GO:0005764|GO:0005783|GO:0006517|GO:0016787|GO:0043621|GO:0051604
72392	2.07308	1.05178	2.07308	up	0.040807	0.0051142	up	2.07308	2.07308	1.05178	10.6742	10.5096	9.47548	9.60475	chr5	108629810	108647770	+	Tmem175	3010001K23Rik|AI504381	transmembrane protein 175	protein-coding	72392	ENSMUSG00000013495	GO:0003674|GO:0005575|GO:0008150|GO:0016020|GO:0016021
100418448	2.07289	1.05164	2.07289	up	0.0197533	0.000776716	up	2.07289	2.07289	1.05164	8.58656	8.4954	7.49411	7.48458	chr2	172100541	172101313	+	Gm14274	OTTMUSG00000016158	N(alpha)-acetyltransferase 10, NatA catalytic subunitNalpha acetyltransferase 10 pseudogene	pseudo	100418448
59038	2.0661	1.04691	2.0661	up	0.0358666	0.00353468	up	2.0661	2.0661	1.04691	9.56001	9.48822	8.55813	8.39629	chr2	154587044	154603673	-	Pxmp4	3010018P03Rik|Pmp24	peroxisomal membrane protein 4	protein-coding	59038	ENSMUSG00000000876	GO:0003674|GO:0005777|GO:0005778|GO:0008150|GO:0016020|GO:0016021
18590	2.06078	1.04319	2.06078	up	0.0412073	0.00540524	up	2.06078	2.06078	1.04319	10.8913	11.0619	9.99688	9.86992	chr5	138976972	138994953	-	Pdgfa		platelet derived growth factor, alpha	protein-coding	18590	ENSMUSG00000025856	GO:0001525|GO:0001942|GO:0002053|GO:0005161|GO:0005518|GO:0005576|GO:0005615|GO:0005902|GO:0007275|GO:0008083|GO:0008284|GO:0009611|GO:0009887|GO:0009986|GO:0010512|GO:0010544|GO:0014068|GO:0014910|GO:0016020|GO:0030031|GO:0030036|GO:0030335|GO:0031954|GO:0035793|GO:0042803|GO:0043406|GO:0043410|GO:0043498|GO:0043499|GO:0043588|GO:0045740|GO:0046982|GO:0048008|GO:0048146|GO:0048286|GO:0048407|GO:…
209815	2.05213	1.03712	2.05213	up	0.0403987	0.00488705	up	2.05213	2.05213	1.03712	9.86301	10.0056	8.96893	8.82543	chrX	8154472	8176181	-	Tbc1d25	6330576A08Rik|A530047E07|DXHXS7927e|Oatl1|mMg81	TBC1 domain family, member 25	protein-coding	209815	ENSMUSG00000039201	GO:0005096|GO:0005097|GO:0005622|GO:0005737|GO:0005776|GO:0006914|GO:0031410|GO:0032313|GO:0032851|GO:1901096
26420	2.05083	1.03621	2.05083	up	0.0168415	0.000515556	up	2.05083	2.05083	1.03621	9.95696	9.96726	8.88848	8.96331	chr11	49846751	49886421	+	Mapk9	AI851083|JNK2|Prkm9|p54aSAPK	mitogen-activated protein kinase 9	protein-coding	26420	ENSMUSG00000020366	GO:0000166|GO:0001836|GO:0001934|GO:0004672|GO:0004674|GO:0004705|GO:0004707|GO:0005515|GO:0005524|GO:0005622|GO:0005634|GO:0005737|GO:0005739|GO:0005829|GO:0006468|GO:0006919|GO:0007254|GO:0007258|GO:0008134|GO:0008656|GO:0010628|GO:0010744|GO:0010770|GO:0016301|GO:0016310|GO:0016740|GO:0016772|GO:0023014|GO:0031175|GO:0031394|GO:0031396|GO:0031435|GO:0032308|GO:0032722|GO:0034644|GO:0042493|GO:…
207854	2.04942	1.03522	2.04942	up	0.0403987	0.00496441	up	2.04942	2.04942	1.03522	10.6905	10.5427	9.51161	9.65122	chrX	68761839	68804560	+	Fmr1nb	3830422N12Rik|NY-SAR-35|NYSAR35	fragile X mental retardation 1 neighbor	protein-coding	207854	ENSMUSG00000062170	GO:0003674|GO:0005575|GO:0008150|GO:0016020|GO:0016021
100038693	2.03939	1.02814	2.03939	up	0.018052	0.000629858	up	2.03939	2.03939	1.02814	5.56145	5.49376	4.47652	4.52241	chr4	142084298	142088101	+	Gm10565	ENSMUSG00000073728	predicted gene 10565	miscRNA	100038693		GO:0003674|GO:0005575|GO:0008150
327744	2.03636	1.026	2.03636	up	0.049885	0.00880654	up	2.03636	2.03636	1.026	8.95759	8.92558	8.04449	7.78669	chr10	39621411	39732007	-	E130307A14Rik		RIKEN cDNA E130307A14 gene	miscRNA	327744		GO:0003674|GO:0005575|GO:0008150
68021	2.03197	1.02288	2.03197	up	0.0364226	0.00374657	up	2.03197	2.03197	1.02288	7.60105	7.61463	6.49648	6.67343	chr13	34037641	34074074	+	Bphl	2010012D11Rik|5730533B08Rik|AI115341	biphenyl hydrolase-like (serine hydrolase, breast epithelial mucin-associated antigen)	protein-coding	68021	ENSMUSG00000038286	GO:0003674|GO:0005737|GO:0005739|GO:0008150|GO:0016787
116733	2.02805	1.0201	2.02805	up	0.0424562	0.00586952	up	2.02805	2.02805	1.0201	10.6576	10.5941	9.50271	9.70888	chr8	107031326	107045756	+	Vps4a	4930589C15Rik|AI325971|AW553189	vacuolar protein sorting 4a (yeast)	protein-coding	116733	ENSMUSG00000031913	GO:0000166|GO:0000910|GO:0005515|GO:0005524|GO:0005737|GO:0005768|GO:0005769|GO:0006810|GO:0007049|GO:0008022|GO:0015031|GO:0016020|GO:0016192|GO:0016197|GO:0017048|GO:0017111|GO:0019904|GO:0030496|GO:0048471|GO:0051301
66654	2.02433	1.01744	2.02433	up	0.0263575	0.00177263	up	2.02433	2.02433	1.01744	11.2779	11.2782	10.3242	10.197	chr9	50557148	50561268	-	Tex12	5730518K06Rik	testis expressed gene 12	protein-coding	66654	ENSMUSG00000032065	GO:0000795|GO:0005515
207227	2.02396	1.01718	2.02396	up	0.04292	0.00612369	up	2.02396	2.02396	1.01718	5.43174	5.57664	4.40478	4.56924	chr16	37107310	37384958	-	Stxbp5l	9430094L02|A830015P08Rik|LLGL4|T2dm1|t2md1|tomosyn-2	syntaxin binding protein 5-like	protein-coding	207227	ENSMUSG00000022829	GO:0005737|GO:0005886|GO:0006810|GO:0006887|GO:0015031|GO:0016020|GO:0016021|GO:0016192|GO:0017157|GO:0019905|GO:0042593|GO:0046676
24083	2.01446	1.01039	2.01446	up	0.0410697	0.00523172	up	2.01446	2.01446	1.01039	10.2455	10.1456	9.09679	9.27359	chr11	60902246	60913792	-	Gm16515	AI256713|F3-2|Gtlf3b	predicted gene, Gm16515	protein-coding	24083	ENSMUSG00000018931	GO:0003674|GO:0005575|GO:0008150
319673	2.01212	1.00872	2.01212	up	0.0380505	0.00417339	up	2.01212	2.01212	1.00872	6.13511	6.01154	5.13246	4.99676	chr9	88841798	88858870	-	9330159M07Rik	1700096K11Rik|mU50hg-a	RIKEN cDNA 9330159M07 gene	miscRNA	319673		GO:0003674|GO:0005575|GO:0008150
16571	2.00556	1.004	2.00556	up	0.0303475	0.00246763	up	2.00556	2.00556	1.004	11.3544	11.2161	10.3032	10.2593	chrX	100626065	100727271	+	Kif4	AI323435|D330050K22Rik|Kns4	kinesin family member 4	protein-coding	16571	ENSMUSG00000034311	GO:0000166|GO:0003677|GO:0003777|GO:0005524|GO:0005634|GO:0005694|GO:0005737|GO:0005856|GO:0005874|GO:0007018|GO:0030496
241066	2.00507	1.00365	2.00507	up	0.0392263	0.00442226	up	2.00507	2.00507	1.00365	9.97098	9.92783	9.03689	8.85461	chr1	60098281	60151034	+	Carf	Als2cr8|ECBRC-FC1|ECBRC-FC2	calcium response factor	protein-coding	241066	ENSMUSG00000026017	GO:0003700|GO:0005515|GO:0005634|GO:0005654|GO:0005730|GO:0006355
67981	2.00372	1.00268	2.00372	up	0.00840433	0.000135554	up	2.00372	2.00372	1.00268	11.3966	11.3589	10.3829	10.3673	chr3	95559677	95587671	+	Hormad1	4921522K05Rik|Nohma	HORMA domain containing 1	protein-coding	67981	ENSMUSG00000028109	GO:0001824|GO:0003674|GO:0005634|GO:0005694|GO:0005737|GO:0007126|GO:0007130|GO:0007283|GO:0030154|GO:0042138|GO:0045111|GO:0048477|GO:0051177|GO:0051598|GO:0060629
MSGs (428) gene list			The genes which overlapped with Jemeson`s report are highlighted in red
Gene ID	FC ([E13.5 Female PGC] vs [E13.5 Male PGC]) ( DOWN - FC ([E13.5 Female PGC] vs [E13.5 Male PGC]) )	Log FC ([E13.5 Female PGC] vs [E13.5 Male PGC]) ( DOWN - FC ([E13.5 Female PGC] vs [E13.5 Male PGC]) )	FC (abs) ([E13.5 Female PGC] vs [E13.5 Male PGC]) ( DOWN - FC ([E13.5 Female PGC] vs [E13.5 Male PGC]) )	Regulation ([E13.5 Female PGC] vs [E13.5 Male PGC]) ( DOWN - FC ([E13.5 Female PGC] vs [E13.5 Male PGC]) )	p (Corr) ( Moderated T-Test p (Corr) cut-off = 0.05 )	p ( Moderated T-Test p (Corr) cut-off = 0.05 )	Regulation ( Moderated T-Test p (Corr) cut-off = 0.05 )	FC (abs) ( Moderated T-Test p (Corr) cut-off = 0.05 )	FC ( Moderated T-Test p (Corr) cut-off = 0.05 )	Log FC ( Moderated T-Test p (Corr) cut-off = 0.05 )	E13FemalePGCcDNA3_CTTGTA_L005_R1_011 trimmed RNA-Seq (Reads)(normalized)	E13FemalePGCcDNA4_GTGAAA_L005_R1_011 trimmed RNA-Seq (Reads)(normalized)	E13MalePGCcDNA2_ACAGTG_L005_R1_003 trimmed RNA-Seq (Reads)(normalized)	E13MalePGCcDNA4_GCCAAT_L005_R1_002 trimmed RNA-Seq (Reads)(normalized)	Chromosome	Start	End	Strand	Gene Symbol	Aliases	Description	Gene Type	Entrez ID	Ensembl ID	GO Accession
16612	-71.8393	-6.1667	71.8393	down	0.0227309	0.00109988	down	71.8393	-71.8393	-6.1667	0	0	5.8539	6.4795	chr7	44225437	44229617	+	Klk1	0610007D04Rik|Kal|Klk1b6|Klk6|mGk-6	kallikrein 1	protein-coding	16612	ENSMUSG00000063903	GO:0003824|GO:0004252|GO:0006508|GO:0008233|GO:0008236|GO:0016787
16667	-65.7522	-6.03897	65.7522	down	0.00880602	0.000150377	down	65.7522	-65.7522	-6.03897	3.24	3.4969	9.39861	9.41622	chr11	100256217	100260989	-	Krt17	K17|Krt1-17	keratin 17	protein-coding	16667	ENSMUSG00000035557	GO:0002009|GO:0005198|GO:0005515|GO:0005737|GO:0005882|GO:0007165|GO:0030307|GO:0031424|GO:0032395|GO:0042289|GO:0045109|GO:0045111|GO:0045727|GO:0051798|GO:0071944
546695	-64.2177	-6.0049	64.2177	down	0.00885196	0.000154429	down	64.2177	-64.2177	-6.0049	0	0	6.13441	5.87539	chr17	70929008	70929590	+	Gm16519		ribosomal protein L12 pseudogene	pseudo	546695		GO:0003674|GO:0005575|GO:0005840|GO:0008150|GO:0030529
378430	-54.935	-5.77965	54.935	down	0.0232509	0.00128145	down	54.935	-54.935	-5.77965	2.8056	2.51112	8.16136	8.71466	chr7	18987524	18988962	+	Nanos2	nos2	nanos homolog 2 (Drosophila)	protein-coding	378430	ENSMUSG00000051965	GO:0000932|GO:0003723|GO:0005515|GO:0005737|GO:0006402|GO:0006417|GO:0007275|GO:0007283|GO:0008270|GO:0030154|GO:0030718|GO:0045835|GO:0046872|GO:0048471
272465	-48.3241	-5.59467	48.3241	down	0.000189876	1.78302e-07	down	48.3241	-48.3241	-5.59467	0	0	5.58834	5.601	chr8	13435459	13461451	+	Fam70b	Gm687	family with sequence similarity 70, member B	protein-coding	272465	ENSMUSG00000038457	GO:0003674|GO:0005575|GO:0008150|GO:0016020|GO:0016021
69595	-40.2514	-5.33097	40.2514	down	0.00983953	0.000189471	down	40.2514	-40.2514	-5.33097	0	0	5.20529	5.45665	chr19	5848508	5851388	+	Gm9783	2310035N23Rik|ENSMUSG00000043488	predicted gene 9783	unknown	69595
225644	-37.1283	-5.21445	37.1283	down	0.0318036	0.00275494	down	37.1283	-37.1283	-5.21445	0	0	5.60968	4.81922	chr18	65955722	65970178	-	Cplx4	A930004D23Rik|CPXIV|Gm957	complexin 4	protein-coding	225644	ENSMUSG00000024519	GO:0000149|GO:0005886|GO:0006810|GO:0006836|GO:0006887|GO:0016020|GO:0019905|GO:0030054|GO:0045202|GO:0046928
75706	-36.6024	-5.19387	36.6024	down	0.0263575	0.00177089	down	36.6024	-36.6024	-5.19387	0	0	4.86947	5.51827	chr11	99280093	99285238	-	Krt24	2310058N18Rik|2310075C18Rik	keratin 24	protein-coding	75706	ENSMUSG00000020913	GO:0005198|GO:0005737|GO:0005882|GO:0008150|GO:0045111
18050	-35.5644	-5.15236	35.5644	down	0.00498238	1.97486e-05	down	35.5644	-35.5644	-5.15236	0	0	5.19779	5.10694	chr7	44198191	44202351	+	Klk1b3	Ngfg|mGk-3	kallikrein 1-related peptidase b3	protein-coding	18050	ENSMUSG00000066515	GO:0003824|GO:0004252|GO:0005057|GO:0006508|GO:0007165|GO:0008083|GO:0008233|GO:0008236|GO:0016787|GO:0046872
331524	-31.6715	-4.98511	31.6715	down	0.0196585	0.000760328	down	31.6715	-31.6715	-4.98511	1.8056	1.51112	6.80048	6.48646	chrX	134107733	134221956	-	Xkrx	A630026F04	X Kell blood group precursor related X linked	protein-coding	331524	ENSMUSG00000031258	GO:0003674|GO:0005575|GO:0008150|GO:0016020|GO:0016021
100504156	-28.4674	-4.83124	28.4674	down	0.0267578	0.00184865	down	28.4674	-28.4674	-4.83124	0	0	5.13871	4.52376	chr12	103314959	103317065	+	Fam181a	EG544888	family with sequence similarity 181, member A	protein-coding	100504156	ENSMUSG00000096753	GO:0003674|GO:0005575|GO:0008150
21689	-28.0721	-4.81107	28.0721	down	0.0402915	0.00477759	down	28.0721	-28.0721	-4.81107	2.39536	1.51112	6.62177	6.90684	chr11	72344720	72361880	-	Tekt1	MT14	tektin 1	protein-coding	21689	ENSMUSG00000020799	GO:0000226|GO:0005737|GO:0005874
50913	-27.1352	-4.76209	27.1352	down	6.57603e-06	2.25869e-09	down	27.1352	-27.1352	-4.76209	0	0	4.76168	4.7625	chr16	91225550	91228677	+	Olig2	AI604895|Bhlhb1|Olg-2|Oligo2|RK17|bHLHe19	oligodendrocyte transcription factor 2	protein-coding	50913	ENSMUSG00000039830	GO:0000122|GO:0003677|GO:0003700|GO:0003705|GO:0005515|GO:0005634|GO:0005667|GO:0005737|GO:0005886|GO:0006351|GO:0006355|GO:0007275|GO:0007399|GO:0021522|GO:0021529|GO:0021530|GO:0042552|GO:0042803|GO:0045665|GO:0046983|GO:0048663|GO:0048709|GO:0048714|GO:0071837
207215	-25.801	-4.68936	25.801	down	0.0204731	0.000845745	down	25.801	-25.801	-4.68936	0	0.0896512	4.52687	4.94149	chr16	36966073	36990216	-	Fbxo40	9830003A13Rik|mKIAA1195	F-box protein 40	protein-coding	207215	ENSMUSG00000047746	GO:0004842|GO:0005634|GO:0005737|GO:0005813|GO:0008150|GO:0008270|GO:0016567|GO:0046872
675921	-23.664	-4.56462	23.664	down	0.0263575	0.00177622	down	23.664	-23.664	-4.56462	0	0	4.8501	4.27915	chr16	32665223	32668197	-	Gm10818	ENSMUSG00000075265	predicted gene 10818	miscRNA	675921
13488	-23.6505	-4.5638	23.6505	down	0.0329591	0.00298889	down	23.6505	-23.6505	-4.5638	0	0	4.20529	4.92231	chr13	54051183	54055658	-	Drd1a	C030036C15Rik|Drd-1|Drd1|Gpcr15	dopamine receptor D1A	protein-coding	13488	ENSMUSG00000021478	GO:0001588|GO:0001659|GO:0001661|GO:0001662|GO:0001963|GO:0001964|GO:0001975|GO:0004871|GO:0004930|GO:0004952|GO:0005515|GO:0005634|GO:0005783|GO:0005886|GO:0005901|GO:0006469|GO:0006606|GO:0006886|GO:0006936|GO:0007165|GO:0007186|GO:0007187|GO:0007189|GO:0007190|GO:0007191|GO:0007212|GO:0007610|GO:0007612|GO:0007613|GO:0007617|GO:0007625|GO:0007626|GO:0007628|GO:0007631|GO:0008144|GO:0008306|GO:…
234219	-22.6114	-4.49898	22.6114	down	0.0231427	0.00116808	down	22.6114	-22.6114	-4.49898	0.805601	0.926152	5.59125	5.13846	chr8	46292046	46294671	-	Helt	A830086M02|Hesl|Mgn|megane	helt bHLH transcription factor	protein-coding	234219	ENSMUSG00000047171	GO:0000122|GO:0001967|GO:0003677|GO:0003700|GO:0005515|GO:0005634|GO:0005667|GO:0006351|GO:0006355|GO:0007275|GO:0007399|GO:0007417|GO:0009791|GO:0010259|GO:0010467|GO:0021858|GO:0030154|GO:0030182|GO:0035264|GO:0042803|GO:0046983
16664	-22.1192	-4.46723	22.1192	down	0.015885	0.000460132	down	22.1192	-22.1192	-4.46723	0	0	4.6222	4.31226	chr11	100203162	100207510	-	Krt14	AI626930|K14|Krt-1.14|Krt1-14	keratin 14	protein-coding	16664	ENSMUSG00000045545	GO:0005198|GO:0005515|GO:0005622|GO:0005634|GO:0005737|GO:0005739|GO:0005882|GO:0030855|GO:0045095|GO:0045110|GO:0071944
16019	-20.4	-4.3505	20.4	down	0.046247	0.00744483	down	20.4	-20.4	-4.3505	0	0	3.83936	4.86163	chr12	113420742	113420935	-	Ighm	AI326478|Igh-6|Igh-M|Igh6|Igm|muH	immunoglobulin heavy constant mu	other	16019		GO:0000187|GO:0002455|GO:0003823|GO:0004888|GO:0005515|GO:0005615|GO:0009897|GO:0016064|GO:0019815|GO:0019882|GO:0030890|GO:0042571|GO:0043410|GO:0045022|GO:0045807|GO:0048471|GO:0050731|GO:0050829|GO:0050853|GO:0050871
442801	-19.1851	-4.26191	19.1851	down	0.0419783	0.00566475	down	19.1851	-19.1851	-4.26191	0	0	3.81827	4.70556	chr11	68943154	68956858	-	Arhgef15	D130071N09|D530030K12Rik|E5	Rho guanine nucleotide exchange factor (GEF) 15	protein-coding	442801	ENSMUSG00000052921	GO:0005085|GO:0005089|GO:0005096|GO:0005515|GO:0005622|GO:0030425|GO:0035023|GO:0042995|GO:0050790|GO:2000297
217480	-19.1831	-4.26177	19.1831	down	0.0350218	0.00338117	down	19.1831	-19.1831	-4.26177	0	0	3.90835	4.61518	chr12	37880174	38633410	+	Dgkb	6430574F24|90kda|C630029D13Rik|DAGK2|DGK|DGK-beta|mKIAA0718	diacylglycerol kinase, beta	protein-coding	217480	ENSMUSG00000036095	GO:0000166|GO:0004143|GO:0005509|GO:0005524|GO:0005737|GO:0005886|GO:0007205|GO:0016020|GO:0016301|GO:0016310|GO:0016740|GO:0035556|GO:0046872
58801	-19.1292	-4.25771	19.1292	down	0.0134779	0.000335573	down	19.1292	-19.1292	-4.25771	7.63081	7.87947	11.9795	12.0462	chr18	66458604	66465558	+	Pmaip1	Noxa	phorbol-12-myristate-13-acetate-induced protein 1	protein-coding	58801	ENSMUSG00000024521	GO:0001836|GO:0005515|GO:0005634|GO:0005739|GO:0005829|GO:0006915|GO:0006917|GO:0006919|GO:0006921|GO:0006926|GO:0006974|GO:0009411|GO:0010165|GO:0010498|GO:0010907|GO:0010917|GO:0032461|GO:0042149|GO:0042981|GO:0043029|GO:0043065|GO:0043280|GO:0043331|GO:0043517|GO:0043525|GO:0046902|GO:0048147|GO:0072332|GO:0072593|GO:0090200|GO:0097193|GO:1900740|GO:2001244
12458	-19.1137	-4.25654	19.1137	down	0.0327005	0.00292776	down	19.1137	-19.1137	-4.25654	0	0	3.92518	4.58789	chr17	8236043	8257129	+	Ccr6	CC-CKR-6|CCR-6|Cmkbr6|KY411	chemokine (C-C motif) receptor 6	protein-coding	12458	ENSMUSG00000040899	GO:0004871|GO:0004930|GO:0004950|GO:0005515|GO:0005886|GO:0007165|GO:0007186|GO:0016020|GO:0016021|GO:0016493|GO:0070098
635169	-18.7696	-4.23033	18.7696	down	0.0440842	0.00654839	down	18.7696	-18.7696	-4.23033	0	0	4.69985	3.7608	chr4	127927592	127970841	-	CK137956		cDNA sequence CK137956	protein-coding	635169	ENSMUSG00000028813	GO:0003674|GO:0005575|GO:0008150
22066	-18.562	-4.21428	18.562	down	0.0427882	0.00598583	down	18.562	-18.562	-4.21428	0	0	4.6638	3.76477	chr3	54156057	54318471	+	Trpc4	CCE1|STRPC4|Trp4|Trrp4	transient receptor potential cation channel, subfamily C, member 4	protein-coding	22066	ENSMUSG00000027748	GO:0005216|GO:0005262|GO:0005515|GO:0005737|GO:0005886|GO:0005887|GO:0005901|GO:0006810|GO:0006811|GO:0006816|GO:0008013|GO:0009986|GO:0014051|GO:0015279|GO:0016020|GO:0016021|GO:0016323|GO:0030863|GO:0034704|GO:0043234|GO:0045121|GO:0045296|GO:0051924|GO:0055085|GO:0070509|GO:0070588|GO:0070679
18131	-18.2793	-4.19214	18.2793	down	0.0163317	0.000486509	down	18.2793	-18.2793	-4.19214	4.81033	5.09664	9.10429	9.18695	chr17	32120893	32166852	-	Notch3	AW229011|N3|hpbk	notch 3	protein-coding	18131	ENSMUSG00000038146	GO:0005509|GO:0005515|GO:0005634|GO:0005886|GO:0005887|GO:0006351|GO:0006355|GO:0007219|GO:0007275|GO:0016020|GO:0016021|GO:0019899|GO:0030154|GO:0030900|GO:0045596|GO:0045665|GO:0048661|GO:0048663|GO:0050793
11831	-17.2406	-4.10774	17.2406	down	0.0134779	0.000339387	down	17.2406	-17.2406	-4.10774	0	0	3.98293	4.23255	chr15	99601400	99605477	+	Aqp6	AI790337	aquaporin 6	protein-coding	11831	ENSMUSG00000043144	GO:0005215|GO:0005887|GO:0006810|GO:0006833|GO:0015112|GO:0015250|GO:0015706|GO:0016020|GO:0016021|GO:0031410|GO:0055085
71624	-17.0366	-4.09057	17.0366	down	0.0233281	0.00131307	down	17.0366	-17.0366	-4.09057	0	0	4.31475	3.86639	chr8	10899922	10903874	+	4833411C07Rik		RIKEN cDNA 4833411C07 gene	miscRNA	71624
100039293	-16.9416	-4.0825	16.9416	down	0.0231427	0.00118815	down	16.9416	-16.9416	-4.0825	4.85784	5.28267	9.1253	9.18021	chr14	26258468	26269434	+	Gm10391	ENSMUSG00000072672	predicted gene 10391	protein-coding	100039293	ENSMUSG00000072672	GO:0003674|GO:0005575|GO:0008150
72243	-16.7489	-4.06599	16.7489	down	0.046247	0.00745861	down	16.7489	-16.7489	-4.06599	0	0	4.54409	3.58789	chr10	127667123	127668851	+	1700012D01Rik		RIKEN cDNA 1700012D01 gene	miscRNA	72243
100504145	-16.2812	-4.02514	16.2812	down	0.0395067	0.00448031	down	16.2812	-16.2812	-4.02514	1.8056	1.51112	6.03141	5.33557	chr3	96345287	96358480	+	Gm17580		predicted gene, 17580	miscRNA	100504145
13656	-16.2677	-4.02393	16.2677	down	0.0358666	0.00353548	down	16.2677	-16.2677	-4.02393	3.39056	3.62659	7.85169	7.21333	chr6	85511122	85513542	-	Egr4	NGF1-C|NGFI-C|NGFIC|pAT133	early growth response 4	protein-coding	13656	ENSMUSG00000071341	GO:0000977|GO:0003676|GO:0003677|GO:0005622|GO:0005634|GO:0006351|GO:0006355|GO:0008270|GO:0045944|GO:0046872
434228	-15.5926	-3.96279	15.5926	down	0.000392255	5.01385e-07	down	15.5926	-15.5926	-3.96279	0	0	3.96983	3.95575	chr7	113700890	113708440	-	Gm5600	EG434228|ENSMUSG00000073862	predicted gene 5600	protein-coding	434228		GO:0003674|GO:0005575|GO:0008150
NEWGENE42	-15.2111	-3.92706	15.2111	down	0.0424376	0.00585996	down	15.2111	-15.2111	-3.92706	3.85	3.13993	7.63683	7.20721	chr13	44010590	44018574		NEWGENE42
270152	-15.135	-3.91981	15.135	down	0.0487006	0.00831181	down	15.135	-15.135	-3.91981	0	0.926152	4.24336	4.52242	chr9	45079183	45108531	+	Amica1	AMICA|Crea7|Gm638	adhesion molecule, interacts with CXADR antigen 1	protein-coding	270152	ENSMUSG00000048534	GO:0005886|GO:0005923|GO:0007155|GO:0007157|GO:0016020|GO:0016021|GO:0030054|GO:0030593|GO:0050839|GO:0070633
278672	-14.7512	-3.88276	14.7512	down	0.00880602	0.000148076	down	14.7512	-14.7512	-3.88276	5.06771	5.22417	9.05402	9.00338	chr14	25983005	25990166	+	Duxbl	1110051B16Rik|Duxl	double homeobox B-like	protein-coding	278672	ENSMUSG00000048502	GO:0003674|GO:0005575|GO:0008150
18424	-14.5847	-3.86639	14.5847	down	0.020984	0.000931168	down	14.5847	-14.5847	-3.86639	6.96136	6.6248	10.5892	10.7298	chr14	48658184	48667506	-	Otx2	E130306E05Rik	orthodenticle homolog 2 (Drosophila)	protein-coding	18424	ENSMUSG00000021848	GO:0001077|GO:0001708|GO:0003677|GO:0005515|GO:0005634|GO:0005737|GO:0006357|GO:0006461|GO:0007411|GO:0007417|GO:0007492|GO:0009887|GO:0009952|GO:0009953|GO:0022037|GO:0030154|GO:0030182|GO:0030426|GO:0030900|GO:0030901|GO:0032525|GO:0042472|GO:0042706|GO:0043234|GO:0045165|GO:0045944|GO:0046982|GO:0048663|GO:0048852|GO:0048856|GO:0090009
11650	-14.2907	-3.837	14.2907	down	0.0222066	0.00101238	down	14.2907	-14.2907	-3.837	0	0	4.02472	3.64929	chr1	87086691	87089928	-	Alppl2	Akp5|C77216|D1Ertd816e|EAP	alkaline phosphatase, placental-like 2	protein-coding	11650	ENSMUSG00000026246	GO:0003824|GO:0004035|GO:0005886|GO:0008152|GO:0009986|GO:0016020|GO:0016311|GO:0016787|GO:0016791|GO:0030016|GO:0031225|GO:0046872
68239	-14.1687	-3.82464	14.1687	down	0.0448591	0.00696996	down	14.1687	-14.1687	-3.82464	4.79205	4.31403	8.74281	8.01255	chr11	100262882	100269871	-	Krt42	2410039E07Rik|K17n|Ka22|ecat6	keratin 42	protein-coding	68239	ENSMUSG00000053654	GO:0005198|GO:0005737|GO:0005882|GO:0008150
15209	-14.1568	-3.82342	14.1568	down	0.00796324	0.000125165	down	14.1568	-14.1568	-3.82342	8.66934	8.8106	12.5374	12.5894	chr14	27000362	27002325	+	Hesx1	HES-1|Rpx	homeobox gene expressed in ES cells	protein-coding	15209	ENSMUSG00000040726	GO:0003677|GO:0003682|GO:0003700|GO:0005515|GO:0005634|GO:0006351|GO:0006355|GO:0007275|GO:0007420|GO:0008022|GO:0008134|GO:0030916|GO:0043565|GO:0043584|GO:0045892|GO:0047485|GO:0048853
320749	-13.9085	-3.79789	13.9085	down	0.0303475	0.00246433	down	13.9085	-13.9085	-3.79789	0	0	4.07202	3.52376	chr7	4467245	4470884	-	D630041G03Rik		RIKEN cDNA D630041G03 gene	miscRNA	320749
16687	-13.8018	-3.78678	13.8018	down	0.0434721	0.00635441	down	13.8018	-13.8018	-3.78678	0	0	4.20152	3.37204	chr15	101689928	101694305	-	Krt6a	2310016L08Rik|Krt2-6a|Krt2-6c|MK6a|mK6[a]	keratin 6A	protein-coding	16687	ENSMUSG00000058354	GO:0002009|GO:0005198|GO:0005882|GO:0016055|GO:0031424|GO:0045095|GO:0045109
111507	-13.3373	-3.7374	13.3373	down	0.0474877	0.0078711	down	13.3373	-13.3373	-3.7374	4.4725	3.99632	7.58983	8.35377	chr12	113254899	116009879	-	Igh		immunoglobulin heavy chain complex	protein-coding	111507
320202	-13.2659	-3.72965	13.2659	down	0.0127712	0.000304776	down	13.2659	-13.2659	-3.72965	8.89572	8.91383	12.7422	12.5267	chr1	180893119	180899102	+	Lefty2	6030463A22Rik|AV214969|Ebaf|Lefta|Leftb	left-right determination factor 2	protein-coding	320202	ENSMUSG00000066652	GO:0005125|GO:0005160|GO:0005576|GO:0005615|GO:0007275|GO:0008083|GO:0016049|GO:0040007
433481	-12.5455	-3.64909	12.5455	down	6.57603e-06	3.24689e-09	down	12.5455	-12.5455	-3.64909	0	0	3.6489	3.64929	chr2	144173150	144189290	-	Gm5535	EG433481	predicted gene 5535	protein-coding	433481
233067	-12.2378	-3.61327	12.2378	down	0.0104108	0.000212353	down	12.2378	-12.2378	-3.61327	0	0	3.70279	3.52376	chr7	30355514	30362772	-	Lrfn3	A530045B06Rik|SALM4	leucine rich repeat and fibronectin type III domain containing 3	protein-coding	233067	ENSMUSG00000036957	GO:0005886|GO:0007155|GO:0016020|GO:0016021|GO:0030054|GO:0042995|GO:0045202|GO:0045211
12159	-12.1688	-3.60512	12.1688	down	0.02379	0.00136894	down	12.1688	-12.1688	-3.60512	4.12897	4.51112	7.9882	7.86212	chr14	46383520	46390599	-	Bmp4	Bmp-4|Bmp2b|Bmp2b-1|Bmp2b1	bone morphogenetic protein 4	protein-coding	12159	ENSMUSG00000021835	GO:0000122|GO:0000186|GO:0001501|GO:0001503|GO:0001525|GO:0001541|GO:0001568|GO:0001649|GO:0001654|GO:0001656|GO:0001657|GO:0001658|GO:0001707|GO:0001759|GO:0001822|GO:0001843|GO:0001934|GO:0001936|GO:0001938|GO:0001944|GO:0001958|GO:0002043|GO:0002062|GO:0002244|GO:0002320|GO:0003014|GO:0003130|GO:0003139|GO:0003323|GO:0003337|GO:0005125|GO:0005515|GO:0005576|GO:0005578|GO:0005615|GO:0005737|GO:…
67543	-12.1448	-3.60226	12.1448	down	0.025728	0.00161329	down	12.1448	-12.1448	-3.60226	0	0	3.81827	3.38626	chr17	9666497	9669704	-	Pabpc6	4932702K14Rik|AI428050|Pabpc3	poly(A) binding protein, cytoplasmic 6	protein-coding	67543	ENSMUSG00000046173	GO:0003674|GO:0005575|GO:0008150
13590	-12.1242	-3.59981	12.1242	down	0.0231427	0.00121467	down	12.1242	-12.1242	-3.59981	10.0815	9.70018	13.4928	13.4885	chr1	180935039	180938401	+	Lefty1	AI450052|Ebaf|Leftb|Stra3|Tgfb4|lefty|lefty-1	left right determination factor 1	protein-coding	13590	ENSMUSG00000038793	GO:0000122|GO:0003007|GO:0005125|GO:0005160|GO:0005576|GO:0005615|GO:0007275|GO:0007368|GO:0008083|GO:0008285|GO:0009948|GO:0016049|GO:0032526|GO:0038100|GO:0040007|GO:0042074|GO:1900108|GO:1900124
18416	-12.1039	-3.5974	12.1039	down	0.00880602	0.000150046	down	12.1039	-12.1039	-3.5974	0	0	3.67402	3.52078	chrX	10252359	10321024	+	Otc	AI265390|Sf|spf	ornithine transcarbamylase	protein-coding	18416	ENSMUSG00000031173	GO:0000050|GO:0004585|GO:0005543|GO:0005737|GO:0005739|GO:0005743|GO:0006520|GO:0006526|GO:0006591|GO:0008652|GO:0016597|GO:0016740|GO:0016743|GO:0019240|GO:0042301|GO:0055081|GO:0070207
18741	-11.9923	-3.58404	11.9923	down	0.0138025	0.000357743	down	11.9923	-11.9923	-3.58404	7.94831	7.99301	11.4455	11.6639	chr3	129199918	129219590	+	Pitx2	9430085M16Rik|Brx1|Brx1a|Brx1b|Munc30|Otlx2|Pitx2a|Pitx2b|Pitx2c|Pitx2cbeta|Ptx2|Rieg	paired-like homeodomain transcription factor 2	protein-coding	18741	ENSMUSG00000028023	GO:0000122|GO:0000976|GO:0000978|GO:0000981|GO:0001077|GO:0001078|GO:0001085|GO:0001102|GO:0001105|GO:0001191|GO:0001569|GO:0001570|GO:0001701|GO:0001764|GO:0002074|GO:0003171|GO:0003253|GO:0003350|GO:0003677|GO:0003682|GO:0003700|GO:0005515|GO:0005634|GO:0005667|GO:0005737|GO:0006355|GO:0006357|GO:0007275|GO:0007368|GO:0007507|GO:0007519|GO:0007520|GO:0008134|GO:0009653|GO:0009887|GO:0016055|GO:…
320007	-11.9678	-3.58109	11.9678	down	0.0232509	0.00127067	down	11.9678	-11.9678	-3.58109	1.39056	1.51112	5.21577	4.8481	chr16	44240180	44332996	-	Sidt1	AW045928|B830021E24Rik	SID1 transmembrane family, member 1	protein-coding	320007	ENSMUSG00000022696	GO:0003674|GO:0005575|GO:0008150|GO:0016020|GO:0016021
211666	-11.7465	-3.55416	11.7465	down	0.0231427	0.00119726	down	11.7465	-11.7465	-3.55416	5.19058	5.49249	9.00622	8.78519	chr3	51661193	51682675	+	Mgst2	GST2|MGST-II	microsomal glutathione S-transferase 2	protein-coding	211666	ENSMUSG00000074604	GO:0004364|GO:0004464|GO:0004602|GO:0005737|GO:0005783|GO:0005886|GO:0006691|GO:0006750|GO:0016740|GO:0019370|GO:0043231|GO:0055114
19009	-11.5623	-3.53136	11.5623	down	0.037952	0.00410376	down	11.5623	-11.5623	-3.53136	6.08125	5.53487	9.17494	9.50389	chr15	100575318	100599984	-	Pou6f1	2310038G18Rik|Brn5.0|C79593|Emb|cns-1	POU domain, class 6, transcription factor 1	protein-coding	19009	ENSMUSG00000009739	GO:0003677|GO:0003700|GO:0005634|GO:0006351|GO:0006355|GO:0043565
19132	-11.5314	-3.52749	11.5314	down	0.020984	0.000884437	down	11.5314	-11.5314	-3.52749	0	0	3.69019	3.3648	chr15	99055174	99058978	+	Prph	Prph1	peripherin	protein-coding	19132	ENSMUSG00000023484	GO:0005515|GO:0005882|GO:0005883|GO:0030424|GO:0042622|GO:0043025|GO:0044299|GO:0045098|GO:0045104
26906	-11.3333	-3.5025	11.3333	down	0.0308956	0.00257427	down	11.3333	-11.3333	-3.5025	1.8056	1.92615	5.11783	5.61892	chr15	75966946	75968565	-	Eif2s3x-ps1		eukaryotic translation initiation factor 2, subunit 3, pseudogene 1	pseudo	26906
NEWGENE90	-11.2655	-3.49384	11.2655	down	0.0335616	0.00307667	down	11.2655	-11.2655	-3.49384	5.48399	6.02964	9.30387	9.19744	chr10	56432001	56459753		NEWGENE90
13041	-11.2051	-3.48609	11.2051	down	0.0170604	0.000545952	down	11.2051	-11.2051	-3.48609	5.70759	5.48854	9.15472	9.01359	chr19	5465240	5468498	-	Ctsw	lymphopain	cathepsin W	protein-coding	13041	ENSMUSG00000024910	GO:0006508|GO:0008233|GO:0008234|GO:0016787
107753	-11.163	-3.48065	11.163	down	0.0350218	0.00338139	down	11.163	-11.163	-3.48065	3.49041	2.92615	6.62795	6.74992	chr15	78850860	78855529	-	Lgals2	2200008F12Rik|AI324147	lectin, galactose-binding, soluble 2	protein-coding	107753	ENSMUSG00000043501	GO:0016936|GO:0030246
12311	-10.873	-3.44268	10.873	down	0.0258774	0.00164907	down	10.873	-10.873	-3.44268	0	0	3.6511	3.23425	chr6	3685720	3764713	-	Calcr	Clr	calcitonin receptor	protein-coding	12311	ENSMUSG00000023964	GO:0001669|GO:0004871|GO:0004872|GO:0004930|GO:0004948|GO:0005886|GO:0007165|GO:0007186|GO:0007188|GO:0007189|GO:0007204|GO:0008565|GO:0015031|GO:0016020|GO:0016021|GO:0030279|GO:0030316|GO:0030424|GO:0030819|GO:0031623|GO:0032841|GO:0043005|GO:0043025|GO:0043488|GO:0044442|GO:0045124|GO:0045762|GO:0051384|GO:0072659
NEWGENE41	-10.8389	-3.43815	10.8389	down	0.0484772	0.00819944	down	10.8389	-10.8389	-3.43815	4.09985	3.25671	7.12457	7.10828	chr13	37438033	37439877		NEWGENE41
237320	-10.8291	-3.43684	10.8291	down	0.0429614	0.00620683	down	10.8291	-10.8291	-3.43684	0	0	3.80936	3.06433	chr10	21377300	21396578	+	Aldh8a1	Raldh4	aldehyde dehydrogenase 8 family, member A1	protein-coding	237320	ENSMUSG00000037542	GO:0001758|GO:0005622|GO:0005737|GO:0008152|GO:0016491|GO:0016620|GO:0042573|GO:0042574|GO:0042904|GO:0055114
12023	-10.6517	-3.41301	10.6517	down	0.00415007	1.50736e-05	down	10.6517	-10.6517	-3.41301	0	0	3.43975	3.38626	chr9	31846044	31913285	-	Barx2	2310006E12Rik|Barx2b	BarH-like homeobox 2	protein-coding	12023	ENSMUSG00000032033	GO:0000122|GO:0000976|GO:0001502|GO:0003677|GO:0003682|GO:0003700|GO:0005515|GO:0005634|GO:0005667|GO:0006351|GO:0006355|GO:0014902|GO:0042637|GO:0043565|GO:0045944
114654	-10.5849	-3.40393	10.5849	down	0.00512523	2.96783e-05	down	10.5849	-10.5849	-3.40393	0	0	3.43975	3.36811	chr17	35071348	35074464	-	Ly6g6d	A930024F17Rik|G6d|G6f|MEGT1|NG25|NG32	lymphocyte antigen 6 complex, locus G6D	protein-coding	114654	ENSMUSG00000073413	GO:0003674|GO:0005575|GO:0005886|GO:0008150|GO:0016020|GO:0031225|GO:0042995
19123	-10.4747	-3.38884	10.4747	down	0.0275066	0.00198739	down	10.4747	-10.4747	-3.38884	4.69756	4.73351	7.88248	8.32626	chr18	32123126	32139570	-	Proc	PC	protein C	protein-coding	19123	ENSMUSG00000024386	GO:0003824|GO:0004252|GO:0005509|GO:0005576|GO:0005615|GO:0006508|GO:0007596|GO:0007599|GO:0008152|GO:0008233|GO:0008236|GO:0016787|GO:0030195|GO:0043066
NEWGENE62	-10.3919	-3.37738	10.3919	down	0.01209	0.000274592	down	10.3919	-10.3919	-3.37738	3.33132	3.35964	6.81536	6.63036	chr15	96115153	96116637		NEWGENE62
244237	-10.0418	-3.32795	10.0418	down	0.0348176	0.00327776	down	10.0418	-10.0418	-3.32795	0	0	3.60018	3.05571	chr7	143607685	143627845	-	Tnfrsf26	Tnfrh3|Tnfrsf24	tumor necrosis factor receptor superfamily, member 26	protein-coding	244237	ENSMUSG00000045362	GO:0003674|GO:0005575|GO:0008150|GO:0016020|GO:0016021
238330	-10.0143	-3.32399	10.0143	down	0.0448591	0.00695658	down	10.0143	-10.0143	-3.32399	5.28978	6.03468	9.05612	8.91632	chr12	86880703	86884814	-	Irf2bpl	6430527G18Rik|Eap1	interferon regulatory factor 2 binding protein-like	protein-coding	238330	ENSMUSG00000034168	GO:0003674|GO:0005575|GO:0005634|GO:0008150|GO:0046872
67790	-9.91327	-3.30936	9.91327	down	0.0316611	0.00270964	down	9.91327	-9.91327	-3.30936	2.57114	2.92615	5.88336	6.23265	chrX	75572058	75578204	-	Rab39b	6330580M05Rik	RAB39B, member RAS oncogene family	protein-coding	67790	ENSMUSG00000031202	GO:0000166|GO:0005525|GO:0005622|GO:0005737|GO:0005794|GO:0005886|GO:0006810|GO:0007264|GO:0015031|GO:0016020|GO:0016192|GO:0050808
68922	-9.79004	-3.29131	9.79004	down	0.0255291	0.00157981	down	9.79004	-9.79004	-3.29131	6.82546	6.47841	9.85308	10.0334	chr4	41569794	41638158	+	Dnaic1	1110066F04Rik|BB124644|Dnai1	dynein, axonemal, intermediate chain 1	protein-coding	68922	ENSMUSG00000061322	GO:0003351|GO:0003774|GO:0005737|GO:0005856|GO:0005874|GO:0005929|GO:0030286|GO:0042995
328561	-9.7171	-3.28053	9.7171	down	0.0429614	0.00619779	down	9.7171	-9.7171	-3.28053	0	0	2.92518	3.63587	chr15	77584158	77596125	-	Apol10b	9130218O11Rik	apolipoprotein L 10B	protein-coding	328561	ENSMUSG00000050014	GO:0003674|GO:0005575|GO:0008150
23937	-9.52713	-3.25204	9.52713	down	0.0248177	0.0014786	down	9.52713	-9.52713	-3.25204	0	0	3.43975	3.06433	chr3	86545581	86548283	-	Mab21l2		mab-21-like 2 (C. elegans)	protein-coding	23937	ENSMUSG00000057777	GO:0005634|GO:0007275|GO:0008284|GO:0010172|GO:0043010
100093694.chr3.2	-9.42845	-3.23702	9.42845	down	0.0447649	0.0068002	down	9.42845	-9.42845	-3.23702	0	0	3.60236	2.87168	chr3	96377033	96385523	+	Trnag-ccc		transfer RNA glycine (anticodon CCC)	tRNA	100093694
17063	-9.38868	-3.23092	9.38868	down	0.0303913	0.00250302	down	9.38868	-9.38868	-3.23092	2.12753	1.92615	5.04564	5.46989	chr16	33794037	33819927	+	Muc13	114/A10|14/A10|AI159736|Lrrp|Ly64|NJ-1	mucin 13, epithelial transmembrane	protein-coding	17063	ENSMUSG00000022824	GO:0005576|GO:0005886|GO:0016020|GO:0016021
100038882	-9.38472	-3.23031	9.38472	down	0.0491629	0.00841497	down	9.38472	-9.38472	-3.23031	3.89306	3.09162	6.71709	6.72822	chr4	156199424	156200818	-	Isg15	G1p2|IGI15|IP17|Irfp|UCRP	ISG15 ubiquitin-like modifier	protein-coding	100038882	ENSMUSG00000035692	GO:0005515|GO:0005576|GO:0005737|GO:0009615|GO:0019941|GO:0031386|GO:0032020
217341	-9.37721	-3.22916	9.37721	down	0.0231427	0.00123614	down	9.37721	-9.37721	-3.22916	0	0	3.40152	3.05679	chr11	116441325	116454347	-	Qrich2	Gm66	glutamine rich 2	protein-coding	217341	ENSMUSG00000070331	GO:0003674|GO:0005575|GO:0008150
231760	-9.36627	-3.22747	9.36627	down	0.00512523	3.03667e-05	down	9.36627	-9.36627	-3.22747	6.92437	6.9926	10.1896	10.1824	chr5	128757794	128953362	-	Rimbp2	A930033C01Rik|mKIAA0318	RIMS binding protein 2	protein-coding	231760	ENSMUSG00000029420	GO:0005886|GO:0010923|GO:0016020|GO:0030054|GO:0045202
11937	-9.35343	-3.22549	9.35343	down	0.0330916	0.00301179	down	9.35343	-9.35343	-3.22549	3.20263	2.74173	6.30503	6.09032	chr7	126445860	126463073	-	Atp2a1	SERCA1	ATPase, Ca++ transporting, cardiac muscle, fast twitch 1	protein-coding	11937	ENSMUSG00000030730	GO:0000166|GO:0003824|GO:0005338|GO:0005388|GO:0005509|GO:0005524|GO:0005783|GO:0005789|GO:0006200|GO:0006754|GO:0006810|GO:0006811|GO:0006812|GO:0006816|GO:0006937|GO:0006942|GO:0008152|GO:0008637|GO:0015662|GO:0015780|GO:0016020|GO:0016021|GO:0016529|GO:0016787|GO:0016820|GO:0031448|GO:0031673|GO:0031674|GO:0032470|GO:0032471|GO:0034976|GO:0042803|GO:0043231|GO:0043434|GO:0045988|GO:0046872|GO:…
393082	-9.27138	-3.21278	9.27138	down	0.0258181	0.00162319	down	9.27138	-9.27138	-3.21278	0.554063	0.581504	3.97325	3.58789	chr15	100353200	100361819	+	Mettl7a2	Gm921|UbiE2|Ubie	methyltransferase like 7A2	protein-coding	393082	ENSMUSG00000056487	GO:0003674|GO:0005575|GO:0008150
16622	-9.03823	-3.17604	9.03823	down	0.00759511	0.000106252	down	9.03823	-9.03823	-3.17604	0	0	3.11783	3.23425	chr7	44216475	44220703	+	Klk1b5	Klk5|mGK-5	kallikrein 1-related peptidase b5	protein-coding	16622	ENSMUSG00000066512	GO:0003824|GO:0004252|GO:0006508|GO:0008233|GO:0008236|GO:0016787
13139	-8.99626	-3.16933	8.99626	down	0.0177151	0.000612274	down	8.99626	-8.99626	-3.16933	7.58951	7.40103	10.5832	10.746	chr10	128720136	128744056	-	Dgka	80kDa|AW146112|Dagk1	diacylglycerol kinase, alpha	protein-coding	13139	ENSMUSG00000025357	GO:0000166|GO:0004143|GO:0005509|GO:0005524|GO:0005543|GO:0005829|GO:0005886|GO:0007205|GO:0016301|GO:0016310|GO:0016740|GO:0035556|GO:0046872
242838	-8.96259	-3.16392	8.96259	down	0.0366003	0.00378894	down	8.96259	-8.96259	-3.16392	0	0	3.43975	2.88808	chr5	3845173	3866596	+	Lrrd1	4932412H11Rik	leucine rich repeats and death domain containing 1	protein-coding	242838	ENSMUSG00000040367	GO:0003674|GO:0005575|GO:0008150
68527	-8.93297	-3.15914	8.93297	down	0.0476534	0.0079434	down	8.93297	-8.93297	-3.15914	4.60121	3.92615	7.60172	7.24393	chr2	4976122	4985748	+	Ucma	1110017I16Rik|AW121955|Grp	upper zone of growth plate and cartilage matrix associated	protein-coding	68527	ENSMUSG00000026668	GO:0003674|GO:0005576|GO:0005578|GO:0005615|GO:0005737|GO:0005794|GO:0005856|GO:0016235|GO:0031012|GO:0045668|GO:0048471
100504307	-8.79043	-3.13593	8.79043	down	0.0402915	0.00476073	down	8.79043	-8.79043	-3.13593	3.71249	3.38558	6.93929	6.43065	chr8	105289989	105291318	+	Gm20163		predicted gene, 20163	miscRNA	100504307
18119	-8.77023	-3.13261	8.77023	down	0.0455672	0.00717871	down	8.77023	-8.77023	-3.13261	6.4054	6.87881	9.50063	10.0488	chr10	61417972	61425337	+	Nodal	Tg.413d	nodal	protein-coding	18119	ENSMUSG00000037171	GO:0000122|GO:0001701|GO:0001702|GO:0001707|GO:0001829|GO:0001831|GO:0001842|GO:0001889|GO:0001890|GO:0001892|GO:0001944|GO:0001947|GO:0002085|GO:0005125|GO:0005515|GO:0005576|GO:0005615|GO:0007179|GO:0007275|GO:0007368|GO:0007369|GO:0007399|GO:0007420|GO:0007492|GO:0007507|GO:0008083|GO:0008284|GO:0008285|GO:0009880|GO:0009948|GO:0009952|GO:0009966|GO:0010085|GO:0010575|GO:0010862|GO:0016477|GO:…
NEWGENE66	-8.69667	-3.12046	8.69667	down	0.0196383	0.000756313	down	8.69667	-8.69667	-3.12046	6.74953	6.95579	9.8869	10.0593	chr8	47737836	47758240		NEWGENE66
18578	-8.65906	-3.11421	8.65906	down	0.0353502	0.0034284	down	8.65906	-8.65906	-3.11421	6.16557	6.47231	9.64289	9.22341	chr4	102087741	102607262	+	Pde4b	Dpde4|R74983|dunce	phosphodiesterase 4B, cAMP specific	protein-coding	18578	ENSMUSG00000028525	GO:0001780|GO:0004115|GO:0005634|GO:0005737|GO:0005829|GO:0006198|GO:0006939|GO:0008152|GO:0016787|GO:0030593|GO:0035690|GO:0046872|GO:0048471|GO:0050900|GO:0071222|GO:0071944
70503	-8.56232	-3.098	8.56232	down	0.0170052	0.000531763	down	8.56232	-8.56232	-3.098	0.753134	0.926152	4.0126	3.86269	chr10	40630011	40681847	+	Ddo	5330420D20Rik|5730402C02Rik|AI467244	D-aspartate oxidase	protein-coding	70503	ENSMUSG00000063428	GO:0000166|GO:0003884|GO:0005102|GO:0005777|GO:0006531|GO:0006533|GO:0007320|GO:0007625|GO:0008445|GO:0016491|GO:0016641|GO:0042445|GO:0055114
21814	-8.33703	-3.05953	8.33703	down	0.0359744	0.00356636	down	8.33703	-8.33703	-3.05953	5.79282	5.46895	8.89349	8.48735	chr5	107106570	107289595	-	Tgfbr3	1110036H20Rik|AU015626|AW215636|TBRIII	transforming growth factor, beta receptor III	protein-coding	21814	ENSMUSG00000029287	GO:0001568|GO:0001701|GO:0001824|GO:0001837|GO:0001889|GO:0003347|GO:0005024|GO:0005114|GO:0005160|GO:0005515|GO:0005539|GO:0005576|GO:0005578|GO:0005615|GO:0005737|GO:0005783|GO:0005886|GO:0005887|GO:0006461|GO:0006468|GO:0006955|GO:0007179|GO:0007181|GO:0007243|GO:0008201|GO:0009790|GO:0009897|GO:0009986|GO:0010633|GO:0010719|GO:0015026|GO:0016020|GO:0016021|GO:0016049|GO:0017134|GO:0030165|GO:…
217082	-8.20777	-3.03699	8.20777	down	0.0466512	0.00758581	down	8.20777	-8.20777	-3.03699	5.78563	6.35107	8.88281	9.32787	chr11	90336535	90390917	-	Hlf	E230015K02Rik	hepatic leukemia factor	protein-coding	217082	ENSMUSG00000003949	GO:0003677|GO:0003700|GO:0005634|GO:0006351|GO:0006355|GO:0043565|GO:0046983|GO:0048511
68588	-8.1738	-3.03101	8.1738	down	0.0169812	0.000528217	down	8.1738	-8.1738	-3.03101	6.62365	6.78799	9.81243	9.66122	chr15	39076932	39087119	+	Cthrc1	1110014B07Rik	collagen triple helix repeat containing 1	protein-coding	68588	ENSMUSG00000054196	GO:0005109|GO:0005515|GO:0005615|GO:0005737|GO:0016477|GO:0017147|GO:0031012|GO:0032092|GO:0033690|GO:0043932|GO:0045669|GO:0060071|GO:0060122|GO:0090090|GO:0090103|GO:0090177
27220	-8.13927	-3.0249	8.13927	down	0.0130271	0.000313027	down	8.13927	-8.13927	-3.0249	0	0	3.11363	2.93617	chr13	99898484	99900683	-	Cartpt	Cart	CART prepropeptide	protein-coding	27220	ENSMUSG00000021647	GO:0000186|GO:0001678|GO:0005184|GO:0005576|GO:0005615|GO:0007186|GO:0007218|GO:0007268|GO:0008343|GO:0009267|GO:0030141|GO:0032099|GO:0032812|GO:0032922|GO:0045671|GO:0045777|GO:0045779|GO:0046850|GO:0050796|GO:0051971|GO:0070093|GO:0070253
NEWGENE108	-7.99352	-2.99883	7.99352	down	0.0387628	0.00431903	down	7.99352	-7.99352	-2.99883	4.45187	4.36242	7.13266	7.6793	chr1	90886465	90891726		NEWGENE108
277978	-7.93053	-2.98742	7.93053	down	0.0118193	0.000265437	down	7.93053	-7.93053	-2.98742	5.58039	5.61479	8.66473	8.50529	chr8	105289924	105296098	-	Exoc3l	C730015A04Rik|Exoc3l1	exocyst complex component 3-like	protein-coding	277978	ENSMUSG00000043251	GO:0000145|GO:0005515|GO:0006887|GO:0030072|GO:0030141|GO:0031410
71422	-7.83858	-2.97059	7.83858	down	0.040807	0.00512464	down	7.83858	-7.83858	-2.97059	1.39056	0.926152	3.94565	4.31226	chrX	6452376	6574663	-	5430428K19Rik		RIKEN cDNA 5430428K19 gene	miscRNA	71422
434410	-7.79921	-2.96333	7.79921	down	0.0479702	0.00805293	down	7.79921	-7.79921	-2.96333	0.236236	0.926152	3.43975	3.64929	chr9	65521106	65529806	-	Gm17749		predicted gene, 17749	miscRNA	434410
269023	-7.7698	-2.95788	7.7698	down	0.0403987	0.00485158	down	7.7698	-7.7698	-2.95788	1.49266	0.926152	4.11783	4.21674	chr18	54888045	54992591	-	Zfp608	4932417D18Rik|D430007A19Rik|Znf608	zinc finger protein 608	protein-coding	269023	ENSMUSG00000052713	GO:0005622|GO:0008150|GO:0008270|GO:0046872
100504347	-7.45581	-2.89837	7.45581	down	0.0141426	0.000377075	down	7.45581	-7.45581	-2.89837	4.02572	4.14803	7.05423	6.91625	chr12	27090237	27114995	-	Gm20187		predicted gene, 20187	miscRNA	100504347
NEWGENE31	-7.44105	-2.89551	7.44105	down	0.0432478	0.00630024	down	7.44105	-7.44105	-2.89551	4.99206	4.38233	7.49985	7.66555	chr12	110345617	110348615		NEWGENE31
77590	-7.43571	-2.89447	7.43571	down	0.0260059	0.00169357	down	7.43571	-7.43571	-2.89447	6.09907	6.37202	9.24318	9.01685	chr7	132236255	132317155	-	Chst15	4631426J05Rik|BRAG|GalNAcS-6ST|MAd5|mKIAA0598	carbohydrate (N-acetylgalactosamine 4-sulfate 6-O) sulfotransferase 15	protein-coding	77590	ENSMUSG00000030930	GO:0005794|GO:0008146|GO:0016020|GO:0016021|GO:0016740|GO:0019319|GO:0050656|GO:0050659
69211	-7.22558	-2.85311	7.22558	down	0.000189876	1.875e-07	down	7.22558	-7.22558	-2.85311	0	0	2.85636	2.84987	chr13	50261815	50262869	+	2310081J21Rik		RIKEN cDNA 2310081J21 gene	miscRNA	69211		GO:0003674|GO:0005575|GO:0008150
100041724	-7.13678	-2.83527	7.13678	down	0.0380505	0.00417668	down	7.13678	-7.13678	-2.83527	0	0	2.57726	3.09329	chr14	46379524	46383606	+	Gm15217	OTTMUSG00000019524	predicted gene 15217	miscRNA	100041724		GO:0003674|GO:0005575|GO:0008150
69051	-7.13324	-2.83456	7.13324	down	0.0255352	0.00158439	down	7.13324	-7.13324	-2.83456	9.69829	9.3649	12.3917	12.3406	chr1	180904274	180908088	+	Pycr2	1810018M05Rik|P5cr2	pyrroline-5-carboxylate reductase family, member 2	protein-coding	69051	ENSMUSG00000026520	GO:0000166|GO:0004735|GO:0005737|GO:0006561|GO:0008652|GO:0016491|GO:0055114
208795	-7.10555	-2.82895	7.10555	down	0.0401218	0.00469086	down	7.10555	-7.10555	-2.82895	7.10043	7.61705	10.1059	10.2695	chr1	180942518	180975104	+	Tmem63a	BC014795|Tmem64a	transmembrane protein 63a	protein-coding	208795	ENSMUSG00000026519	GO:0000166|GO:0003674|GO:0005764|GO:0005765|GO:0008150|GO:0016020|GO:0016021
78245	-6.92768	-2.79237	6.92768	down	0.0107539	0.000228824	down	6.92768	-6.92768	-2.79237	6.00502	6.10458	8.89845	8.7959	chr2	3336168	3340997	+	Acbd7	9230116B18Rik	acyl-Coenzyme A binding domain containing 7	protein-coding	78245	ENSMUSG00000026644	GO:0000062|GO:0003674|GO:0005575|GO:0008150|GO:0008289
13390	-6.90306	-2.78724	6.90306	down	0.0134779	0.000337196	down	6.90306	-6.90306	-2.78724	0	0	2.70279	2.87168	chr2	71529445	71533981	+	Dlx1	Dlx|Dlx-1	distal-less homeobox 1	protein-coding	13390	ENSMUSG00000041911	GO:0000122|GO:0000976|GO:0003677|GO:0003682|GO:0003700|GO:0005634|GO:0006355|GO:0007275|GO:0009954|GO:0021766|GO:0021879|GO:0021882|GO:0021892|GO:0021893|GO:0030154|GO:0042475|GO:0043524|GO:0043565|GO:0048706|GO:0048715
70784	-6.90306	-2.78724	6.90306	down	0.0134779	0.000337196	down	6.90306	-6.90306	-2.78724	0	0	2.70279	2.87168	chr9	65398488	65414853	+	Rasl12	4631404I11Rik	RAS-like, family 12	protein-coding	70784	ENSMUSG00000041696	GO:0000166|GO:0003924|GO:0005525|GO:0005575|GO:0006184|GO:0007165|GO:0007264|GO:0008150|GO:0016020
13809	-6.86418	-2.77909	6.86418	down	0.0499143	0.00886191	down	6.86418	-6.86418	-2.77909	6.08577	6.74705	9.07238	9.31861	chr3	129269177	129332749	-	Enpep	6030431M22Rik|APA|Bp-1/6C3|Ly-51|Ly51	glutamyl aminopeptidase	protein-coding	13809	ENSMUSG00000028024	GO:0001525|GO:0003081|GO:0004177|GO:0005886|GO:0005903|GO:0006508|GO:0006725|GO:0008152|GO:0008233|GO:0008237|GO:0008270|GO:0008283|GO:0009897|GO:0012506|GO:0016020|GO:0016021|GO:0016324|GO:0016477|GO:0016787|GO:0031410|GO:0031983|GO:0042277|GO:0045177|GO:0046872|GO:0070006
16891	-6.82776	-2.77141	6.82776	down	0.0462427	0.00742358	down	6.82776	-6.82776	-2.77141	5.72613	5.09732	8.26622	8.10005	chr18	74939322	74961263	-	Lipg	3110013K01Rik|EL|lipase|mEDL	lipase, endothelial	protein-coding	16891	ENSMUSG00000053846	GO:0003824|GO:0004465|GO:0004620|GO:0004806|GO:0005576|GO:0005615|GO:0006629|GO:0008152|GO:0008201|GO:0008283|GO:0008970|GO:0010983|GO:0016042|GO:0016787|GO:0032376|GO:0034375|GO:0042632|GO:0043691|GO:0050253|GO:0050746|GO:0055091
100504195	-6.77575	-2.76038	6.77575	down	0.0271096	0.00192748	down	6.77575	-6.77575	-2.76038	4.18339	4.07299	7.05877	6.71838	chr7	112368308	112413104	+	Micalcl	4921517J23Rik	MICAL C-terminal like	protein-coding	100504195	ENSMUSG00000030771	GO:0005737|GO:0007275|GO:0007283|GO:0030154|GO:0051019
17528	-6.68975	-2.74195	6.68975	down	0.0437552	0.00644518	down	6.68975	-6.68975	-2.74195	0	0	2.43975	3.04415	chr1	171150713	171161123	+	Mpz	Mpp|P-zero|P0	myelin protein zero	protein-coding	17528	ENSMUSG00000056569	GO:0005515|GO:0005886|GO:0016020|GO:0016021|GO:0045217
54631	-6.62113	-2.72708	6.62113	down	0.00759511	0.000104404	down	6.62113	-6.62113	-2.72708	6.43429	6.40643	9.09983	9.19504	chr7	30458313	30488609	+	Nphs1	NephrinB|nephrin	nephrosis 1 homolog, nephrin (human)	protein-coding	54631	ENSMUSG00000006649	GO:0000165|GO:0005515|GO:0005886|GO:0005887|GO:0007155|GO:0007254|GO:0007275|GO:0007517|GO:0007519|GO:0007520|GO:0016020|GO:0016021|GO:0019904|GO:0030507|GO:0030838|GO:0036057|GO:0042995|GO:0043234|GO:0044062|GO:0045121|GO:0051393
22415	-6.5921	-2.72074	6.5921	down	0.0227309	0.00109298	down	6.5921	-6.5921	-2.72074	8.17215	8.07687	10.7161	10.9744	chr11	103774175	103818021	+	Wnt3	Int-4|Wnt-3	wingless-related MMTV integration site 3	protein-coding	22415	ENSMUSG00000000125	GO:0000122|GO:0000902|GO:0001707|GO:0005102|GO:0005109|GO:0005110|GO:0005515|GO:0005576|GO:0005578|GO:0005615|GO:0005737|GO:0005769|GO:0005770|GO:0005886|GO:0007165|GO:0007223|GO:0007267|GO:0007275|GO:0007411|GO:0008284|GO:0009880|GO:0009887|GO:0009948|GO:0009950|GO:0009952|GO:0010628|GO:0016055|GO:0019904|GO:0030917|GO:0031012|GO:0035115|GO:0035116|GO:0042472|GO:0044338|GO:0044339|GO:0045121|GO:…
75083	-6.56785	-2.71542	6.56785	down	0.04292	0.00613768	down	6.56785	-6.56785	-2.71542	1.39712	0.946067	4.07385	3.70018	chr2	126733052	126783460	-	Usp50	1700086G18Rik|4930511O11Rik	ubiquitin specific peptidase 50	protein-coding	75083	ENSMUSG00000027364	GO:0004221|GO:0005575|GO:0006508|GO:0006511|GO:0008233|GO:0008234|GO:0016787
104245	-6.51151	-2.70299	6.51151	down	0.0491724	0.0084247	down	6.51151	-6.51151	-2.70299	0.805601	1.41158	3.66748	3.95569	chr7	49910299	49959493	+	Slc6a5	Glyt2|prestin	solute carrier family 6 (neurotransmitter transporter, glycine), member 5	protein-coding	104245	ENSMUSG00000039728	GO:0006810|GO:0015187|GO:0015293|GO:0015816|GO:0016020|GO:0016021
19419	-6.47966	-2.69592	6.47966	down	0.0467721	0.00762086	down	6.47966	-6.47966	-2.69592	4.43361	5.02143	7.29677	7.55011	chr2	117279993	117342877	-	Rasgrp1	Rasgrp	RAS guanyl releasing protein 1	protein-coding	19419	ENSMUSG00000027347	GO:0005085|GO:0005509|GO:0005622|GO:0005737|GO:0005783|GO:0005794|GO:0005886|GO:0007264|GO:0016020|GO:0030154|GO:0035556|GO:0046872|GO:0051056
74644	-6.39099	-2.67604	6.39099	down	0.00512523	2.63736e-05	down	6.39099	-6.39099	-2.67604	0	0	2.70279	2.64929	chr18	21652563	21656105	+	4930426D05Rik		RIKEN cDNA 4930426D05 gene	protein-coding	74644
12985	-6.33568	-2.6635	6.33568	down	0.00498238	2.05003e-05	down	6.33568	-6.33568	-2.6635	0	0	2.68736	2.63964	chr11	98701313	98703629	+	Csf3	Csfg|G-CSF|MGI-IG	colony stimulating factor 3 (granulocyte)	protein-coding	12985	ENSMUSG00000038067	GO:0005125|GO:0005576|GO:0005615|GO:0006955|GO:0008083|GO:0008284|GO:0019899|GO:0030851|GO:1901215
243653	-6.3016	-2.65572	6.3016	down	0.0345335	0.00323396	down	6.3016	-6.3016	-2.65572	0	0	2.43975	2.87168	chr6	129426684	129452000	-	Clec1a	5930406N14Rik	C-type lectin domain family 1, member a	protein-coding	243653	ENSMUSG00000033082	GO:0005575|GO:0008150|GO:0016020|GO:0016021|GO:0030246
70393	-6.3016	-2.65572	6.3016	down	0.0345335	0.00323396	down	6.3016	-6.3016	-2.65572	0	0	2.43975	2.87168	chr11	88098058	88100107	+	2210416O15Rik		RIKEN cDNA 2210416O15 gene	miscRNA	70393
14009	-6.19827	-2.63187	6.19827	down	0.0170604	0.000550337	down	6.19827	-6.19827	-2.63187	7.10603	7.23771	9.7302	9.87727	chr12	38780258	38868215	+	Etv1	ER81|Etsrp81	ets variant gene 1	protein-coding	14009	ENSMUSG00000004151	GO:0003677|GO:0003700|GO:0005634|GO:0006351|GO:0006355|GO:0007411|GO:0007517|GO:0007638|GO:0043565|GO:0045893
242509	-6.19176	-2.63035	6.19176	down	0.0174402	0.000591291	down	6.19176	-6.19176	-2.63035	9.16573	9.36699	11.912	11.8814	chr4	84272542	84675086	-	Bnc2	5031434M05Rik|8430420F16Rik	basonuclin 2	protein-coding	242509	ENSMUSG00000028487	GO:0003677|GO:0005622|GO:0005634|GO:0005737|GO:0005886|GO:0006351|GO:0006355|GO:0008150|GO:0008270|GO:0046872
100041151	-6.14973	-2.62052	6.14973	down	0.0375431	0.00401126	down	6.14973	-6.14973	-2.62052	0	0	2.85479	2.38626	chr14	6736742	6875160	-	Gm3636	100042043	predicted gene 3636	protein-coding	100041151	ENSMUSG00000091754
16978	-6.06587	-2.60071	6.06587	down	0.00739363	7.99822e-05	down	6.06587	-6.06587	-2.60071	9.95308	10.0227	12.5648	12.6123	chr1	90998727	91128944	+	Lrrfip1	AU024550|Fliiap1	leucine rich repeat (in FLII) interacting protein 1	protein-coding	16978	ENSMUSG00000026305	GO:0003677|GO:0005515|GO:0005634|GO:0005737|GO:0006351|GO:0006355
207818	-6.06548	-2.60062	6.06548	down	0.020984	0.000915866	down	6.06548	-6.06548	-2.60062	5.96062	5.94121	8.67294	8.43014	chr15	100621340	100636865	-	Smagp		small cell adhesion glycoprotein	protein-coding	207818	ENSMUSG00000053559	GO:0003674|GO:0005634|GO:0005886|GO:0008150|GO:0016020|GO:0016021|GO:0030054|GO:0031410
NEWGENE24	-5.90276	-2.56139	5.90276	down	0.0478881	0.00802339	down	5.90276	-5.90276	-2.56139	5.4511	4.82894	7.69699	7.70583	chr12	12993268	12998102		NEWGENE24
100217443	-5.88158	-2.5562	5.88158	down	0.0206922	0.000865012	down	5.88158	-5.88158	-2.5562	2.66954	2.4367	5.11821	5.10044	chr2	167065293	167065358	+	Snord12	MBII-99	small nucleolar RNA, C/D box 12	snoRNA	100217443		GO:0003674|GO:0005575|GO:0008150
21331	-5.80068	-2.53622	5.80068	down	0.0235753	0.00133863	down	5.80068	-5.80068	-2.53622	4.18873	4.07555	6.7966	6.54012	chr17	8372396	8422726	+	T2	brachyury2	brachyury 2	protein-coding	21331		GO:0003674|GO:0005575|GO:0014028
382044	-5.80057	-2.5362	5.80057	down	0.017142	0.00056807	down	5.80057	-5.80057	-2.5362	0	0	2.43975	2.63264	chr8	93056727	93080017	-	Ces1b	Gm5158	carboxylesterase 1B	protein-coding	382044	ENSMUSG00000078964	GO:0004091|GO:0005575|GO:0016787
231858	-5.72969	-2.51846	5.72969	down	0.0230572	0.00114603	down	5.72969	-5.72969	-2.51846	8.51371	8.72838	11.0661	11.2129	chr5	142484841	142551077	-	Radil	AI536456|D930005D10Rik	Ras association and DIL domains	protein-coding	231858	ENSMUSG00000029576	GO:0003674|GO:0005575|GO:0007155|GO:0007165|GO:0007275|GO:0008150
76969	-5.69602	-2.50996	5.69602	down	0.0316335	0.00270207	down	5.69602	-5.69602	-2.50996	3.52149	3.24808	6.02472	5.76477	chr2	92599707	92615252	+	Chst1	2610008E20Rik|AW125896|C6ST|GST-1|Gst1|KSGAL6ST	carbohydrate (keratan sulfate Gal-6) sulfotransferase 1	protein-coding	76969	ENSMUSG00000027221	GO:0000139|GO:0005794|GO:0005975|GO:0006012|GO:0006790|GO:0006954|GO:0008146|GO:0016020|GO:0016021|GO:0016740|GO:0042339|GO:0045130
12716	-5.65453	-2.49941	5.65453	down	0.0411029	0.00529529	down	5.65453	-5.65453	-2.49941	4.16469	3.99733	6.34215	6.81869	chr2	121357800	121363737	+	Ckmt1	Mt-CK|ScCKmit|UbCKmit|mi-CK	creatine kinase, mitochondrial 1, ubiquitous	protein-coding	12716	ENSMUSG00000000308	GO:0000166|GO:0003824|GO:0004111|GO:0005524|GO:0005739|GO:0005743|GO:0016020|GO:0016301|GO:0016310|GO:0016740|GO:0016772
71566	-5.58202	-2.48079	5.58202	down	0.000392255	5.55354e-07	down	5.58202	-5.58202	-2.48079	5.71394	5.71671	8.20048	8.19175	chr9	40685964	40784046	+	Clmp	9030425E11Rik|ACAM|ASP5|AW557819	CXADR-like membrane protein	protein-coding	71566	ENSMUSG00000032024	GO:0003674|GO:0005886|GO:0005923|GO:0008150|GO:0016020|GO:0016021|GO:0030054
100042202	-5.56805	-2.47717	5.56805	down	0.0196647	0.000767041	down	5.56805	-5.56805	-2.47717	1.7542	1.61321	4.24187	4.0799	chr11	23304165	23306302	-	Gm3718		predicted gene 3718	unknown	100042202
217328	-5.50189	-2.45993	5.50189	down	0.0366603	0.00380608	down	5.50189	-5.50189	-2.45993	3.16847	3.36664	5.91816	5.5368	chr11	115880237	115892604	+	Myo15b	E330039G21Rik|Gm688|Gm886|mKIAA1783	myosin XVB	pseudo	217328		GO:0003674|GO:0005575|GO:0008150
14049	-5.489	-2.45654	5.489	down	0.0359744	0.00364229	down	5.489	-5.489	-2.45654	7.41608	7.01777	9.60535	9.74158	chr2	165595028	165771631	+	Eya2	AI327163	eyes absent 2 homolog (Drosophila)	protein-coding	14049	ENSMUSG00000017897	GO:0000287|GO:0004721|GO:0004725|GO:0005634|GO:0005730|GO:0005737|GO:0005739|GO:0006281|GO:0006351|GO:0006355|GO:0006470|GO:0006915|GO:0006974|GO:0007275|GO:0014706|GO:0016568|GO:0016576|GO:0016787|GO:0035335|GO:0046872
78365	-5.4124	-2.43627	5.4124	down	0.0403987	0.00490871	down	5.4124	-5.4124	-2.43627	6.68122	7.13696	9.27646	9.41425	chr11	84525660	84535831	+	1500016L03Rik	Lhx1as	RIKEN cDNA 1500016L03 gene	miscRNA	78365		GO:0003674|GO:0005575|GO:0008150
66667	-5.37338	-2.42583	5.37338	down	0.0219308	0.000988977	down	5.37338	-5.37338	-2.42583	7.96617	8.14835	10.5573	10.4089	chr16	35770386	35828462	+	Hspbap1	3830421G21Rik	Hspb associated protein 1	protein-coding	66667	ENSMUSG00000022849	GO:0003674|GO:0005575|GO:0005737|GO:0008150
18285	-5.32583	-2.41301	5.32583	down	0.00528968	3.3458e-05	down	5.32583	-5.32583	-2.41301	0	0	2.43975	2.38626	chr15	38219203	38226735	+	Odf1		outer dense fiber of sperm tails 1	protein-coding	18285	ENSMUSG00000061923	GO:0001520|GO:0019904
215280	-5.32067	-2.41161	5.32067	down	0.00617274	4.67324e-05	down	5.32067	-5.32067	-2.41161	4.50604	4.44421	6.88701	6.88646	chr2	73429617	73529410	-	Wipf1	AI115543|D2Ertd120e|WIP|Waspip	WAS/WASL interacting protein family, member 1	protein-coding	215280	ENSMUSG00000075284	GO:0003779|GO:0005515|GO:0005737|GO:0005856|GO:0005884|GO:0015629|GO:0030036|GO:0030048|GO:0031410|GO:0046827
667055	-5.29397	-2.40435	5.29397	down	0.00528968	3.26193e-05	down	5.29397	-5.29397	-2.40435	0	0	2.43071	2.37799	chr17	7363712	7385305	-	Gm9992	ENSMUSG00000056133	predicted gene 9992	protein-coding	667055	ENSMUSG00000056133	GO:0003674|GO:0005575|GO:0008150
16869	-5.20478	-2.37984	5.20478	down	0.0260622	0.00172433	down	5.20478	-5.20478	-2.37984	9.23769	9.48991	11.6683	11.819	chr11	84519379	84525534	-	Lhx1	Lim1	LIM homeobox protein 1	protein-coding	16869	ENSMUSG00000018698	GO:0001071|GO:0001655|GO:0001657|GO:0001702|GO:0001705|GO:0001706|GO:0001764|GO:0001822|GO:0003677|GO:0003700|GO:0005515|GO:0005622|GO:0005634|GO:0006351|GO:0006355|GO:0006366|GO:0007267|GO:0007275|GO:0007389|GO:0007399|GO:0008045|GO:0008270|GO:0009653|GO:0009791|GO:0009880|GO:0009948|GO:0009952|GO:0009953|GO:0010468|GO:0010842|GO:0021527|GO:0021549|GO:0021702|GO:0021871|GO:0021937|GO:0030154|GO:…
100505386	-5.20141	-2.3789	5.20141	down	0.0448591	0.00685782	down	5.20141	-5.20141	-2.3789	6.86593	6.42225	9.17601	8.86998	chr3	67892220	68626482	+	Iqcj-schip1	Schip-1-iqcj	IQ motif containing J-schwannomin interacting protein 1 readthrough	protein-coding	100505386
NEWGENE151	-5.18605	-2.37464	5.18605	down	0.0231427	0.00121317	down	5.18605	-5.18605	-2.37464	4.03742	3.98715	6.5101	6.26374	chr17	27235070	27239423		NEWGENE151
67513	-5.17277	-2.37094	5.17277	down	0.0475107	0.00788978	down	5.17277	-5.17277	-2.37094	6.81288	6.26901	8.82383	8.99993	chr4	155249966	155256687	+	2610002J02Rik	Faap20	RIKEN cDNA 2610002J02 gene	protein-coding	67513	ENSMUSG00000073684
12609	-5.17119	-2.3705	5.17119	down	0.028842	0.00225682	down	5.17119	-5.17119	-2.3705	5.68427	6.00507	8.25225	8.17807	chr16	15887286	15889545	+	Cebpd		CCAAT/enhancer binding protein (C/EBP), delta	protein-coding	12609		GO:0003677|GO:0003700|GO:0005515|GO:0005634|GO:0006351|GO:0006355|GO:0006357|GO:0042803|GO:0043565|GO:0044212|GO:0045444|GO:0045669|GO:0045892|GO:0045944|GO:0046982|GO:0046983|GO:0048839
106672	-5.09278	-2.34845	5.09278	down	0.0197914	0.000785012	down	5.09278	-5.09278	-2.34845	5.67581	5.87231	8.15283	8.0922	chr17	27563769	27565727	-	AI413582	AI854251	expressed sequence AI413582	protein-coding	106672	ENSMUSG00000062753	GO:0003674|GO:0005575|GO:0005576|GO:0008150
64337	-5.08161	-2.34529	5.08161	down	0.0305584	0.00252977	down	5.08161	-5.08161	-2.34529	8.88841	8.61482	10.9939	11.1999	chr17	25717172	25719102	+	Gng13	1500031D04Rik|AB030194|Ggamma13	guanine nucleotide binding protein (G protein), gamma 13	protein-coding	64337	ENSMUSG00000025739	GO:0004871|GO:0005834|GO:0005886|GO:0007165|GO:0007186|GO:0007200|GO:0016020|GO:0050909
243911	-5.05033	-2.33638	5.05033	down	0.017166	0.00057892	down	5.05033	-5.05033	-2.33638	5.6181	5.6668	7.89262	8.06503	chr7	30447766	30457515	-	Kirrel2	C330019F22Rik|NEPH3|NLG1	kin of IRRE like 2 (Drosophila)	protein-coding	243911	ENSMUSG00000036915	GO:0001933|GO:0005515|GO:0005886|GO:0005911|GO:0016020|GO:0016021|GO:0016337|GO:0036057
75564	-5.03207	-2.33115	5.03207	down	0.00582286	3.83335e-05	down	5.03207	-5.03207	-2.33115	7.80305	7.75567	10.1243	10.0967	chr17	46129277	46144198	-	Rsph9	1700027N10Rik	radial spoke head 9 homolog (Chlamydomonas)	protein-coding	75564	ENSMUSG00000023966	GO:0003341|GO:0003674|GO:0005737|GO:0005856|GO:0005929|GO:0031514|GO:0035083|GO:0035085|GO:0042995
20514	-4.95428	-2.30867	4.95428	down	0.0268647	0.00187894	down	4.95428	-4.95428	-2.30867	5.78872	5.91903	8.02968	8.29541	chr7	16781346	16798274	+	Slc1a5	AAAT|ASCT2|ATBO|M7V1|M7VS1|R16|RDRC|Slc1a7	solute carrier family 1 (neutral amino acid transporter), member 5	protein-coding	20514	ENSMUSG00000001918	GO:0003333|GO:0005576|GO:0005794|GO:0005886|GO:0006860|GO:0015171|GO:0015175|GO:0015194|GO:0015804|GO:0015825
546143	-4.94955	-2.3073	4.94955	down	0.0494119	0.00852266	down	4.94955	-4.94955	-2.3073	7.64817	7.07424	9.69136	9.64565	chr9	72979725	72985376	-	Gm5918	EG546143	predicted gene 5918	protein-coding	546143
13819	-4.91016	-2.29577	4.91016	down	0.0481784	0.00811167	down	4.91016	-4.91016	-2.29577	6.9224	6.77312	8.87345	9.41361	chr17	86753864	86833410	+	Epas1	HIF-2alpha|HIF2A|HLF|HRF|MOP2|bHLHe73	endothelial PAS domain protein 1	protein-coding	13819	ENSMUSG00000024140	GO:0001077|GO:0001525|GO:0001666|GO:0001892|GO:0001974|GO:0002027|GO:0003677|GO:0003700|GO:0004871|GO:0005634|GO:0005667|GO:0005737|GO:0006351|GO:0006355|GO:0006979|GO:0007005|GO:0007165|GO:0007275|GO:0007601|GO:0008134|GO:0030097|GO:0030154|GO:0030218|GO:0030324|GO:0035035|GO:0042415|GO:0043129|GO:0043565|GO:0043619|GO:0045944|GO:0046982|GO:0046983|GO:0048469|GO:0048625
225651	-4.90414	-2.294	4.90414	down	0.0397274	0.00457688	down	4.90414	-4.90414	-2.294	4.59107	4.46584	6.61432	7.03058	chr18	67225530	67245830	-	Mppe1	A530095G11	metallophosphoesterase 1	protein-coding	225651	ENSMUSG00000062526	GO:0003674|GO:0005575|GO:0005794|GO:0006506|GO:0006810|GO:0008150|GO:0016020|GO:0016021|GO:0016192|GO:0016787|GO:0046872
241639	-4.88188	-2.28744	4.88188	down	0.0440842	0.00653814	down	4.88188	-4.88188	-2.28744	6.08057	5.6799	8.32334	8.01201	chr2	132904179	132946036	-	Fermt1	5830467P10Rik|Kindlin-1	fermitin family homolog 1 (Drosophila)	protein-coding	241639	ENSMUSG00000027356	GO:0005543|GO:0005737|GO:0005829|GO:0005856|GO:0005886|GO:0005925|GO:0007155|GO:0016020|GO:0030054|GO:0031941|GO:0042995|GO:0043616|GO:0051546|GO:0090162
15944	-4.87789	-2.28626	4.87789	down	0.0457448	0.00726718	down	4.87789	-4.87789	-2.28626	7.74265	7.44418	9.65979	10.0996	chr11	48865249	48871346	-	Irgm1	Ifi1|Iigp3|Iipg3|Irgm|LRG-47	immunity-related GTPase family M member 1	protein-coding	15944	ENSMUSG00000046879	GO:0000166|GO:0005525|GO:0005764|GO:0005768|GO:0005770|GO:0005783|GO:0005794|GO:0005886|GO:0006914|GO:0006952|GO:0016020|GO:0016787|GO:0016817|GO:0031410|GO:0042995|GO:0045087
216850	-4.87022	-2.28399	4.87022	down	0.0457448	0.00725169	down	4.87022	-4.87022	-2.28399	6.65286	7.12796	9.29237	9.05642	chr11	69398518	69413673	-	Kdm6b	1700064E03Rik|BC038313|Jmjd3|mKIAA0346	KDM1 lysine (K)-specific demethylase 6B	protein-coding	216850	ENSMUSG00000018476	GO:0000122|GO:0005634|GO:0006954|GO:0016491|GO:0016568|GO:0016577|GO:0016702|GO:0043565|GO:0046872|GO:0055114
56358	-4.84533	-2.27659	4.84533	down	0.0441904	0.00664003	down	4.84533	-4.84533	-2.27659	5.95917	5.73748	8.35373	7.89611	chr11	96849876	96861203	+	Copz2	1110012D12Rik|zeta2-COP	coatomer protein complex, subunit zeta 2	protein-coding	56358	ENSMUSG00000018672	GO:0003674|GO:0005737|GO:0005794|GO:0006810|GO:0008150|GO:0015031|GO:0016020|GO:0016192|GO:0030126|GO:0030137|GO:0031410
20971	-4.83804	-2.27442	4.83804	down	0.0295194	0.00233959	down	4.83804	-4.83804	-2.27442	12.4265	12.1217	14.4984	14.5987	chr2	164424247	164443188	-	Sdc4	AA959608|AW108331|Synd4|ryudocan|syndecan-4	syndecan 4	protein-coding	20971	ENSMUSG00000017009	GO:0001968|GO:0005080|GO:0005576|GO:0005925|GO:0008092|GO:0009986|GO:0016020|GO:0016021|GO:0043034|GO:0045121|GO:0045860|GO:0051496|GO:0051894|GO:0070053
67103	-4.80366	-2.26413	4.80366	down	0.0375431	0.00401253	down	4.80366	-4.80366	-2.26413	7.27902	7.67464	9.784	9.69792	chr4	58965590	58987078	-	Ptgr1	2510002C21Rik|Ltb4dh	prostaglandin reductase 1	protein-coding	67103	ENSMUSG00000028378	GO:0000166|GO:0005575|GO:0005737|GO:0006693|GO:0008270|GO:0016491|GO:0032440|GO:0036132|GO:0047522|GO:0055114
320398	-4.79856	-2.2626	4.79856	down	0.00752841	0.000100289	down	4.79856	-4.79856	-2.2626	5.1803	5.20843	7.41905	7.49488	chr10	125966219	126015359	+	Lrig3	9030421L11Rik|9130004I02Rik|9430095K15Rik|mKIAA3016	leucine-rich repeats and immunoglobulin-like domains 3	protein-coding	320398	ENSMUSG00000020105	GO:0016020|GO:0016021
53318	-4.74213	-2.24554	4.74213	down	0.0215822	0.000969708	down	4.74213	-4.74213	-2.24554	8.9478	8.73291	11.0948	11.077	chr8	45885485	45919546	+	Pdlim3	AI463105|ALP|Actn2lp	PDZ and LIM domain 3	protein-coding	53318	ENSMUSG00000031636	GO:0005737|GO:0007015|GO:0007507|GO:0007519|GO:0008092|GO:0008270|GO:0008307|GO:0015629|GO:0030018|GO:0042805|GO:0046872
59020	-4.71794	-2.23816	4.71794	down	0.0324303	0.00287319	down	4.71794	-4.71794	-2.23816	7.48568	7.66815	9.96182	9.66833	chr3	96830065	96870926	+	Pdzk1	1700023D20Rik|2610507N21Rik|4921513F16Rik|AI267131|AI314638|AL022680|D3Ertd537e|Pdzd1|mPDZK1	PDZ domain containing 1	protein-coding	59020	ENSMUSG00000038298	GO:0005124|GO:0005515|GO:0005737|GO:0006810|GO:0015879|GO:0016020|GO:0030165|GO:0031526|GO:0034767|GO:0090002
327959	-4.70123	-2.23304	4.70123	down	0.0320997	0.0028	down	4.70123	-4.70123	-2.23304	2.8056	2.49731	4.81172	4.95727	chr11	72301629	72313733	+	Xaf1	Fbxo39	XIAP associated factor 1	protein-coding	327959	ENSMUSG00000040483	GO:0005634|GO:0005737|GO:0005739|GO:0006915|GO:0031333|GO:0046872
21815	-4.67592	-2.22525	4.67592	down	0.0419783	0.0056767	down	4.67592	-4.67592	-2.22525	9.24652	8.80386	11.3195	11.1814	chr17	70844205	70853532	-	Tgif1	AA959811|AI462167|Tgif	TGFB-induced factor homeobox 1	protein-coding	21815	ENSMUSG00000047407	GO:0000122|GO:0001843|GO:0003677|GO:0003682|GO:0003700|GO:0005515|GO:0005634|GO:0006351|GO:0006355|GO:0007368|GO:0008285|GO:0008432|GO:0009953|GO:0010629|GO:0043565|GO:0045666|GO:0048146|GO:0048387|GO:0060041|GO:0070410
15205	-4.61953	-2.20774	4.61953	down	0.0246323	0.00145945	down	4.61953	-4.61953	-2.20774	9.27787	9.4961	11.5303	11.6591	chr16	30065357	30067796	+	Hes1	Hry|bHLHb39	hairy and enhancer of split 1 (Drosophila)	protein-coding	15205	ENSMUSG00000022528	GO:0000122|GO:0000981|GO:0001078|GO:0001701|GO:0001889|GO:0003143|GO:0003151|GO:0003266|GO:0003281|GO:0003677|GO:0003700|GO:0005515|GO:0005622|GO:0005634|GO:0005737|GO:0006351|GO:0006355|GO:0006357|GO:0006461|GO:0007155|GO:0007219|GO:0007224|GO:0007262|GO:0007389|GO:0008134|GO:0008284|GO:0016477|GO:0021537|GO:0021555|GO:0021557|GO:0021558|GO:0021575|GO:0021861|GO:0021915|GO:0021983|GO:0021984|GO:…
214704	-4.51184	-2.17371	4.51184	down	0.0227309	0.00108006	down	4.51184	-4.51184	-2.17371	0	0	2.2831	2.06433	chr6	24444865	24515067	-	Iqub	4932408B21Rik|Trs4	IQ motif and ubiquitin domain containing	protein-coding	214704	ENSMUSG00000046192	GO:0001669|GO:0005515|GO:0009434|GO:0060271
474160	-4.50195	-2.17055	4.50195	down	0.0432478	0.00628565	down	4.50195	-4.50195	-2.17055	6.77952	6.3089	8.73926	8.69026	chr17	33905135	33906675	+	BC033916		cDNA sequence BC033916	miscRNA	474160
269181	-4.48136	-2.16394	4.48136	down	0.0318036	0.00274685	down	4.48136	-4.48136	-2.16394	7.96112	7.64255	10.004	9.92757	chr1	37439340	37541013	-	Mgat4a	9530018I07Rik|GnT-IVa|glcNAc-T-IVa	mannoside acetylglucosaminyltransferase 4, isoenzyme A	protein-coding	269181	ENSMUSG00000026110	GO:0005576|GO:0005794|GO:0005975|GO:0008454|GO:0016020|GO:0016021|GO:0016740|GO:0016757|GO:0016758|GO:0046872
217333	-4.41357	-2.14195	4.41357	down	0.038787	0.00433384	down	4.41357	-4.41357	-2.14195	7.10746	6.76062	9.17178	8.98019	chr11	116105750	116110235	-	Trim47	2210023F24Rik	tripartite motif-containing 47	protein-coding	217333	ENSMUSG00000020773	GO:0005575|GO:0005622|GO:0005634|GO:0005737|GO:0008150|GO:0008270|GO:0046872
100043682	-4.41288	-2.14172	4.41288	down	0.0395067	0.00449945	down	4.41288	-4.41288	-2.14172	0.390564	0	2.28775	2.38626	chr7	132315664	132318291	+	Gm10584	ENSMUSG00000073814	predicted gene 10584	miscRNA	100043682
76484	-4.39419	-2.1356	4.39419	down	0.0245267	0.00144916	down	4.39419	-4.39419	-2.1356	7.85359	8.02226	9.98511	10.1619	chr7	139894696	139941540	+	Kndc1	2410012C07Rik|B830014K08Rik|VKIND|very-kind	kinase non-catalytic C-lobe domain (KIND) containing 1	protein-coding	76484	ENSMUSG00000066129	GO:0001934|GO:0004674|GO:0005085|GO:0005088|GO:0005515|GO:0005622|GO:0007264|GO:0016772|GO:0021707|GO:0030425|GO:0032045|GO:0043025|GO:0048814|GO:0050773|GO:0050790|GO:0051056
242748	-4.28582	-2.09957	4.28582	down	0.0241	0.00139221	down	4.28582	-4.28582	-2.09957	1.39056	1.49934	3.43975	3.64929	chr4	148236857	148287965	-	Ptchd2	G630052C06Rik|RNDEu-2	patched domain containing 2	protein-coding	242748	ENSMUSG00000041544	GO:0003674|GO:0005575|GO:0008150
241070	-4.26066	-2.09108	4.26066	down	0.00617274	4.65052e-05	down	4.26066	-4.26066	-2.09108	0	0	2.11783	2.06433	chr1	63182691	63214209	-	Gpr1		G protein-coupled receptor 1	protein-coding	241070	ENSMUSG00000046856	GO:0003674|GO:0004871|GO:0004930|GO:0005886|GO:0007165|GO:0007186|GO:0016020|GO:0016021
13118	-4.26066	-2.09108	4.26066	down	0.00617274	4.65052e-05	down	4.26066	-4.26066	-2.09108	0	0	2.11783	2.06433	chr4	115411624	115439034	+	Cyp4a12b	BC060945|Cyp4a12	cytochrome P450, family 4, subfamily a, polypeptide 12B	protein-coding	13118	ENSMUSG00000078597	GO:0004497|GO:0006631|GO:0016491|GO:0019369|GO:0043231|GO:0046872|GO:0048252|GO:0055114
73808	-4.24287	-2.08504	4.24287	down	0.00720674	7.47243e-05	down	4.24287	-4.24287	-2.08504	0	0	2.11783	2.05226	chr7	133587024	133602115	-	Tex36	4930404H21Rik	testis expressed 36	protein-coding	73808	ENSMUSG00000030976	GO:0003674|GO:0005575|GO:0008150
241447	-4.22351	-2.07844	4.22351	down	0.0076026	0.000107608	down	4.22351	-4.22351	-2.07844	8.48318	8.45752	10.5127	10.5849	chr2	68861557	69111290	+	Lass6	4732462C07Rik|AW544719|CerS6|T1L	LAG1 homolog, ceramide synthase 6	protein-coding	241447	ENSMUSG00000027035	GO:0003677|GO:0003700|GO:0005634|GO:0005783|GO:0006355|GO:0008610|GO:0016020|GO:0016021|GO:0030148|GO:0043565|GO:0046513|GO:0050291
71648	-4.18674	-2.06583	4.18674	down	0.0415721	0.0054873	down	4.18674	-4.18674	-2.06583	8.48562	8.86679	10.835	10.6491	chr2	5020642	5063938	-	Optn	4930441O07Rik|FIP2|HYPL|NRP	optineurin	protein-coding	71648	ENSMUSG00000026672	GO:0000042|GO:0001155|GO:0005515|GO:0005737|GO:0005794|GO:0005802|GO:0007030|GO:0008022|GO:0016023|GO:0034613|GO:0042802|GO:0043001|GO:0048471|GO:0051260|GO:0090161
67081	-4.13348	-2.04736	4.13348	down	0.00911678	0.000166857	down	4.13348	-4.13348	-2.04736	0	0	2.09302	2.00169	chr10	119413444	119426864	+	1700025F24Rik		RIKEN cDNA 1700025F24 gene	miscRNA	67081
329178	-4.06224	-2.02228	4.06224	down	0.0117995	0.000262168	down	4.06224	-4.06224	-2.02228	0	0	2.07718	1.96737	chr1	66468447	66699148	+	Unc80	C030018G13Rik|C230061B10Rik|UNC-80	unc-80 homolog (C. elegans)	protein-coding	329178	ENSMUSG00000055567	GO:0003674|GO:0005575|GO:0008150|GO:0016020|GO:0016021
75141	-4.04715	-2.0169	4.04715	down	0.0392263	0.004428	down	4.04715	-4.04715	-2.0169	6.61071	6.78413	8.54715	8.8815	chr8	75213944	75224113	+	Rasd2	4930526B11Rik|AU045414|Rhes|TEM-2|TEM2	RASD family, member 2	protein-coding	75141	ENSMUSG00000034472	GO:0000166|GO:0001963|GO:0003924|GO:0005525|GO:0005886|GO:0006184|GO:0007165|GO:0007264|GO:0007610|GO:0007626|GO:0016020|GO:0031397|GO:0031624|GO:0031681|GO:0033235|GO:0043548|GO:0043949|GO:0051897
244198	-4.04462	-2.016	4.04462	down	0.0270255	0.00189978	down	4.04462	-4.04462	-2.016	2.88284	3.09608	4.93135	5.07958	chr7	107567433	107591365	+	Olfml1	6720478C22|AV321997|BC047207|MVAL564|ONT2|mONT2	olfactomedin-like 1	protein-coding	244198	ENSMUSG00000051041	GO:0003674|GO:0005575|GO:0008150
70252	-4.03815	-2.0137	4.03815	down	0.0323807	0.00284583	down	4.03815	-4.03815	-2.0137	6.02116	5.75989	7.98731	7.82114	chrX	103493576	103530703	+	Enox	2010000I03Rik|2510040I06Rik|Jpx	expressed neighbor of Xist	miscRNA	70252		GO:0003674|GO:0005575|GO:0008150
21925	-4.03414	-2.01226	4.03414	down	0.0419177	0.00553981	down	4.03414	-4.03414	-2.01226	4.72269	4.31015	6.55044	6.50692	chr2	164777162	164779734	-	Tnnc2	Tncs	troponin C2, fast	protein-coding	21925	ENSMUSG00000017300	GO:0003009|GO:0005509|GO:0005861
239618	-3.99455	-1.99803	3.99455	down	0.049885	0.00881413	down	3.99455	-3.99455	-1.99803	2.8067	2.90089	5.10045	4.6032	chr15	92396810	92771819	+	Pdzrn4	1110017D07Rik|LNX4|SAMCAP3L|mKIAA3027	PDZ domain containing RING finger 4	protein-coding	239618	ENSMUSG00000036218	GO:0003674|GO:0005575|GO:0008150|GO:0046872
108151	-3.94355	-1.97949	3.94355	down	0.0400704	0.00466917	down	3.94355	-3.94355	-1.97949	1.8056	1.92615	4.02472	3.66602	chr5	12383166	12588943	+	Sema3d	4631426B19Rik	sema domain, immunoglobulin domain (Ig), short basic domain, secreted, (semaphorin) 3D	protein-coding	108151	ENSMUSG00000040254	GO:0004872|GO:0005576|GO:0007275|GO:0007399|GO:0016020|GO:0030154
108115	-3.9308	-1.97482	3.9308	down	0.038787	0.00433449	down	3.9308	-3.9308	-1.97482	5.6788	5.58092	7.42869	7.78068	chr2	180456334	180474853	+	Slco4a1	OATP-E|Slc21a12	solute carrier organic anion transporter family, member 4a1	protein-coding	108115	ENSMUSG00000038963	GO:0005215|GO:0005886|GO:0005887|GO:0006810|GO:0006811|GO:0008514|GO:0015349|GO:0015711|GO:0016020|GO:0016021|GO:0034220|GO:0042403|GO:0070327
17425	-3.89813	-1.96278	3.89813	down	0.0324303	0.00285852	down	3.89813	-3.89813	-1.96278	7.22061	7.50638	9.27684	9.37572	chr5	142401497	142462015	+	Foxk1	A630048H08Rik|AI463295|ENSMUSG00000075577|Gm10868|Mnf	forkhead box K1	protein-coding	17425	ENSMUSG00000056493	GO:0000122|GO:0000287|GO:0003677|GO:0003690|GO:0003700|GO:0003705|GO:0005515|GO:0005634|GO:0005667|GO:0005730|GO:0006351|GO:0006355|GO:0006357|GO:0007275|GO:0007389|GO:0007517|GO:0008134|GO:0008301|GO:0009790|GO:0009888|GO:0030154|GO:0030308|GO:0043565|GO:0045786|GO:0045892|GO:0045893|GO:0051090
18142	-3.88708	-1.95869	3.88708	down	0.0195145	0.000745286	down	3.88708	-3.88708	-1.95869	0	0	1.87485	2.04252	chr7	16455721	16476780	-	Npas1	MOP5|bHLHe11	neuronal PAS domain protein 1	protein-coding	18142	ENSMUSG00000001988	GO:0000122|GO:0003677|GO:0004871|GO:0005634|GO:0006351|GO:0006355|GO:0007165|GO:0007610|GO:0046983
22158	-3.88434	-1.95767	3.88434	down	0.0227309	0.00109111	down	3.88434	-3.88434	-1.95767	6.74024	6.92739	8.82366	8.75931	chr6	128321161	128355851	-	Tulp3	2310022L06Rik|AI316887	tubby-like protein 3	protein-coding	22158	ENSMUSG00000001521	GO:0001701|GO:0001843|GO:0005576|GO:0005634|GO:0005737|GO:0005886|GO:0005929|GO:0007275|GO:0007420|GO:0008589|GO:0016020|GO:0021904|GO:0021914|GO:0021915|GO:0021953|GO:0031076|GO:0035085|GO:0042733|GO:0042995|GO:0045879|GO:0048702|GO:0060173|GO:0060434|GO:0060831
69065	-3.86845	-1.95175	3.86845	down	0.0170604	0.000547451	down	3.86845	-3.86845	-1.95175	6.83618	6.69058	8.70935	8.72092	chr2	119351242	119354327	+	Chac1	1810008K03Rik	ChaC, cation transport regulator 1	protein-coding	69065	ENSMUSG00000027313	GO:0005112|GO:0005737|GO:0005794|GO:0005802|GO:0005829|GO:0006915|GO:0006986|GO:0007219|GO:0007399|GO:0010955|GO:0022008|GO:0045746|GO:0070059
73067	-3.85857	-1.94807	3.85857	down	0.0493137	0.0084827	down	3.85857	-3.85857	-1.94807	6.56699	6.88196	8.857	8.48808	chr8	64947185	64969037	+	Tmem192	3110005G23Rik	transmembrane protein 192	protein-coding	73067	ENSMUSG00000025521	GO:0003674|GO:0005764|GO:0005768|GO:0008150|GO:0016020|GO:0016021
52668	-3.81126	-1.93027	3.81126	down	0.0117155	0.000256446	down	3.81126	-3.81126	-1.93027	9.29777	9.29491	11.2785	11.1747	chr12	103434189	103440245	+	Ifi27l1	1110013J02Rik|2900026P10Rik|D12Ertd647e|ISG12a	interferon, alpha-inducible protein 27 like 1	protein-coding	52668	ENSMUSG00000064215	GO:0003674
19848	-3.80419	-1.92759	3.80419	down	0.020984	0.000894828	down	3.80419	-3.80419	-1.92759	7.09697	6.97231	9.02625	8.89821	chr11	101658238	101658424	+	Rnu2-10	Rnu2|nmf291	U2 small nuclear RNA 10	snRNA	19848
666060	-3.7883	-1.92155	3.7883	down	0.039973	0.00463808	down	3.7883	-3.7883	-1.92155	6.66442	6.33015	8.49368	8.34399	chr4	45184906	45285936	+	Frmpd1	BC031840|mKIAA0967	FERM and PDZ domain containing 1	protein-coding	666060	ENSMUSG00000035615	GO:0003674|GO:0005575|GO:0005737|GO:0005856|GO:0005886|GO:0007165|GO:0008150|GO:0016020
67344	-3.72808	-1.89843	3.72808	down	0.00662516	5.80788e-05	down	3.72808	-3.72808	-1.89843	0	0	1.92518	1.87168	chr4	102986379	103005594	+	Tctex1d1	1700055O19Rik	Tctex1 domain containing 1	protein-coding	67344	ENSMUSG00000028523	GO:0003674|GO:0005575|GO:0008150
22223	-3.71771	-1.89441	3.71771	down	0.00512523	2.91067e-05	down	3.71771	-3.71771	-1.89441	10.8886	10.9053	12.8093	12.7735	chr5	66676121	66687234	+	Uchl1	AW822034|C88048|PGP 9.5|PGP9.5|R75593|UCH-L1|UCHL-1|gad	ubiquitin carboxy-terminal hydrolase L1	protein-coding	22223	ENSMUSG00000029223	GO:0004197|GO:0004221|GO:0005622|GO:0005634|GO:0005737|GO:0005783|GO:0005829|GO:0005886|GO:0006508|GO:0006511|GO:0006950|GO:0007409|GO:0007412|GO:0007628|GO:0008152|GO:0008233|GO:0008234|GO:0008242|GO:0008283|GO:0016020|GO:0016579|GO:0016787|GO:0016874|GO:0019233|GO:0019896|GO:0030424|GO:0031694|GO:0042755|GO:0043025|GO:0043130|GO:0043231|GO:0043407|GO:0048747|GO:0050905
237313	-3.68984	-1.88356	3.68984	down	0.0492525	0.00846274	down	3.68984	-3.68984	-1.88356	0	0	2.11783	1.64929	chr10	19712587	19760053	+	Il20ra	E230031K19	interleukin 20 receptor, alpha	protein-coding	237313	ENSMUSG00000020007	GO:0003674|GO:0005575|GO:0008150|GO:0016020|GO:0016021
69501	-3.68984	-1.88356	3.68984	down	0.0401218	0.00471249	down	3.68984	-3.68984	-1.88356	0	0	1.70279	2.06433	chrX	53434918	53443576	+	Etd	1700030K02Rik	embryonic testis differentiation	miscRNA	69501		GO:0003674|GO:0005575|GO:0008150
245450	-3.68984	-1.88356	3.68984	down	0.0401218	0.00471249	down	3.68984	-3.68984	-1.88356	0	0	1.70279	2.06433	chrX	66649318	66661402	+	Slitrk2	A930040J07	SLIT and NTRK-like family, member 2	protein-coding	245450	ENSMUSG00000036790	GO:0003674|GO:0007409|GO:0016020|GO:0016021
68236	-3.64134	-1.86447	3.64134	down	0.0265676	0.00181023	down	3.64134	-3.64134	-1.86447	6.26399	6.46345	8.29045	8.16592	chr2	163087031	163089601	-	Gtsf1l	2410116G06Rik	gametocyte specific factor 1-like	protein-coding	68236		GO:0003674|GO:0005575|GO:0008150|GO:0046872
80384	-3.63613	-1.86241	3.63613	down	0.0403987	0.00482158	down	3.63613	-3.63613	-1.86241	7.45144	7.09047	9.13833	9.12839	chr12	76198690	76246746	-	Tex21	4931406F04Rik|4931412D23Rik|4931421K24Rik|tsec-2	testis expressed gene 21	protein-coding	80384	ENSMUSG00000021056	GO:0003674|GO:0005575|GO:0008150
20612	-3.61193	-1.85277	3.61193	down	0.0436028	0.00639402	down	3.61193	-3.61193	-1.85277	0	0	2.05625	1.64929	chr2	131069220	131086765	-	Siglec1	Cd169|Siglec-1|Sn	sialic acid binding Ig-like lectin 1, sialoadhesin	protein-coding	20612	ENSMUSG00000027322	GO:0005515|GO:0005576|GO:0005886|GO:0006897|GO:0007155|GO:0016020|GO:0016021
229900	-3.60034	-1.84813	3.60034	down	0.0424376	0.00584394	down	3.60034	-3.60034	-1.84813	4.50604	4.54853	6.18153	6.56931	chr3	142530338	142550083	+	Gbp7	9830147J24Rik	guanylate binding protein 7	protein-coding	229900	ENSMUSG00000040253	GO:0003674|GO:0020005|GO:0031410|GO:0042832|GO:0050830|GO:0051856|GO:0071346
668173	-3.58015	-1.84002	3.58015	down	0.0482071	0.00812443	down	3.58015	-3.58015	-1.84002	5.98823	5.54056	7.58434	7.62449	chr4	155067030	155072406	+	Pex10	AV128229|Gm142	peroxisomal biogenesis factor 10	protein-coding	668173	ENSMUSG00000029047	GO:0005777|GO:0005778|GO:0005779|GO:0007031|GO:0008022|GO:0008270|GO:0016020|GO:0016558|GO:0046872
214575	-3.56274	-1.83299	3.56274	down	0.0197533	0.000777555	down	3.56274	-3.56274	-1.83299	9.71641	9.7945	11.6582	11.5187	chr1	156255296	156303606	-	Tdrd5	Gm103	tudor domain containing 5	protein-coding	214575	ENSMUSG00000060985	GO:0003674|GO:0005737|GO:0007275|GO:0007283|GO:0007286|GO:0030154|GO:0030719|GO:0033391|GO:0043046|GO:0071546
238871	-3.56087	-1.83223	3.56087	down	0.0226141	0.00105329	down	3.56087	-3.56087	-1.83223	7.87931	8.06154	9.79877	9.80654	chr13	108654105	109955969	+	Pde4d	9630011N22Rik|Dpde3	phosphodiesterase 4D, cAMP specific	protein-coding	238871	ENSMUSG00000021699	GO:0003824|GO:0004112|GO:0004114|GO:0004115|GO:0005737|GO:0005794|GO:0005813|GO:0005856|GO:0005886|GO:0006198|GO:0006939|GO:0007165|GO:0007568|GO:0008081|GO:0008144|GO:0008277|GO:0010738|GO:0016020|GO:0016787|GO:0017124|GO:0019904|GO:0030016|GO:0030552|GO:0030593|GO:0031625|GO:0035264|GO:0043623|GO:0046872|GO:0050900|GO:0061028|GO:0071222|GO:0097110
68642	-3.53396	-1.82128	3.53396	down	0.0273217	0.00196133	down	3.53396	-3.53396	-1.82128	7	6.76807	8.73179	8.67885	chr19	10533865	10556238	-	Tmem216	1110017C22Rik|2810441K11Rik|4921533J23Rik|A930021F15Rik|AI482550	transmembrane protein 216	protein-coding	68642	ENSMUSG00000024667	GO:0003674|GO:0005737|GO:0005856|GO:0005929|GO:0016020|GO:0016021|GO:0030030|GO:0035869|GO:0036038|GO:0042384|GO:0042995|GO:0060271
74166	-3.50738	-1.81039	3.50738	down	0.0267578	0.00185402	down	3.50738	-3.50738	-1.81039	6.01157	5.8076	7.66605	7.77391	chr8	72572103	72587284	+	Tmem38a	1110001E17Rik|AI413399|TRIC-A|mg33a	transmembrane protein 38A	protein-coding	74166	ENSMUSG00000031791	GO:0005216|GO:0005261|GO:0005267|GO:0005634|GO:0006810|GO:0006811|GO:0006813|GO:0015269|GO:0015672|GO:0016020|GO:0016021|GO:0016529|GO:0034220|GO:0071805
638247	-3.49261	-1.8043	3.49261	down	0.0385143	0.00426599	down	3.49261	-3.49261	-1.8043	6.71849	6.77365	8.38695	8.71379	chr17	23743234	23754065	+	9530082P21Rik	E030034P13Rik	RIKEN cDNA 9530082P21 gene	miscRNA	638247		GO:0003674|GO:0005575|GO:0008150
226252	-3.48624	-1.80167	3.48624	down	0.0105538	0.000220595	down	3.48624	-3.48624	-1.80167	9.06756	9.02815	10.8904	10.8087	chr19	57361009	57389594	+	Fam160b1	AI450540|mKIAA1600	family with sequence similarity 160, member B1	protein-coding	226252	ENSMUSG00000033478	GO:0003674|GO:0005575|GO:0008150
11472	-3.48479	-1.80107	3.48479	down	0.0453367	0.00709767	down	3.48479	-3.48479	-1.80107	10.2364	9.83587	11.8903	11.7841	chr13	12269427	12340732	-	Actn2	1110008F24Rik	actinin alpha 2	protein-coding	11472	ENSMUSG00000052374	GO:0003779|GO:0005509|GO:0005515|GO:0005737|GO:0005865|GO:0005925|GO:0006936|GO:0008092|GO:0030017|GO:0030018|GO:0030035|GO:0030175|GO:0030374|GO:0030375|GO:0030674|GO:0030864|GO:0031432|GO:0042802|GO:0042803|GO:0043268|GO:0044325|GO:0046983|GO:0048041|GO:0051015|GO:0051289|GO:0051373|GO:0070080|GO:1901018
330177	-3.43519	-1.78039	3.43519	down	0.0303475	0.00247735	down	3.43519	-3.43519	-1.78039	8.35286	8.58762	10.1976	10.3037	chr5	117120129	117275098	+	Taok3	2900006A08Rik|A130052D22|A430105I05Rik	TAO kinase 3	protein-coding	330177	ENSMUSG00000061288	GO:0000165|GO:0000166|GO:0004672|GO:0004674|GO:0005524|GO:0005737|GO:0005739|GO:0006281|GO:0006468|GO:0006974|GO:0016301|GO:0016310|GO:0016740|GO:0016772|GO:0031572|GO:0032874|GO:0043507|GO:0046329|GO:0046330|GO:0046777
18208	-3.3993	-1.76524	3.3993	down	0.0183167	0.00064814	down	3.3993	-3.3993	-1.76524	7.3628	7.27814	9.14283	9.02859	chr11	68209364	68386826	-	Ntn1	AI561871|BC019633|Netrin-1	netrin 1	protein-coding	18208	ENSMUSG00000020902	GO:0001764|GO:0005515|GO:0005576|GO:0005578|GO:0005604|GO:0005737|GO:0006915|GO:0007409|GO:0007411|GO:0008284|GO:0016337|GO:0030334|GO:0030517|GO:0030879|GO:0040023|GO:0042472|GO:0045773|GO:0060603
11500	-3.38431	-1.75886	3.38431	down	0.0233281	0.00131292	down	3.38431	-3.38431	-1.75886	0.0443883	0	1.87485	1.68726	chr14	68497337	68533689	-	Adam7	9230104J12Rik|EAP1|EAPI	a disintegrin and metallopeptidase domain 7	protein-coding	11500	ENSMUSG00000022056	GO:0004175|GO:0004222|GO:0005886|GO:0006508|GO:0008270|GO:0016020|GO:0016021
233186	-3.37342	-1.75421	3.37342	down	0.0465709	0.00755553	down	3.37342	-3.37342	-1.75421	7.33213	6.94381	8.96525	8.81911	chr7	43351405	43359470	+	Siglec5	Siglecf|mSiglec-F	sialic acid binding Ig-like lectin 5	protein-coding	233186	ENSMUSG00000039013	GO:0007155|GO:0016020|GO:0016021|GO:0048029
107770	-3.36704	-1.75148	3.36704	down	0.0470509	0.0077205	down	3.36704	-3.36704	-1.75148	1.71987	2.13405	3.70759	3.64929	chr8	70072932	70080052	+	Tm6sf2		transmembrane 6 superfamily member 2	protein-coding	107770	ENSMUSG00000036151	GO:0016020|GO:0016021
231637	-3.35992	-1.74843	3.35992	down	0.0339378	0.0031279	down	3.35992	-3.35992	-1.74843	9.09639	9.37063	11.0108	10.9531	chr5	113942219	113993757	-	Ssh1	AW551225|Gm1394|Gm1395|SSH-1|mSSH-1L	slingshot homolog 1 (Drosophila)	protein-coding	231637	ENSMUSG00000042121	GO:0000902|GO:0003779|GO:0004721|GO:0004725|GO:0005737|GO:0005856|GO:0005886|GO:0006470|GO:0008064|GO:0008138|GO:0010591|GO:0016311|GO:0016787|GO:0016791|GO:0030036|GO:0032268|GO:0050770|GO:0071318
26415	-3.35125	-1.7447	3.35125	down	0.0232509	0.00128501	down	3.35125	-3.35125	-1.7447	10.5069	10.4761	12.3297	12.1428	chr17	28769317	28778704	+	Mapk13	SAPK4|Serk4	mitogen-activated protein kinase 13	protein-coding	26415	ENSMUSG00000004864	GO:0000165|GO:0000166|GO:0004672|GO:0004674|GO:0004707|GO:0005524|GO:0006351|GO:0006355|GO:0006468|GO:0006950|GO:0006970|GO:0007049|GO:0007243|GO:0016301|GO:0016310|GO:0016740|GO:0016772|GO:0018105|GO:0023014|GO:0032755
70093	-3.3468	-1.74278	3.3468	down	0.0332429	0.0030365	down	3.3468	-3.3468	-1.74278	9.23342	9.46753	11.0204	11.1661	chr3	89773609	89783997	+	Ube2q1	1110002C01Rik|2310012M18Rik|AI854014|Gtap|NICE-5|PRO3094|Ube2q	ubiquitin-conjugating enzyme E2Q (putative) 1	protein-coding	70093	ENSMUSG00000042572	GO:0000166|GO:0003674|GO:0004842|GO:0005524|GO:0005575|GO:0008150|GO:0016740|GO:0016874|GO:0016881
100039257	-3.33667	-1.73841	3.33667	down	0.040807	0.00517802	down	3.33667	-3.33667	-1.73841	8.47038	8.12846	10.0059	10.0698	chr14	26202667	26207041	-	Gm9746	ENSMUSG00000021867	predicted gene 9746	protein-coding	100039257	ENSMUSG00000021867
76972	-3.32816	-1.73472	3.32816	down	0.02379	0.00137039	down	3.32816	-3.32816	-1.73472	8.47842	8.29771	10.0879	10.1577	chr11	117076783	117078955	+	2810008D09Rik		RIKEN cDNA 2810008D09 gene	miscRNA	76972
15202	-3.32147	-1.73182	3.32147	down	0.00752841	9.63703e-05	down	3.32147	-3.32147	-1.73182	6.05937	5.99912	7.75687	7.76528	chr15	74819076	74834871	+	Hemt1	1700057K19Rik|HemT	hematopoietic cell transcript 1	protein-coding	15202	ENSMUSG00000068600	GO:0003674|GO:0005575|GO:0008150
67968	-3.30411	-1.72426	3.30411	down	0.00662516	5.81573e-05	down	3.30411	-3.30411	-1.72426	8.86007	8.83216	10.5903	10.5505	chr9	78376903	78378588	-	Ooep	2410146L05Rik|Floped|Moep19|Sddr	oocyte expressed protein	protein-coding	67968	ENSMUSG00000032346	GO:0001701|GO:0003723|GO:0005515|GO:0005737|GO:0005938|GO:0006468|GO:0007566|GO:0009566|GO:0009880|GO:0035088|GO:0043234|GO:0043623|GO:0045177
26385	-3.28495	-1.71587	3.28495	down	0.0281612	0.00216446	down	3.28495	-3.28495	-1.71587	7.99284	8.22328	9.80354	9.84433	chr13	55445072	55460927	+	Grk6	Gprk6	G protein-coupled receptor kinase 6	protein-coding	26385	ENSMUSG00000074886	GO:0000166|GO:0002029|GO:0004672|GO:0004674|GO:0004703|GO:0005524|GO:0005829|GO:0005886|GO:0006468|GO:0007165|GO:0010360|GO:0016020|GO:0016055|GO:0016301|GO:0016310|GO:0016740|GO:0016772|GO:0038032
12571	-3.27705	-1.7124	3.27705	down	0.0258774	0.00164121	down	3.27705	-3.27705	-1.7124	7.84287	8.04752	9.64236	9.67283	chr5	3343893	3522225	+	Cdk6	5830411I20|AI504062|Crk2	cyclin-dependent kinase 6	protein-coding	12571		GO:0000166|GO:0000307|GO:0001726|GO:0001954|GO:0002244|GO:0003323|GO:0004672|GO:0004674|GO:0004693|GO:0005515|GO:0005524|GO:0005634|GO:0005737|GO:0006468|GO:0007049|GO:0007219|GO:0010468|GO:0010628|GO:0016301|GO:0016310|GO:0016740|GO:0016772|GO:0030097|GO:0030154|GO:0030332|GO:0033077|GO:0042063|GO:0042995|GO:0043697|GO:0045638|GO:0045646|GO:0045668|GO:0045786|GO:0048146|GO:0050680|GO:0051301|GO:…
54354	-3.27033	-1.70944	3.27033	down	0.0037937	1.21362e-05	down	3.27033	-3.27033	-1.70944	6.88763	6.87688	8.58076	8.60262	chr1	131176410	131245178	-	Rassf5	1300019G20Rik|AU042887|Maxp1|Nore1|Nore1A|Nore1B|Rapl	Ras association (RalGDS/AF-6) domain family member 5	protein-coding	54354	ENSMUSG00000026430	GO:0005515|GO:0005575|GO:0005737|GO:0005856|GO:0005874|GO:0006915|GO:0007165|GO:0035556|GO:0046872
78908	-3.25846	-1.70419	3.25846	down	0.0114548	0.000248854	down	3.25846	-3.25846	-1.70419	10.7046	10.6241	12.3892	12.3479	chr3	101377125	101463060	+	Igsf3	1700016K10Rik|2810035F16Rik|4833439O17Rik|mKIAA0466	immunoglobulin superfamily, member 3	protein-coding	78908	ENSMUSG00000042035	GO:0003674|GO:0005575|GO:0008150|GO:0016020|GO:0016021
27494	-3.25343	-1.70196	3.25343	down	0.0429614	0.00621512	down	3.25343	-3.25343	-1.70196	8.3253	8.68771	10.2436	10.1733	chrX	145446424	145487046	-	Amot	C81439|CAG-2|D0Kist1|E230009N18Rik|Sii6|mKIAA1071	angiomotin	protein-coding	27494	ENSMUSG00000041688	GO:0001570|GO:0001701|GO:0001702|GO:0001725|GO:0001726|GO:0003365|GO:0004872|GO:0005515|GO:0005737|GO:0005884|GO:0005923|GO:0006935|GO:0009897|GO:0009986|GO:0016021|GO:0016525|GO:0030027|GO:0030036|GO:0030054|GO:0030139|GO:0030334|GO:0031410|GO:0034260|GO:0034613|GO:0035329|GO:0040019|GO:0042074|GO:0043116|GO:0043532|GO:0043534|GO:0043536|GO:0048514|GO:0051056
17294	-3.25204	-1.70135	3.25204	down	0.025182	0.00155419	down	3.25204	-3.25204	-1.70135	9.29078	9.09346	10.875	10.9119	chr6	30733506	30748466	+	Mest	AA408879|AI256745|Peg1	mesoderm specific transcript	protein-coding	17294	ENSMUSG00000051855	GO:0003824|GO:0005783|GO:0010883|GO:0016020|GO:0016021|GO:0016787|GO:0032526
NEWGENE10	-3.24337	-1.6975	3.24337	down	0.0281019	0.00213133	down	3.24337	-3.24337	-1.6975	9.37523	9.2223	11.0821	10.9104	chr3	34757578	34782398		NEWGENE10
66170	-3.2327	-1.69274	3.2327	down	0.029929	0.002389	down	3.2327	-3.2327	-1.69274	8.01221	7.77439	9.56635	9.60574	chr2	129129700	129134111	+	Chchd5	1110027L01Rik|AW045710	coiled-coil-helix-coiled-coil-helix domain containing 5	protein-coding	66170	ENSMUSG00000037938	GO:0003674|GO:0005575|GO:0008150
68332	-3.20994	-1.68255	3.20994	down	0.0452167	0.00705488	down	3.20994	-3.20994	-1.68255	4.66358	5.01361	6.43975	6.60254	chr7	30321409	30322375	-	Sdhaf1	0610010E21Rik|AI430885|AW490662	succinate dehydrogenase complex assembly factor 1	protein-coding	68332	ENSMUSG00000074211	GO:0003674|GO:0005739|GO:0034553
76927	-3.19281	-1.67483	3.19281	down	0.0156165	0.000444084	down	3.19281	-3.19281	-1.67483	7.70166	7.58789	9.31353	9.32567	chr3	88282760	88296865	-	Tsacc	1700021C14Rik|SIP	TSSK6 activating co-chaperone	protein-coding	76927	ENSMUSG00000010538	GO:0004860|GO:0005737|GO:0019901|GO:0030544|GO:0045860
18707	-3.19166	-1.6743	3.19166	down	0.00641535	5.06808e-05	down	3.19166	-3.19166	-1.6743	9.9433	9.98622	11.6449	11.6333	chr4	149649168	149701629	-	Pik3cd	2410099E07Rik|2610208K16Rik|AW545373|p110delta	phosphatidylinositol 3-kinase catalytic delta polypeptide	protein-coding	18707	ENSMUSG00000039936	GO:0000166|GO:0001782|GO:0005524|GO:0006935|GO:0006954|GO:0007166|GO:0016301|GO:0016310|GO:0016740|GO:0016772|GO:0016773|GO:0030154|GO:0042113|GO:0045087|GO:0046854|GO:0046934|GO:0048015
100126229	-3.1893	-1.67324	3.1893	down	0.0231427	0.00123201	down	3.1893	-3.1893	-1.67324	8.08325	8.26031	9.85576	9.83428	chr7	34234377	34240207	+	Gm12758	OTTMUSG00000008367	predicted gene 12758	unknown	100126229		GO:0003674|GO:0005575|GO:0008150
545622	-3.18881	-1.67302	3.18881	down	0.0494158	0.00853146	down	3.18881	-3.18881	-1.67302	7.83545	8.19619	9.58359	9.79409	chr4	57190841	57301837	-	Ptpn3	9530011I20Rik|PTP-H1|PTPCL	protein tyrosine phosphatase, non-receptor type 3	protein-coding	545622	ENSMUSG00000038764	GO:0001784|GO:0004721|GO:0004725|GO:0005737|GO:0005856|GO:0005886|GO:0006470|GO:0008092|GO:0009898|GO:0016020|GO:0016311|GO:0016787|GO:0016791|GO:0035335|GO:0045930|GO:0051045|GO:0051117
19224	-3.17223	-1.6655	3.17223	down	0.049882	0.0087383	down	3.17223	-3.17223	-1.6655	5.0044	5.16456	6.55571	6.94424	chr2	36230426	36252269	+	Ptgs1	COX1|Cox-1|Cox-3|PGHS-1|PHS 1|Pghs1	prostaglandin-endoperoxide synthase 1	protein-coding	19224	ENSMUSG00000047250	GO:0001516|GO:0001750|GO:0004601|GO:0004666|GO:0005634|GO:0005635|GO:0005737|GO:0005783|GO:0005794|GO:0005886|GO:0006633|GO:0006693|GO:0006979|GO:0007612|GO:0007613|GO:0008217|GO:0008289|GO:0008610|GO:0010700|GO:0016020|GO:0016491|GO:0016702|GO:0019233|GO:0019371|GO:0020037|GO:0030216|GO:0032811|GO:0035633|GO:0042127|GO:0043231|GO:0044444|GO:0045907|GO:0045987|GO:0046872|GO:0055114
218203	-3.15178	-1.65617	3.15178	down	0.047267	0.00776374	down	3.15178	-3.15178	-1.65617	6.727	6.84317	8.25171	8.63079	chr13	45389742	45411940	+	Mylip	9430057C20Rik|Mir	myosin regulatory light chain interacting protein	protein-coding	218203	ENSMUSG00000038175	GO:0004842|GO:0005622|GO:0005737|GO:0005856|GO:0005886|GO:0006928|GO:0007399|GO:0008092|GO:0008270|GO:0010989|GO:0016020|GO:0016567|GO:0016874|GO:0019898|GO:0031648|GO:0032803|GO:0042632|GO:0042787|GO:0045732|GO:0046872|GO:0055098
NEWGENE32	-3.12565	-1.64416	3.12565	down	0.0476531	0.00792911	down	3.12565	-3.12565	-1.64416	6.86255	7.01948	8.40267	8.76767	chr14	20212419	20221606		NEWGENE32
51791	-3.12374	-1.64328	3.12374	down	0.0359744	0.00359098	down	3.12374	-3.12374	-1.64328	3.50373	3.23826	4.97	5.05854	chr13	55369732	55384687	+	Rgs14	RPIP1	regulator of G-protein signaling 14	protein-coding	51791	ENSMUSG00000052087	GO:0000922|GO:0005057|GO:0005092|GO:0005096|GO:0005515|GO:0005634|GO:0005737|GO:0005813|GO:0005819|GO:0005856|GO:0005874|GO:0005886|GO:0006913|GO:0006979|GO:0007049|GO:0007051|GO:0007059|GO:0007067|GO:0007165|GO:0007186|GO:0007275|GO:0007612|GO:0007616|GO:0008017|GO:0008277|GO:0008542|GO:0009968|GO:0010070|GO:0014069|GO:0016020|GO:0016604|GO:0019901|GO:0030054|GO:0030159|GO:0030425|GO:0030695|GO:…
77832	-3.1146	-1.63905	3.1146	down	0.00512523	2.85112e-05	down	3.1146	-3.1146	-1.63905	7.27334	7.30713	8.92806	8.9305	chr5	114707779	114722327	+	Tchp	A930031F18Rik|AV279199	trichoplein, keratin filament binding	protein-coding	77832	ENSMUSG00000002486	GO:0003674|GO:0005737|GO:0005739|GO:0005813|GO:0005856|GO:0005886|GO:0006915|GO:0016020|GO:0030308|GO:0045095|GO:0045179
100039280	-3.11238	-1.63802	3.11238	down	0.0308708	0.00256071	down	3.11238	-3.11238	-1.63802	5.50493	5.2837	6.9852	7.07947	chr14	26221908	26235735	+	Gm2135	ENSMUSG00000049982	predicted gene 2135	protein-coding	100039280	ENSMUSG00000094817	GO:0003674|GO:0005575|GO:0008150
100043719	-3.10175	-1.63308	3.10175	down	0.0368355	0.00384891	down	3.10175	-3.10175	-1.63308	7.06374	7.31847	8.75837	8.89	chr10	130412247	130414133	+	Gm9770	ENSMUSG00000040540	CTD (carboxy-terminal domain, RNA polymerase II, polypeptide A) small phosphatase 2 pseudogene	pseudo	100043719
11304	-3.0937	-1.62933	3.0937	down	0.0359744	0.00362764	down	3.0937	-3.0937	-1.62933	5.04314	5.09102	6.55913	6.8337	chr3	122044460	122180061	+	Abca4	AW050280|Abc10|Abcr|D430003I15Rik|RmP	ATP-binding cassette, sub-family A (ABC1), member 4	protein-coding	11304	ENSMUSG00000028125	GO:0000166|GO:0004012|GO:0005524|GO:0005548|GO:0005887|GO:0006200|GO:0006649|GO:0006810|GO:0007601|GO:0016020|GO:0016021|GO:0016887|GO:0017111|GO:0042626|GO:0045494|GO:0050896|GO:0055085
100503460	-3.08073	-1.62327	3.08073	down	0.0419968	0.00569542	down	3.08073	-3.08073	-1.62327	5.89956	6.10757	7.76052	7.49315	chr1	136683396	136690805	+	Gm19705		predicted gene, 19705	miscRNA	100503460
67746	-3.03971	-1.60393	3.03971	down	0.0401218	0.00469032	down	3.03971	-3.03971	-1.60393	4.89782	4.591	6.35623	6.34045	chr3	51276761	51278383	+	4930577N17Rik		RIKEN cDNA 4930577N17 gene	protein-coding	67746
381591	-3.03599	-1.60217	3.03599	down	0.0429614	0.00619903	down	3.03599	-3.03599	-1.60217	9.64507	9.665	11.0839	11.4305	chr4	98726754	98738486	+	L1td1	AA546746|AB211064|D76865|ECAT11	LINE-1 type transposase domain containing 1	protein-coding	381591	ENSMUSG00000087166	GO:0003674|GO:0005575|GO:0008150
109672	-3.03337	-1.60092	3.03337	down	0.0403987	0.00498667	down	3.03337	-3.03337	-1.60092	9.56954	9.33536	11.1587	10.948	chr18	84851414	84879863	+	Cyb5	0610009N12Rik|Cyb5a	cytochrome b-5	protein-coding	109672	ENSMUSG00000024646	GO:0004768|GO:0005739|GO:0005783|GO:0005789|GO:0006631|GO:0006810|GO:0016020|GO:0016021|GO:0019899|GO:0020037|GO:0022900|GO:0043231|GO:0046872|GO:0055114
574418	-2.99179	-1.58101	2.99179	down	0.039627	0.00453787	down	2.99179	-2.99179	-1.58101	4.98271	5.03659	6.73743	6.44388	chr2	121451177	121456764	-	Serinc4	RP23-433P19.11	serine incorporator 4	protein-coding	574418	ENSMUSG00000046110
209086	-2.98626	-1.57834	2.98626	down	0.0204308	0.00083391	down	2.98626	-2.98626	-1.57834	0	0	1.50739	1.64929	chr6	3372258	3399571	-	Samd9l	AA175286|ESTM25|mKIAA2005	sterile alpha motif domain containing 9-like	protein-coding	209086		GO:0003674|GO:0005575|GO:0008150
76722	-2.97476	-1.57277	2.97476	down	0.0464069	0.00750027	down	2.97476	-2.97476	-1.57277	2.39056	2.73351	4.20529	4.06433	chr13	91853387	91876885	-	Ckmt2	2300008A19Rik|ScCKmit	creatine kinase, mitochondrial 2	protein-coding	76722	ENSMUSG00000021622	GO:0000166|GO:0003824|GO:0004111|GO:0005524|GO:0005739|GO:0005743|GO:0006603|GO:0016020|GO:0016301|GO:0016310|GO:0016740|GO:0016772
21955	-2.96783	-1.56941	2.96783	down	0.00662516	5.68986e-05	down	2.96783	-2.96783	-1.56941	9.98055	9.97885	11.5272	11.571	chr7	4504663	4515975	-	Tnnt1	AW146156|Tnt|sTnT|ssTnT	troponin T1, skeletal, slow	protein-coding	21955	ENSMUSG00000064179	GO:0003009|GO:0005523|GO:0005861|GO:0006937|GO:0031014|GO:0031444|GO:0045932
69504	-2.96361	-1.56736	2.96361	down	0.040807	0.00515092	down	2.96361	-2.96361	-1.56736	8.34307	8.04604	9.81109	9.71274	chr5	109996527	110010411	+	Zfp932	2310001H12Rik	zinc finger protein 932	protein-coding	69504	ENSMUSG00000066613	GO:0003674|GO:0005575|GO:0008150|GO:0046872
72535	-2.93415	-1.55294	2.93415	down	0.0442218	0.00665947	down	2.93415	-2.93415	-1.55294	7.36019	7.01295	8.73621	8.74281	chr4	45799022	45804608	+	Aldh1b1	2700007F14Rik	aldehyde dehydrogenase 1 family, member B1	protein-coding	72535	ENSMUSG00000035561	GO:0004029|GO:0005634|GO:0005739|GO:0008152|GO:0016491|GO:0016620|GO:0043231|GO:0055114
66391	-2.92268	-1.54729	2.92268	down	0.0353502	0.00343262	down	2.92268	-2.92268	-1.54729	4.70929	4.75494	6.15228	6.40654	chr16	55973268	55974617	-	2310061J03Rik		RIKEN cDNA 2310061J03 gene	miscRNA	66391
60440	-2.92211	-1.54701	2.92211	down	0.0232509	0.0012981	down	2.92211	-2.92211	-1.54701	0	0	1.46266	1.63137	chr18	60376029	60392629	+	Iigp1	2900074L10Rik|AI046432|AW111922|Ifgga1|Iigp|Irga6	interferon inducible GTPase 1	protein-coding	60440	ENSMUSG00000054072	GO:0000166|GO:0003924|GO:0005525|GO:0005634|GO:0005737|GO:0005783|GO:0005789|GO:0005794|GO:0006184|GO:0010506|GO:0016020|GO:0016787|GO:0016817|GO:0019003|GO:0019221|GO:0020005|GO:0035458|GO:0042802|GO:0042832|GO:0045087|GO:0050829
100316814	-2.91708	-1.54452	2.91708	down	0.0281019	0.00213854	down	2.91708	-2.91708	-1.54452	0	0	1.43975	1.64929	chr16	18284239	18284317	-	Mir1306	mmu-mir-1306	microRNA 1306	miscRNA	100316814
70556	-2.90186	-1.53698	2.90186	down	0.0448591	0.00697133	down	2.90186	-2.90186	-1.53698	8.63761	8.93018	10.2241	10.4176	chr4	149744036	149774267	-	Slc25a33	5730438N18Rik|Pnc1	solute carrier family 25, member 33	protein-coding	70556	ENSMUSG00000028982	GO:0005739|GO:0005743|GO:0006810|GO:0016020|GO:0016021
22041	-2.89606	-1.53409	2.89606	down	0.0484772	0.00821783	down	2.89606	-2.89606	-1.53409	6.19598	5.85226	7.63522	7.4812	chr9	103204001	103230286	-	Trf	AI266983|Cd176|HP|Tf|Tfn|hpx	transferrin	protein-coding	22041	ENSMUSG00000032554|ENSMUSG00000090639	GO:0005576|GO:0005604|GO:0005615|GO:0005739|GO:0005768|GO:0005769|GO:0005770|GO:0005905|GO:0006810|GO:0006811|GO:0006826|GO:0006879|GO:0007015|GO:0007257|GO:0008199|GO:0009925|GO:0015091|GO:0015682|GO:0016023|GO:0016324|GO:0030139|GO:0030316|GO:0031643|GO:0042327|GO:0045178|GO:0045780|GO:0045893|GO:0046872|GO:0048471|GO:0055037|GO:0055072|GO:0060395|GO:0070371|GO:2000147
67667	-2.89199	-1.53206	2.89199	down	0.0377538	0.00405748	down	2.89199	-2.89199	-1.53206	7.68233	7.95739	9.34611	9.35774	chr9	3335231	3385846	+	Alkbh8	4930562C03Rik|8030431D03Rik|9430088N01Rik|Abh8	alkB, alkylation repair homolog 8 (E. coli)	protein-coding	67667		GO:0000166|GO:0003676|GO:0003723|GO:0003824|GO:0005634|GO:0005737|GO:0005829|GO:0006974|GO:0008152|GO:0008168|GO:0015630|GO:0016300|GO:0016491|GO:0016706|GO:0016740|GO:0030488|GO:0032259|GO:0046872|GO:0055114
546990	-2.89181	-1.53197	2.89181	down	0.0233757	0.00131959	down	2.89181	-2.89181	-1.53197	4.09179	4.19581	5.74191	5.60963	chr7	108269533	108270353	+	Gm6007	EG546990	Kruppel-like factor 5 pseudogene	pseudo	546990
622675	-2.89032	-1.53123	2.89032	down	0.0359744	0.00358621	down	2.89032	-2.89032	-1.53123	6.39138	6.40364	8.0589	7.79858	chr8	79028437	79193766	+	Zfp827	2810449M09Rik|D630040G17Rik|Znf827	zinc finger protein 827	protein-coding	622675	ENSMUSG00000071064	GO:0003676|GO:0003677|GO:0005622|GO:0005634|GO:0006351|GO:0006355|GO:0008150|GO:0008270|GO:0046872
100042295	-2.88258	-1.52736	2.88258	down	0.0275066	0.00198673	down	2.88258	-2.88258	-1.52736	10.9007	11.0929	12.4955	12.5528	chr9	78230669	78269166	+	Gm3776		predicted gene 3776	protein-coding	100042295		GO:0003674|GO:0005575|GO:0008150
13867	-2.87673	-1.52443	2.87673	down	0.0453166	0.00708538	down	2.87673	-2.87673	-1.52443	8.6201	8.29366	9.9176	10.045	chr10	128569368	128589501	-	Erbb3	C76256|Erbb-3|Erbb3r|Her3	v-erb-b2 erythroblastic leukemia viral oncogene homolog 3 (avian)	protein-coding	13867	ENSMUSG00000018166	GO:0000166|GO:0003197|GO:0004672|GO:0004713|GO:0004714|GO:0004716|GO:0005515|GO:0005524|GO:0005615|GO:0005634|GO:0006468|GO:0007162|GO:0007165|GO:0007169|GO:0007422|GO:0009968|GO:0014037|GO:0014065|GO:0016020|GO:0016021|GO:0016301|GO:0016310|GO:0016323|GO:0016324|GO:0016328|GO:0016740|GO:0016772|GO:0019838|GO:0021545|GO:0023014|GO:0030296|GO:0042127|GO:0043524|GO:0045211|GO:0046326|GO:0046982|GO:…
13664	-2.87516	-1.52364	2.87516	down	0.00739363	8.00482e-05	down	2.87516	-2.87516	-1.52364	11.0695	11.0815	12.6231	12.5752	chr18	46597704	46610225	+	Eif1a	C76390|Ef1a|Eftu|Eif4c|eIF-1A|eIF-4C	eukaryotic translation initiation factor 1A	protein-coding	13664	ENSMUSG00000057561	GO:0003723|GO:0003743|GO:0005737|GO:0006412|GO:0006413
14057	-2.85855	-1.51528	2.85855	down	0.00666278	6.46978e-05	down	2.85855	-2.85855	-1.51528	8.90839	8.89316	10.395	10.4371	chr13	54071845	54108345	+	Sfxn1	2810002O05Rik|A930015P12Rik|f	sideroflexin 1	protein-coding	14057	ENSMUSG00000021474	GO:0003674|GO:0005739|GO:0005743|GO:0006810|GO:0006811|GO:0006812|GO:0006826|GO:0008324|GO:0016020|GO:0016021|GO:0030218|GO:0055072|GO:0055085
68279	-2.85814	-1.51508	2.85814	down	0.0372049	0.00392909	down	2.85814	-2.85814	-1.51508	0	0	1.38086	1.64929	chr3	146149833	146195512	+	Mcoln2	3300002C04Rik|AI549968|C86638|TRPML2	mucolipin 2	protein-coding	68279	ENSMUSG00000011008	GO:0005216|GO:0006810|GO:0006811|GO:0016020|GO:0016021
16834	-2.85687	-1.51444	2.85687	down	0.0408017	0.00507757	down	2.85687	-2.85687	-1.51444	6.76723	7.06153	8.39868	8.45895	chr11	113649529	113662401	+	Cog1	6030445I15|Ldlb|mKIAA1381	component of oligomeric golgi complex 1	protein-coding	16834	ENSMUSG00000018661	GO:0005794|GO:0006810|GO:0015031|GO:0016020|GO:0017119
66573	-2.84162	-1.50672	2.84162	down	0.0469645	0.00767541	down	2.84162	-2.84162	-1.50672	8.02501	8.25223	9.78422	9.50645	chr14	118875520	118925387	-	Dzip1	2510025K24Rik|2810422M04Rik|mKIAA0996	DAZ interacting protein 1	protein-coding	66573	ENSMUSG00000042156	GO:0005515|GO:0005622|GO:0005634|GO:0005737|GO:0007275|GO:0007283|GO:0008270|GO:0030154|GO:0036064|GO:0042384|GO:0046872
22152	-2.82122	-1.49632	2.82122	down	0.046247	0.0074668	down	2.82122	-2.82122	-1.49632	7.11755	6.76614	8.44885	8.42748	chr8	123411564	123422010	+	Tubb3	3200002H15Rik|M(beta)3|M(beta)6	tubulin, beta 3 class III	protein-coding	22152	ENSMUSG00000062380	GO:0000166|GO:0003924|GO:0005198|GO:0005515|GO:0005525|GO:0005622|GO:0005737|GO:0005856|GO:0005874|GO:0006184|GO:0007017|GO:0007018|GO:0007067|GO:0007411|GO:0015630|GO:0030182|GO:0030424|GO:0042277|GO:0043234|GO:0051258
13731	-2.81955	-1.49547	2.81955	down	0.0267578	0.0018428	down	2.81955	-2.81955	-1.49547	5.99283	5.83304	7.45988	7.35692	chr16	10281749	10313968	-	Emp2	XMP	epithelial membrane protein 2	protein-coding	13731	ENSMUSG00000022505	GO:0016020|GO:0016021
75538	-2.80741	-1.48924	2.80741	down	0.0427904	0.00599631	down	2.80741	-2.80741	-1.48924	4.77	5.06793	6.46371	6.3527	chr7	44496588	44501134	+	Fam71e1	0610007G24Rik|1700021N13Rik|1700021P22Rik|GARI-L5	family with sequence similarity 71, member E1	protein-coding	75538	ENSMUSG00000051113	GO:0003674|GO:0005575|GO:0008150
67238	-2.79932	-1.48508	2.79932	down	0.0263575	0.00175979	down	2.79932	-2.79932	-1.48508	7.12184	7.30677	8.6968	8.70196	chr5	143548706	143564525	+	2810453I06Rik	1500026F15Rik|AW047776|Acpin1|Fam220a|Sipar	RIKEN cDNA 2810453I06 gene	protein-coding	67238	ENSMUSG00000048910	GO:0003674|GO:0005575|GO:0005634|GO:0008150
13846	-2.7944	-1.48254	2.7944	down	0.0204308	0.000830804	down	2.7944	-2.7944	-1.48254	8.90762	8.96292	10.3573	10.4783	chr5	137350109	137378669	+	Ephb4	AI042935|Htk|MDK2|Myk1|Tyro11	Eph receptor B4	protein-coding	13846	ENSMUSG00000029710	GO:0000166|GO:0001525|GO:0002042|GO:0003007|GO:0004672|GO:0004713|GO:0004714|GO:0005003|GO:0005515|GO:0005524|GO:0005886|GO:0005887|GO:0006468|GO:0007155|GO:0007169|GO:0007275|GO:0009986|GO:0016020|GO:0016021|GO:0016301|GO:0016310|GO:0016740|GO:0016772|GO:0046777|GO:0048013
69368	-2.79048	-1.48051	2.79048	down	0.0427904	0.00605184	down	2.79048	-2.79048	-1.48051	9.18625	9.17898	10.5045	10.8218	chr1	79702262	79761769	-	Wdfy1	1700013B03Rik|1700120F24Rik|FENS-1|Jr1|WDF1|ZFYVE17|mKIAA1435	WD repeat and FYVE domain containing 1	protein-coding	69368	ENSMUSG00000073643	GO:0005545|GO:0005634|GO:0005769|GO:0005829|GO:0008150|GO:0046872
100040426	-2.78723	-1.47883	2.78723	down	0.0308956	0.00258311	down	2.78723	-2.78723	-1.47883	9.33089	9.50487	10.8311	10.9623	chr2	4959460	4959775	-	Gm13192	OTTMUSG00000010817	40S ribosomal protein S28 pseudogene	pseudo	100040426
100417574	-2.78685	-1.47864	2.78685	down	0.0403987	0.00497648	down	2.78685	-2.78685	-1.47864	3.39297	3.24808	4.92518	4.67314	chr2	150305745	150306617	+	Gm14125	OTTMUSG00000015737	mitochondrial ribosomal protein L47 pseudogene	pseudo	100417574
666373	-2.78301	-1.47665	2.78301	down	0.0281612	0.00215733	down	2.78301	-2.78301	-1.47665	11.0047	11.2011	12.5581	12.601	chr9	78271935	78273046	+	Dppa5c		developmental pluripotency associated 5C	pseudo	666373		GO:0003674|GO:0005575|GO:0008150
226162	-2.77368	-1.4718	2.77368	down	0.032957	0.00297428	down	2.77368	-2.77368	-1.4718	8.46927	8.50568	10.0732	9.84536	chr19	45560615	45578287	+	Dpcd	5330431N19Rik|Ndac	deleted in primary ciliary dyskinesia	protein-coding	226162	ENSMUSG00000041035	GO:0003351|GO:0003674|GO:0005575|GO:0021670|GO:0021678|GO:0030317|GO:0060972
100038598	-2.73494	-1.45151	2.73494	down	0.0411029	0.00532389	down	2.73494	-2.73494	-1.45151	5.50529	5.21155	6.80356	6.81631	chr11	79992310	79992886	-	Gm10386	ENSMUSG00000072631	predicted gene 10386	protein-coding	100038598		GO:0003674|GO:0005575|GO:0008150
237339	-2.73244	-1.45019	2.73244	down	0.049882	0.00871815	down	2.73244	-2.73244	-1.45019	6.62153	6.30819	8.00917	7.82093	chr10	26275452	26375971	-	L3mbtl3	AI481284|MBT-1	l(3)mbt-like 3 (Drosophila)	protein-coding	237339	ENSMUSG00000039089	GO:0005634|GO:0006351|GO:0006355|GO:0016568
77836	-2.70833	-1.4374	2.70833	down	0.0440842	0.00655358	down	2.70833	-2.70833	-1.4374	5.45893	5.71792	7.1191	6.93255	chr19	29697941	29708306	+	Mlana	A930034P04Rik|Mart1	melan-A	protein-coding	77836	ENSMUSG00000024806	GO:0005789|GO:0005794|GO:0005802|GO:0042470
13643	-2.70429	-1.43525	2.70429	down	0.0318036	0.00273815	down	2.70429	-2.70429	-1.43525	6.21499	6.40122	7.68768	7.79904	chr11	69554092	69560237	-	Efnb3	EFL-6|ELF-3|Elk-L3|Epl8|LERK-8|NLERK-2	ephrin B3	protein-coding	13643	ENSMUSG00000003934	GO:0007275|GO:0007399|GO:0007411|GO:0007628|GO:0016020|GO:0016021|GO:0016198|GO:0030154|GO:0046875|GO:0048013
14042	-2.68849	-1.4268	2.68849	down	0.0338684	0.00311594	down	2.68849	-2.68849	-1.4268	10.349	10.5765	11.8995	11.8796	chr15	53068261	53346183	-	Ext1	AA409028	exostoses (multiple) 1	protein-coding	14042	ENSMUSG00000061731	GO:0001503|GO:0005783|GO:0005794|GO:0006024|GO:0007369|GO:0007411|GO:0007420|GO:0007492|GO:0007498|GO:0008375|GO:0015012|GO:0015014|GO:0015020|GO:0016020|GO:0016021|GO:0016740|GO:0016757|GO:0016758|GO:0021772|GO:0030176|GO:0031227|GO:0033692|GO:0042803|GO:0046982|GO:0050508|GO:0050509|GO:0072498
58804	-2.67454	-1.41929	2.67454	down	0.0231427	0.0011551	down	2.67454	-2.67454	-1.41929	8.1451	8.07034	9.59035	9.46367	chr7	4151260	4164699	-	Cdc42ep5	1700027J19Rik|2010007O02Rik|Borg3|C85526|CEP5	CDC42 effector protein (Rho GTPase binding) 5	protein-coding	58804	ENSMUSG00000063838	GO:0005515|GO:0005737|GO:0005856|GO:0005886|GO:0007254|GO:0007266|GO:0008360|GO:0016020|GO:0017049|GO:0030838|GO:0031274
619355	-2.67453	-1.41928	2.67453	down	0.00783501	0.000118823	down	2.67453	-2.67453	-1.41928	11.185	11.135	12.5903	12.5683	chr5	29538091	29538697	+	Gm6083	ENSMUSG00000078182	developmental pluripotency associated 5 pseudogene	pseudo	619355
12576	-2.67136	-1.41758	2.67136	down	0.0399122	0.00460863	down	2.67136	-2.67136	-1.41758	7.83129	7.74065	9.07668	9.33041	chr6	134920401	134925525	+	Cdkn1b	AA408329|AI843786|Kip1|p27|p27Kip1	cyclin-dependent kinase inhibitor 1B	protein-coding	12576	ENSMUSG00000003031	GO:0000082|GO:0004860|GO:0004861|GO:0005515|GO:0005634|GO:0005737|GO:0005768|GO:0005829|GO:0006813|GO:0006917|GO:0006919|GO:0007049|GO:0007050|GO:0007605|GO:0008219|GO:0008284|GO:0008285|GO:0010942|GO:0019903|GO:0030308|GO:0030544|GO:0031116|GO:0032403|GO:0033673|GO:0042326|GO:0043066|GO:0043234|GO:0045736|GO:0045892|GO:0045930|GO:0048102|GO:0048839|GO:0050680|GO:0051087|GO:0051271|GO:0060770|GO:…
435916	-2.67092	-1.41734	2.67092	down	0.0441904	0.00663598	down	2.67092	-2.67092	-1.41734	3.83512	3.95674	5.16718	5.45936	chr6	123702821	123742239	+	Vmn2r23	EG435916	vomeronasal 2, receptor 23	protein-coding	435916	ENSMUSG00000091620	GO:0003674|GO:0004871|GO:0004930|GO:0005575|GO:0005886|GO:0007165|GO:0007186|GO:0008150|GO:0016020|GO:0016021
27078	-2.66309	-1.4131	2.66309	down	0.0187128	0.000680634	down	2.66309	-2.66309	-1.4131	8.68328	8.63127	10.1224	10.0184	chr11	61505172	61512927	+	B9d1	AW045994|B9|Eppb9	B9 protein domain 1	protein-coding	27078	ENSMUSG00000001039	GO:0005515|GO:0005737|GO:0005813|GO:0005856|GO:0005929|GO:0005932|GO:0007224|GO:0008158|GO:0030030|GO:0035869|GO:0036038|GO:0042384|GO:0042995|GO:0060271
170833	-2.65736	-1.41	2.65736	down	0.02379	0.00136717	down	2.65736	-2.65736	-1.41	7.74736	7.70115	9.20942	9.05908	chr8	84990595	85003364	+	Hook2	A630054I03Rik	hook homolog 2 (Drosophila)	protein-coding	170833	ENSMUSG00000052566	GO:0000226|GO:0005737|GO:0005813|GO:0005856|GO:0005874|GO:0006810|GO:0007032|GO:0007040|GO:0008017|GO:0008333|GO:0015031|GO:0042802|GO:0045022|GO:0070695
56045	-2.6504	-1.40621	2.6504	down	0.00742909	8.43659e-05	down	2.6504	-2.6504	-1.40621	9.87615	9.89361	11.2695	11.3127	chr2	157097529	157135222	-	Samhd1	E330031J07Rik|Mg11	SAM domain and HD domain, 1	protein-coding	56045	ENSMUSG00000027639	GO:0003676|GO:0003723|GO:0003824|GO:0005634|GO:0008081|GO:0016787|GO:0045087|GO:0045088|GO:0046872|GO:0051607
70592	-2.64804	-1.40493	2.64804	down	0.0426977	0.00594507	down	2.64804	-2.64804	-1.40493	4.8468	5.1243	6.44588	6.33508	chr5	48395573	48414294	+	5730480H06Rik		RIKEN cDNA 5730480H06 gene	miscRNA	70592
NEWGENE158	-2.64804	-1.40492	2.64804	down	0.0401218	0.00471325	down	2.64804	-2.64804	-1.40492	6.59374	6.65755	8.16159	7.89956	chr9	59257017	59259881		NEWGENE158
100503085	-2.63859	-1.39977	2.63859	down	0.00512523	2.44011e-05	down	2.63859	-2.63859	-1.39977	0	0	1.41328	1.38626	chr13	58004957	58102428	-	Klhl3	7530408C15Rik|AI430941|EG627648	kelch-like 3 (Drosophila)	protein-coding	100503085	ENSMUSG00000014164	GO:0003674|GO:0005829|GO:0070294|GO:0072156
226849	-2.62463	-1.39212	2.62463	down	0.0482139	0.00813352	down	2.62463	-2.62463	-1.39212	8.33366	7.99489	9.54067	9.57212	chr1	191351981	191397041	-	Ppp2r5a	PR61alpha	protein phosphatase 2, regulatory subunit B (B56), alpha isoform	protein-coding	226849	ENSMUSG00000026626	GO:0000159|GO:0000775|GO:0005515|GO:0005634|GO:0005694|GO:0005737|GO:0007165|GO:0008601|GO:0019900|GO:0030018|GO:0031430|GO:0035307|GO:0090005|GO:0090219
12162	-2.6246	-1.3921	2.6246	down	0.0327163	0.00293994	down	2.6246	-2.6246	-1.3921	8.64141	8.50036	9.88044	10.0455	chr2	172869687	172940293	-	Bmp7	OP1	bone morphogenetic protein 7	protein-coding	12162	ENSMUSG00000008999	GO:0001503|GO:0001654|GO:0001657|GO:0001707|GO:0001822|GO:0005125|GO:0005515|GO:0005576|GO:0005615|GO:0007275|GO:0007389|GO:0007411|GO:0007435|GO:0008083|GO:0008201|GO:0008285|GO:0009880|GO:0009887|GO:0010800|GO:0010862|GO:0010942|GO:0030154|GO:0030326|GO:0030501|GO:0030509|GO:0030855|GO:0031012|GO:0031988|GO:0034116|GO:0034504|GO:0035239|GO:0040007|GO:0042325|GO:0042326|GO:0042475|GO:0043065|GO:…
434423	-2.62319	-1.39132	2.62319	down	0.020984	0.000928123	down	2.62319	-2.62319	-1.39132	13.2571	13.1296	14.5997	14.5696	chr9	78367054	78368199	-	Dppa5a	AA536857|Dppa5|Esg1|ecat2	developmental pluripotency associated 5A	protein-coding	434423	ENSMUSG00000060461	GO:0003723|GO:0003729|GO:0005737|GO:0007275|GO:0010468
20112	-2.61276	-1.38558	2.61276	down	0.0195145	0.000748334	down	2.61276	-2.61276	-1.38558	6.30619	6.32577	7.76015	7.64296	chr17	7170115	7303316	+	Rps6ka2	90kDa|D17Wsu134e|Rps6ka-rs1|Rsk3|p90rsk|pp90rsk	ribosomal protein S6 kinase, polypeptide 2	protein-coding	20112	ENSMUSG00000023809	GO:0000089|GO:0000166|GO:0000287|GO:0001556|GO:0002035|GO:0004672|GO:0004674|GO:0004711|GO:0005515|GO:0005524|GO:0005634|GO:0005737|GO:0005819|GO:0005840|GO:0006468|GO:0007243|GO:0007507|GO:0008285|GO:0010628|GO:0010659|GO:0016301|GO:0016310|GO:0016740|GO:0016772|GO:0018105|GO:0043065|GO:0045786|GO:0060047|GO:0070613|GO:0071322
238055	-2.61276	-1.38558	2.61276	down	0.0419706	0.00559302	down	2.61276	-2.61276	-1.38558	0	0	1.24215	1.529	chr12	7977677	8016839	+	Apob	AI315052|apob-100|apob-48	apolipoprotein B	protein-coding	238055	ENSMUSG00000020609	GO:0001701|GO:0005543|GO:0005615|GO:0005737|GO:0005783|GO:0006629|GO:0006642|GO:0007283|GO:0007399|GO:0008201|GO:0008203|GO:0008289|GO:0009566|GO:0009743|GO:0009791|GO:0010744|GO:0010884|GO:0010886|GO:0012506|GO:0016042|GO:0017127|GO:0019433|GO:0019899|GO:0030301|GO:0030317|GO:0031983|GO:0034359|GO:0034361|GO:0034362|GO:0034363|GO:0034374|GO:0034383|GO:0042157|GO:0042158|GO:0042159|GO:0042627|GO:…
73708	-2.60053	-1.37881	2.60053	down	0.0182114	0.000641416	down	2.60053	-2.60053	-1.37881	14.5119	14.4708	15.9215	15.8188	chr6	122626424	122630271	+	Dppa3	2410075G02Rik|PCG7|PGC7|Stella	developmental pluripotency-associated 3	protein-coding	73708	ENSMUSG00000046323	GO:0001939|GO:0001940|GO:0005634|GO:0005737|GO:0040016
67955	-2.57993	-1.36733	2.57993	down	0.0330411	0.00300176	down	2.57993	-2.57993	-1.36733	11.0844	10.8837	12.3125	12.3902	chr14	79587691	79629755	+	Sugt1	2410174K12Rik|SGT1	SGT1, suppressor of G2 allele of SKP1 (S. cerevisiae)	protein-coding	67955	ENSMUSG00000022024	GO:0003674|GO:0005575|GO:0005634|GO:0005737|GO:0008150
20972	-2.57386	-1.36393	2.57386	down	0.010751	0.000226485	down	2.57386	-2.57386	-1.36393	5.46916	5.46416	6.79594	6.86524	chr15	80091334	80119501	+	Syngr1	R75468|Syngr1b|p29	synaptogyrin 1	protein-coding	20972	ENSMUSG00000022415	GO:0006605|GO:0008021|GO:0016020|GO:0016021|GO:0030054|GO:0030672|GO:0045202|GO:0048169|GO:0048172
14011	-2.56474	-1.35882	2.56474	down	0.020984	0.000920706	down	2.56474	-2.56474	-1.35882	9.55821	9.47553	10.9242	10.8271	chr6	134035707	134270147	+	Etv6	AW123102|AW557856|Tel	ets variant gene 6 (TEL oncogene)	protein-coding	14011	ENSMUSG00000030199	GO:0003677|GO:0003700|GO:0005515|GO:0005634|GO:0006351|GO:0006355|GO:0019904|GO:0030154|GO:0043565
320163	-2.56211	-1.35733	2.56211	down	0.00796324	0.000125818	down	2.56211	-2.56211	-1.35733	4.75088	4.70646	6.10095	6.07106	chr13	67796594	67830985	-	4930525G20Rik		RIKEN cDNA 4930525G20 gene	miscRNA	320163		GO:0003674|GO:0005575|GO:0008150
72313	-2.55367	-1.35257	2.55367	down	0.0403987	0.00486286	down	2.55367	-2.55367	-1.35257	9.04083	9.30364	10.5323	10.5173	chr5	73020191	73256618	-	Fryl	2010313D22Rik|2310004H21Rik|2510002A14Rik|9030227G01Rik|mKIAA0826	furry homolog-like (Drosophila)	protein-coding	72313	ENSMUSG00000070733	GO:0005515|GO:0005575|GO:0008150
NEWGENE105	-2.55358	-1.35252	2.55358	down	0.0197533	0.000780249	down	2.55358	-2.55358	-1.35252	6.87728	6.97288	8.24292	8.31228	chr1	13078461	13094487		NEWGENE105
14775	-2.55008	-1.35054	2.55008	down	0.0316335	0.00269702	down	2.55008	-2.55008	-1.35054	13.7696	13.5711	15.0417	15.0001	chr9	108339080	108340344	+	Gpx1	AI195024|AL033363|CGPx|GPx-1|GSHPx-1|Gpx	glutathione peroxidase 1	protein-coding	14775	ENSMUSG00000063856	GO:0000302|GO:0001659|GO:0001836|GO:0001885|GO:0002862|GO:0004601|GO:0004602|GO:0004866|GO:0005515|GO:0005634|GO:0005737|GO:0005739|GO:0006629|GO:0006641|GO:0006749|GO:0006915|GO:0006917|GO:0006979|GO:0006982|GO:0007605|GO:0008283|GO:0008430|GO:0008631|GO:0009410|GO:0009609|GO:0009611|GO:0009636|GO:0009650|GO:0010269|GO:0010332|GO:0014902|GO:0016491|GO:0017124|GO:0018158|GO:0033194|GO:0033599|GO:…
378462	-2.54919	-1.35004	2.54919	down	0.0457448	0.00726968	down	2.54919	-2.54919	-1.35004	8.54344	8.26478	9.68191	9.82639	chr17	80290212	80297476	+	Morn2	Mopt	MORN repeat containing 2	protein-coding	378462	ENSMUSG00000045257	GO:0003674|GO:0005575|GO:0008150
15353	-2.53341	-1.34108	2.53341	down	0.0267578	0.00185342	down	2.53341	-2.53341	-1.34108	7.15407	7.31557	8.54798	8.60383	chr10	81346046	81350457	-	Hmg20b	AW610687|BRAF35|Hmgx2|Hmgxb2|Smarce1r	high mobility group 20B	protein-coding	15353	ENSMUSG00000020232	GO:0000400|GO:0000794|GO:0002111|GO:0003677|GO:0003700|GO:0005515|GO:0005634|GO:0005694|GO:0006325|GO:0006338|GO:0006351|GO:0006355|GO:0007049|GO:0016568|GO:0033234|GO:0045666|GO:0046982
NEWGENE53	-2.52985	-1.33905	2.52985	down	0.0424376	0.0058472	down	2.52985	-2.52985	-1.33905	4.7598	4.57001	5.89919	6.10872	chr6	74451819	74463808		NEWGENE53
21453	-2.5255	-1.33657	2.5255	down	0.0107539	0.000230086	down	2.5255	-2.5255	-1.33657	9.95294	9.95947	11.3269	11.2587	chr18	60813756	60848964	-	Tcof1	AA408847|AW209012|treacle	Treacher Collins Franceschetti syndrome 1, homolog	protein-coding	21453	ENSMUSG00000024613	GO:0005634|GO:0005730|GO:0005737|GO:0006810|GO:0042790
654470	-2.52531	-1.33646	2.52531	down	0.0399772	0.00465173	down	2.52531	-2.52531	-1.33646	5.9709	6.15972	7.31603	7.4875	chr5	122241515	122264460	-	Tctn1	G730031O11Rik|Tect1	tectonic family member 1	protein-coding	654470	ENSMUSG00000038593	GO:0001701|GO:0001841|GO:0005515|GO:0005576|GO:0005615|GO:0005737|GO:0005856|GO:0007275|GO:0008589|GO:0021523|GO:0021537|GO:0021904|GO:0021956|GO:0030030|GO:0035869|GO:0036038|GO:0042995|GO:0060271
69707	-2.52338	-1.33536	2.52338	down	0.0226354	0.00106173	down	2.52338	-2.52338	-1.33536	8.24462	8.28674	9.66433	9.53776	chr16	33014270	33056186	-	Iqcg	2400003L07Rik	IQ motif containing G	protein-coding	69707	ENSMUSG00000035578	GO:0003674|GO:0005575|GO:0008150
100093684.chr11	-2.52078	-1.33387	2.52078	down	0.0465709	0.0075447	down	2.52078	-2.52078	-1.33387	6.47261	6.77715	7.91795	7.99955	chr11	107012866	107012938	+	Trnar-ccg		transfer RNA arginine (anticodon CCG)	tRNA	100093684
16949	-2.51605	-1.33116	2.51605	down	0.0474877	0.00784738	down	2.51605	-2.51605	-1.33116	6.38985	6.27809	7.5151	7.81516	chr9	58287723	58313212	-	Loxl1	Loxl	lysyl oxidase-like 1	protein-coding	16949	ENSMUSG00000032334	GO:0005507|GO:0005515|GO:0005576|GO:0005578|GO:0016491|GO:0016641|GO:0031012|GO:0046872|GO:0055114
14735	-2.50895	-1.32708	2.50895	down	0.039627	0.0045588	down	2.50895	-2.50895	-1.32708	6.61068	6.37153	7.78004	7.85633	chrX	52053018	52164923	-	Gpc4	9530073D23Rik|AF311610|AI385680|AI661372|K-glypican	glypican 4	protein-coding	14735	ENSMUSG00000031119	GO:0005576|GO:0005578|GO:0005886|GO:0009897|GO:0016020|GO:0031225|GO:0043395
435337	-2.50363	-1.32402	2.50363	down	0.03938	0.00445261	down	2.50363	-2.50363	-1.32402	2.97553	2.73351	4.20529	4.15179	chr12	88270635	88274497	-	Gm5662	EG435337	predicted gene 5662	protein-coding	435337	ENSMUSG00000079029	GO:0003674|GO:0003743|GO:0005575|GO:0006412|GO:0006413|GO:0008150
240289	-2.4917	-1.31713	2.4917	down	0.0257099	0.00160535	down	2.4917	-2.4917	-1.31713	8.10655	7.99762	9.42617	9.31226	chr18	51865181	51865918	-	Gm4950	EG240289	proteasome (prosome, macropain) subunit, beta type 3 pseudogene	pseudo	240289
639802	-2.48864	-1.31536	2.48864	down	0.0419266	0.00556169	down	2.48864	-2.48864	-1.31536	6.21499	6.42476	7.54895	7.72152	chr6	132055304	132056425	-	Prb3-ps	EG625913|Gm7279|Prb3	proline-rich protein BstNI subfamily 3, pseudogene	pseudo	639802
75284	-2.46955	-1.30425	2.46955	down	0.0230361	0.0011336	down	2.46955	-2.46955	-1.30425	6.65633	6.61951	8.00662	7.87771	chr15	99470084	99474730	-	Bcdin3d	4930556P03Rik|AV138748	BCDIN3 domain containing	protein-coding	75284	ENSMUSG00000037525	GO:0005575|GO:0008150|GO:0008168|GO:0016740|GO:0032259
259302	-2.46438	-1.30122	2.46438	down	0.0474877	0.00787277	down	2.46438	-2.46438	-1.30122	8.19191	8.35616	9.44178	9.70874	chr6	112717972	112947266	-	Srgap3	AI452337|Arhgap14|D130026O08Rik|Gbi|MEGAP|WRP|mKIAA0411	SLIT-ROBO Rho GTPase activating protein 3	protein-coding	259302	ENSMUSG00000030257	GO:0005096|GO:0005515|GO:0005622|GO:0007165
83768	-2.46005	-1.29869	2.46005	down	0.0232509	0.00129739	down	2.46005	-2.46005	-1.29869	9.01092	8.98661	10.2277	10.3672	chr2	25352290	25356332	-	Dpp7	DPPII|Dpp2|QPP	dipeptidylpeptidase 7	protein-coding	83768	ENSMUSG00000026958	GO:0004177|GO:0005576|GO:0005764|GO:0005829|GO:0006508|GO:0008152|GO:0008233|GO:0008236|GO:0008239|GO:0016787|GO:0031410
224997	-2.45132	-1.29356	2.45132	down	0.0143743	0.000385617	down	2.45132	-2.45132	-1.29356	7.6624	7.74398	8.98888	9.00463	chr17	69969368	70821413	+	Dlgap1	4933422O14Rik|9630002F18|AI845682|AI848168|BB075781|D17Bwg0511e|GKAP/SAPAP|GKPA/SAPAP|Gkap|Sapap1|mKIAA4162	discs, large (Drosophila) homolog-associated protein 1	protein-coding	224997	ENSMUSG00000003279	GO:0005886|GO:0007267|GO:0007268|GO:0014069|GO:0016020|GO:0019904|GO:0030054|GO:0032403|GO:0035418|GO:0045202|GO:0045211|GO:0061136|GO:0070842
192140	-2.44923	-1.29233	2.44923	down	0.0499143	0.00884961	down	2.44923	-2.44923	-1.29233	4.098	4.20098	5.28615	5.59749	chr2	130195194	130264445	+	Tmc2	CWEA2	transmembrane channel-like gene family 2	protein-coding	192140	ENSMUSG00000060332	GO:0003674|GO:0016020|GO:0016021|GO:0032426|GO:0050910|GO:0060005
19693	-2.44641	-1.29067	2.44641	down	0.0359744	0.003611	down	2.44641	-2.44641	-1.29067	0.805601	0.926152	2.24876	2.06433	chr6	78405155	78408097	+	Reg2	RegII	regenerating islet-derived 2	protein-coding	19693	ENSMUSG00000023140	GO:0005576|GO:0030246
66245	-2.4443	-1.28942	2.4443	down	0.0297515	0.00236994	down	2.4443	-2.4443	-1.28942	10.3821	10.2015	11.5958	11.5667	chr7	4660521	4684963	-	Hspbp1	1500019G21Rik	HSPA (heat shock 70kDa) binding protein, cytoplasmic cochaperone 1	protein-coding	66245	ENSMUSG00000063802	GO:0003674|GO:0005575|GO:0031398|GO:0032436
114716	-2.44268	-1.28847	2.44268	down	0.0495611	0.00859734	down	2.44268	-2.44268	-1.28847	8.91934	9.20431	10.4261	10.2745	chr11	19924442	20024026	+	Spred2	C79158	sprouty-related, EVH1 domain containing 2	protein-coding	114716	ENSMUSG00000045671	GO:0000188|GO:0005173|GO:0005515|GO:0005737|GO:0005886|GO:0007275|GO:0009966|GO:0010801|GO:0016020|GO:0019901|GO:0030291|GO:0031410|GO:0043517|GO:0071901|GO:0090311
105372	-2.41908	-1.27446	2.41908	down	0.0193254	0.000734723	down	2.41908	-2.41908	-1.27446	9.93893	9.95354	11.2744	11.167	chr13	98246845	98262992	-	Utp15	AW544865	UTP15, U3 small nucleolar ribonucleoprotein, homolog (yeast)	protein-coding	105372	ENSMUSG00000041747	GO:0003674|GO:0005634|GO:0005730|GO:0005737|GO:0006364|GO:0008150
20042	-2.4189	-1.27435	2.4189	down	0.00641535	5.05818e-05	down	2.4189	-2.4189	-1.27435	8.43957	8.4112	9.70892	9.69055	chr10	23785183	23787209	-	Rps12		ribosomal protein S12	protein-coding	20042	ENSMUSG00000061983	GO:0003674|GO:0022627
171463	-2.41588	-1.27255	2.41588	down	0.0426564	0.0059206	down	2.41588	-2.41588	-1.27255	10.0074	10.276	11.3997	11.4287	chr14	27039001	27107286	+	Il17rd	2810004A10Rik|AI428510|Sef|Sef-S	interleukin 17 receptor D	protein-coding	171463	ENSMUSG00000040717	GO:0005794|GO:0005886|GO:0008270|GO:0016020|GO:0016021
74167	-2.4151	-1.27208	2.4151	down	0.0273217	0.00196504	down	2.4151	-2.4151	-1.27208	8.9969	8.87252	10.1516	10.262	chr5	104047011	104065369	+	Nudt9	1190002C07Rik|AI462474	nudix (nucleoside diphosphate linked moiety X)-type motif 9	protein-coding	74167	ENSMUSG00000029310	GO:0005739|GO:0016787|GO:0043262|GO:0046032|GO:0046709|GO:0047631
71532	-2.41467	-1.27183	2.41467	down	0.0248811	0.00149467	down	2.41467	-2.41467	-1.27183	7.56532	7.66257	8.83031	8.94123	chr2	178414534	178422161	+	9030418K01Rik	AI851938	RIKEN cDNA 9030418K01 gene	protein-coding	71532	ENSMUSG00000070476	GO:0003674|GO:0005575|GO:0008150
16832	-2.41203	-1.27025	2.41203	down	0.0408017	0.0050767	down	2.41203	-2.41203	-1.27025	12.9365	12.6858	14.0691	14.0937	chr6	142490249	142507943	-	Ldhb	AI790582|H-Ldh|LDH-B|LDH-H|Ldh-2|Ldh2	lactate dehydrogenase B	protein-coding	16832	ENSMUSG00000030246	GO:0000166|GO:0003824|GO:0004457|GO:0004459|GO:0005737|GO:0005739|GO:0005975|GO:0006089|GO:0006096|GO:0016491|GO:0016616|GO:0019674|GO:0019900|GO:0042802|GO:0044262|GO:0051287|GO:0055114
72310	-2.41201	-1.27024	2.41201	down	0.0427069	0.00596125	down	2.41201	-2.41201	-1.27024	2.61296	2.72489	3.81605	4.06228	chr7	43437138	43438246	+	Nkg7	2500004F03Rik	natural killer cell group 7 sequence	protein-coding	72310	ENSMUSG00000004612	GO:0003674|GO:0005575|GO:0008150|GO:0016021
18612	-2.41043	-1.26929	2.41043	down	0.0318036	0.00275847	down	2.41043	-2.41043	-1.26929	7.9897	7.91023	9.30693	9.13158	chr11	101769742	101785310	-	Etv4	AW414408|Pea-3|Pea3	ets variant gene 4 (E1A enhancer binding protein, E1AF)	protein-coding	18612	ENSMUSG00000017724	GO:0003677|GO:0005622|GO:0005634|GO:0005730|GO:0008045|GO:0033600|GO:0045893|GO:0048863|GO:0060444|GO:0060762
381914	-2.39749	-1.26153	2.39749	down	0.0461801	0.00739726	down	2.39749	-2.39749	-1.26153	6.16352	6.082	7.52635	7.24223	chr7	118592524	118596824	+	B230311B06Rik	Gm1695	RIKEN cDNA B230311B06 gene	protein-coding	381914		GO:0003674|GO:0005575|GO:0008150
666377	-2.38438	-1.25361	2.38438	down	0.0457441	0.00722129	down	2.38438	-2.38438	-1.25361	6.64258	6.39409	7.6966	7.84729	chr5	54651966	54652121	-	Gm8069	EG666377	predicted pseudogene 8069	protein-coding	666377
214498	-2.38217	-1.25228	2.38217	down	0.0438495	0.00646628	down	2.38217	-2.38217	-1.25228	9.46644	9.74114	10.8406	10.8715	chr1	143607499	143702684	-	Cdc73	8430414L16Rik|BC027756|C130030P16Rik|C81219|Hrpt2	cell division cycle 73, Paf1/RNA polymerase II complex component	protein-coding	214498	ENSMUSG00000026361	GO:0000122|GO:0000993|GO:0001711|GO:0005634|GO:0006351|GO:0006378|GO:0007049|GO:0008285|GO:0010390|GO:0016055|GO:0016593|GO:0019827|GO:0030177|GO:0031442|GO:0031648|GO:0032968|GO:0033523|GO:0045638|GO:0045749|GO:0045944|GO:0048147|GO:0050680|GO:0071222|GO:2000134
NEWGENE94	-2.37868	-1.25016	2.37868	down	0.0359744	0.00359248	down	2.37868	-2.37868	-1.25016	7.82008	7.64451	8.92221	9.04269	chr10	95453237	95459861		NEWGENE94
28015	-2.37666	-1.24893	2.37666	down	0.0439573	0.00648942	down	2.37666	-2.37666	-1.24893	9.72832	9.98327	11.1578	11.0517	chr9	71478437	71485983	-	Polr2m	AA407243|AA408799|AI303746|AW553238|D9Wsu138e|Grinl1a|mKIAA4185	polymerase (RNA) II (DNA directed) polypeptide M	protein-coding	28015	ENSMUSG00000032199	GO:0003674|GO:0003899|GO:0005634|GO:0005635|GO:0006351|GO:0016591|GO:0043025|GO:0051685
68949	-2.37527	-1.24809	2.37527	down	0.0232509	0.00126146	down	2.37527	-2.37527	-1.24809	10.4639	10.3346	11.6657	11.6289	chr2	167062934	167065862	+	1500012F01Rik	Zfas1	RIKEN cDNA 1500012F01 gene	protein-coding	68949	ENSMUSG00000074578	GO:0003674|GO:0005575|GO:0008150
77853.chr9.1	-2.37276	-1.24657	2.37276	down	0.0193064	0.000724468	down	2.37276	-2.37276	-1.24657	6.36985	6.43541	7.60794	7.69046	chr9	101074727	101075419	+	Msl2	E130103E02Rik|Msl2l1|Rnf184	male-specific lethal 2 homolog (Drosophila)	protein-coding	77853		GO:0003674|GO:0008270|GO:0043984|GO:0046872|GO:0072487
NEWGENE48	-2.37112	-1.24557	2.37112	down	0.0434721	0.006364	down	2.37112	-2.37112	-1.24557	6.81296	6.9067	7.97719	8.2336	chr13	113736039	113739833		NEWGENE48
51960	-2.36995	-1.24485	2.36995	down	0.0171166	0.000560954	down	2.36995	-2.36995	-1.24485	9.66471	9.69332	10.879	10.9687	chr1	57955101	57970084	-	Kctd18	4932411A20Rik|6530404F10Rik	potassium channel tetramerisation domain containing 18	protein-coding	51960	ENSMUSG00000054770	GO:0003674|GO:0005216|GO:0005575|GO:0008150
27211	-2.34924	-1.23219	2.34924	down	0.0412073	0.00540032	down	2.34924	-2.34924	-1.23219	4.08773	4.33309	5.41575	5.46946	chr7	45126347	45126435	-	Snord35a	Rnu35a|U35|U35A	small nucleolar RNA, C/D box 35A	snoRNA	27211		GO:0003674|GO:0005575|GO:0008150
73212	-2.34225	-1.22789	2.34225	down	0.0287018	0.00222018	down	2.34225	-2.34225	-1.22789	8.68501	8.69588	10.0028	9.83385	chr5	139359739	139460534	-	3110082I17Rik	AW411904	RIKEN cDNA 3110082I17 gene	protein-coding	73212	ENSMUSG00000053553	GO:0003674|GO:0005575|GO:0008150
67593	-2.32189	-1.2153	2.32189	down	0.0380505	0.00415417	down	2.32189	-2.32189	-1.2153	3.50307	3.33253	4.56309	4.70311	chr5	114853714	114883879	+	4930519G04Rik	1700014B12Rik	RIKEN cDNA 4930519G04 gene	protein-coding	67593	ENSMUSG00000029564	GO:0003674|GO:0005575|GO:0008150
330695	-2.31273	-1.2096	2.31273	down	0.0368355	0.00384222	down	2.31273	-2.31273	-1.2096	7.78212	7.98672	9.06585	9.12219	chr8	4257646	4259274	-	Ctxn1	BC028881|Ctxn	cortexin 1	protein-coding	330695	ENSMUSG00000048644	GO:0003674|GO:0005575|GO:0008150|GO:0016020|GO:0016021|GO:0031224
237636	-2.31256	-1.20949	2.31256	down	0.0380505	0.00415887	down	2.31256	-2.31256	-1.20949	3.34366	3.55208	4.69214	4.62258	chr11	6211011	6230245	-	Npc1l1	9130221N23Rik|Gm243	NPC1-like 1	protein-coding	237636	ENSMUSG00000020447	GO:0005886|GO:0006629|GO:0006695|GO:0008158|GO:0008202|GO:0008203|GO:0016020|GO:0016021|GO:0017137|GO:0030299|GO:0030301|GO:0031489|GO:0042157|GO:0042632
383490	-2.31207	-1.20918	2.31207	down	0.00617274	4.51869e-05	down	2.31207	-2.31207	-1.20918	5.81939	5.84987	7.04465	7.04298	chr1	13061922	13062537	+	Gm5250	EG383490|Gm16393	developmental pluripotency associated 5A pseudogene	pseudo	383490
433229	-2.30606	-1.20543	2.30606	down	0.0447649	0.00679991	down	2.30606	-2.30606	-1.20543	11.6084	11.3367	12.6853	12.6707	chr19	21937283	21938567	+	Gm5514	EG433229	lactate dehydrogenase B pseudogene	pseudo	433229
57265	-2.29524	-1.19864	2.29524	down	0.0360966	0.00366606	down	2.29524	-2.29524	-1.19864	6.92454	6.73351	8.06619	7.98914	chr11	102604431	102608058	+	Fzd2	AL033370|AW456835|Fz10|Fzd10|Mfz10|Mfz10a	frizzled homolog 2 (Drosophila)	protein-coding	57265	ENSMUSG00000050288	GO:0001944|GO:0003149|GO:0003150|GO:0003151|GO:0004871|GO:0004888|GO:0004930|GO:0005515|GO:0005737|GO:0005886|GO:0006357|GO:0007165|GO:0007166|GO:0007186|GO:0007199|GO:0007204|GO:0007223|GO:0007267|GO:0007275|GO:0007409|GO:0007420|GO:0007608|GO:0008406|GO:0016020|GO:0016021|GO:0016055|GO:0017147|GO:0030165|GO:0030825|GO:0030855|GO:0032589|GO:0042813|GO:0045177|GO:0045893|GO:0046982|GO:0051091|GO:…
27965	-2.29354	-1.19758	2.29354	down	0.0359744	0.00364418	down	2.29354	-2.29354	-1.19758	10.7269	10.8313	12.065	11.8883	chr9	65460937	65488470	+	Spg21	ACP33|BM-019|C78576|D9Wsu18e|GL010|MAST	spastic paraplegia 21 homolog (human)	protein-coding	27965	ENSMUSG00000032388	GO:0005634|GO:0005737|GO:0005829|GO:0008150|GO:0030140|GO:0042609
74747	-2.29298	-1.19723	2.29298	down	0.0303475	0.00247701	down	2.29298	-2.29298	-1.19723	7.21359	7.05842	8.37172	8.29474	chr10	59949675	59951770	-	Ddit4	5830413E08Rik|AA415483|REDD1|Rtp801|dig2	DNA-damage-inducible transcript 4	protein-coding	74747	ENSMUSG00000020108	GO:0001666|GO:0005622|GO:0005737|GO:0005739|GO:0006915|GO:0009968|GO:0032007|GO:0043241|GO:0045820|GO:0071889|GO:0072593
620807	-2.28936	-1.19494	2.28936	down	0.0419706	0.00562654	down	2.28936	-2.28936	-1.19494	7.22246	7.01112	8.24681	8.37665	chr4	60003549	60006214	+	Mup6	Gm12544|Mup2|OTTMUSG00000007423	major urinary protein 6	protein-coding	620807	ENSMUSG00000078689	GO:0003674|GO:0005575|GO:0005576|GO:0008150
22248	-2.28222	-1.19044	2.28222	down	0.0260209	0.00171058	down	2.28222	-2.28222	-1.19044	7.58529	7.73153	8.84474	8.85295	chr11	78343522	78349156	+	Unc119	D11Bhm52|HRG4|MRG4|Rg4|Rtg4|Unc119h	unc-119 homolog (C. elegans)	protein-coding	22248	ENSMUSG00000002058	GO:0005737|GO:0005813|GO:0005856|GO:0006810|GO:0007601|GO:0008289|GO:0015031|GO:0042953|GO:0050896
74129	-2.27652	-1.18683	2.27652	down	0.0231427	0.00119434	down	2.27652	-2.27652	-1.18683	9.3822	9.43994	10.6532	10.5426	chr13	93674436	93752823	+	Dmgdh	1200014D15Rik|AI787269	dimethylglycine dehydrogenase precursor	protein-coding	74129	ENSMUSG00000042102	GO:0004047|GO:0005542|GO:0005737|GO:0005739|GO:0006544|GO:0006546|GO:0016491|GO:0047865|GO:0050660|GO:0055114
213320	-2.27245	-1.18425	2.27245	down	0.0419706	0.00561624	down	2.27245	-2.27245	-1.18425	3.96396	3.71862	5.01978	5.0313	chr6	50608637	50610694	+	Gm4782	EG213320	Crn, crooked neck-like 1 pseudogene	pseudo	213320
665186	-2.26979	-1.18256	2.26979	down	0.0138786	0.00036702	down	2.26979	-2.26979	-1.18256	5.40215	5.38514	6.54002	6.61239	chr4	134190804	134203004	-	Gm7534	EG665186	predicted gene 7534	protein-coding	665186	ENSMUSG00000073747	GO:0003674|GO:0005575|GO:0008150
93691	-2.26958	-1.18242	2.26958	down	0.0358666	0.0035359	down	2.26958	-2.26958	-1.18242	9.58723	9.77343	10.8262	10.8993	chr1	64035671	64121426	-	Klf7	9830124P08Rik	Kruppel-like factor 7 (ubiquitous)	protein-coding	93691	ENSMUSG00000025959	GO:0003676|GO:0003677|GO:0003700|GO:0005622|GO:0005634|GO:0006351|GO:0006355|GO:0007409|GO:0007411|GO:0008270|GO:0045893|GO:0046872|GO:0048813
140494	-2.26744	-1.18107	2.26744	down	0.03874	0.00430819	down	2.26744	-2.26744	-1.18107	4.66358	4.83112	5.99809	5.85874	chr6	38048483	38124586	-	Atp6v0a4	Atp6n1b|a4	ATPase, H+ transporting, lysosomal V0 subunit A4	protein-coding	140494	ENSMUSG00000038600	GO:0001503|GO:0005768|GO:0005886|GO:0005903|GO:0006810|GO:0006811|GO:0006885|GO:0007588|GO:0007605|GO:0008553|GO:0015078|GO:0015991|GO:0015992|GO:0016020|GO:0016021|GO:0016324|GO:0016471|GO:0031526|GO:0033177|GO:0045177|GO:0051117
57080	-2.26413	-1.17895	2.26413	down	0.0193254	0.000734479	down	2.26413	-2.26413	-1.17895	7.27306	7.3551	8.4642	8.52186	chr5	134357661	134456716	-	Gtf2ird1	1700012P16Rik|BEN|Cream1|ESTM9|GTF3|Gtf2il|MusTRD1|Tg(Alb1-Myc)166.8Sst|WBSCR11|X83320	general transcription factor II I repeat domain-containing 1	protein-coding	57080	ENSMUSG00000023079	GO:0003677|GO:0003700|GO:0005634|GO:0005737|GO:0006351|GO:0006355|GO:0007275|GO:0009790
19025	-2.25423	-1.17263	2.25423	down	0.0401218	0.00472138	down	2.25423	-2.25423	-1.17263	10.1983	9.97389	11.2491	11.2684	chr2	164832873	164841032	+	Ctsa	AU019505|PPCA|Ppgb	cathepsin A	protein-coding	19025	ENSMUSG00000017760	GO:0004180|GO:0004185|GO:0005515|GO:0005634|GO:0005739|GO:0005764|GO:0006508|GO:0008233|GO:0016787|GO:0043231
230676	-2.24766	-1.16842	2.24766	down	0.0427904	0.0060607	down	2.24766	-2.24766	-1.16842	7.35114	7.48285	8.69203	8.4788	chr4	118362740	118409263	-	Szt2	6430407N22|ENSMUSG00000058432|TIGR	seizure threshold 2	protein-coding	230676	ENSMUSG00000033253	GO:0003674|GO:0005777|GO:0007417|GO:0009791|GO:0043473
20926	-2.24284	-1.16533	2.24284	down	0.0464076	0.00750801	down	2.24284	-2.24284	-1.16533	10.931	11.1772	12.1583	12.2805	chr11	78206749	78245703	-	Supt6h	5131400N11Rik|AI132449|SPT6|mKIAA0162	suppressor of Ty 6 homolog (S. cerevisiae)	protein-coding	20926	ENSMUSG00000002052	GO:0003723|GO:0005634|GO:0006139|GO:0006351|GO:0006355|GO:0006357|GO:0016788|GO:0032784
627967	-2.22555	-1.15416	2.22555	down	0.0411371	0.00537572	down	2.22555	-2.22555	-1.15416	5.36019	5.17408	6.49287	6.34973	chr7	114926848	114927781	-	Gm6816	EG627967	ribosomal protein S4, X-linked pseudogene	pseudo	627967		GO:0003674|GO:0005575|GO:0008150
14226	-2.21415	-1.14675	2.21415	down	0.0349084	0.0032978	down	2.21415	-2.21415	-1.14675	7.64285	7.45637	8.70873	8.68399	chr12	4833174	4841595	-	Fkbp1b	12.6kDa|AW494148|FKBP12.6|calstabin2	FK506 binding protein 1b	protein-coding	14226	ENSMUSG00000020635	GO:0000413|GO:0002027|GO:0003755|GO:0005102|GO:0005515|GO:0005528|GO:0005737|GO:0006457|GO:0006939|GO:0007204|GO:0009749|GO:0010459|GO:0010880|GO:0010881|GO:0014808|GO:0016529|GO:0016853|GO:0018208|GO:0019227|GO:0030073|GO:0030551|GO:0032513|GO:0033017|GO:0034704|GO:0042098|GO:0043231|GO:0044325|GO:0051209|GO:0051775|GO:0060314|GO:0061179
67371	-2.20891	-1.14334	2.20891	down	0.0476731	0.00795598	down	2.20891	-2.20891	-1.14334	9.37412	9.31541	10.6233	10.3529	chr10	40249203	40257665	-	Gtf3c6	2410016F19Rik|AU019813	general transcription factor IIIC, polypeptide 6, alpha	protein-coding	67371	ENSMUSG00000019837	GO:0000127|GO:0003674|GO:0003677|GO:0005634|GO:0006351|GO:0006383
666456	-2.20877	-1.14324	2.20877	down	0.0364309	0.00376541	down	2.20877	-2.20877	-1.14324	5.44715	5.38033	6.46336	6.65059	chr9	78819969	78821066	-	Gm8116	EG666456	predicted gene 8116	pseudo	666456
107047	-2.20182	-1.1387	2.20182	down	0.0359744	0.00363079	down	2.20182	-2.20182	-1.1387	11.8478	11.6697	12.9371	12.8579	chr18	67641599	67654162	+	Psmg2	1700017I17Rik|AW545363|Clast3|Tnfsf5ip1	proteasome (prosome, macropain) assembly chaperone 2	protein-coding	107047	ENSMUSG00000024537	GO:0003674|GO:0005634|GO:0006915|GO:0007094|GO:0042981|GO:0043248|GO:0051726
11875	-2.20042	-1.13778	2.20042	down	0.00752841	9.19589e-05	down	2.20042	-2.20042	-1.13778	7.76124	7.76997	8.88431	8.92247	chr7	102096879	102100229	-	Art5	ARTC5|Yac-2	ADP-ribosyltransferase 5	protein-coding	11875	ENSMUSG00000070424	GO:0003950|GO:0003953|GO:0003956|GO:0005576|GO:0006471|GO:0016020|GO:0016740|GO:0016757
52463	-2.19601	-1.13488	2.19601	down	0.0295194	0.00234426	down	2.19601	-2.19601	-1.13488	12.0705	12.226	13.2638	13.3024	chr10	62804570	62880014	-	Tet1	2510010B09Rik|AA517754|BB001228|Cxxc6|D10Ertd17e|LCX|mKIAA1676	tet methylcytosine dioxygenase 1	protein-coding	52463	ENSMUSG00000047146	GO:0001826|GO:0003677|GO:0005506|GO:0005515|GO:0005634|GO:0006351|GO:0006355|GO:0008270|GO:0016491|GO:0016568|GO:0016702|GO:0019827|GO:0043566|GO:0044030|GO:0046872|GO:0055114|GO:0070579|GO:0080111|GO:0090310
22092	-2.19487	-1.13414	2.19487	down	0.0494119	0.00851947	down	2.19487	-2.19487	-1.13414	8.63466	8.35236	9.63722	9.61807	chr17	31255020	31277356	-	Rsph1	MCA|Tsga2	radial spoke head 1 homolog (Chlamydomonas)	protein-coding	22092	ENSMUSG00000024033	GO:0005634|GO:0005694|GO:0005737|GO:0005829|GO:0007126
17761	-2.19247	-1.13256	2.19247	down	0.0260622	0.00172105	down	2.19247	-2.19247	-1.13256	7.83065	7.89094	9.05637	8.93033	chr10	20148920	20281590	+	Mtap7	E-MAP-115|MAP-7|MAP7|R75000|mshi|mste|ste	microtubule-associated protein 7	protein-coding	17761	ENSMUSG00000019996	GO:0000902|GO:0001578|GO:0005102|GO:0005515|GO:0005737|GO:0005856|GO:0005874|GO:0005886|GO:0006687|GO:0006970|GO:0006997|GO:0007281|GO:0007283|GO:0008283|GO:0009566|GO:0015630|GO:0016020|GO:0032526|GO:0033327|GO:0035265|GO:0048872|GO:0060009|GO:0072659
13619	-2.19098	-1.13158	2.19098	down	0.0375431	0.00401629	down	2.19098	-2.19098	-1.13158	11.3971	11.5367	12.5252	12.6718	chr6	122317731	122340215	-	Phc1	AW557034|Edr|Edr1|Mph1|Rae-28|rae28	polyhomeotic-like 1 (Drosophila)	protein-coding	13619	ENSMUSG00000040669	GO:0001739|GO:0003677|GO:0003682|GO:0005515|GO:0005634|GO:0007275|GO:0008270|GO:0016604|GO:0031519|GO:0035102|GO:0046872|GO:0071300
77490	-2.18909	-1.13033	2.18909	down	0.0441904	0.00664748	down	2.18909	-2.18909	-1.13033	6.36019	6.19294	7.50153	7.31226	chr4	134243763	134245873	+	E130218I03Rik	E130106C14Rik	RIKEN cDNA E130218I03 gene	miscRNA	77490		GO:0003674|GO:0005575|GO:0008150
20444	-2.1831	-1.12638	2.1831	down	0.020984	0.000923335	down	2.1831	-2.1831	-1.12638	9.31466	9.32422	10.3931	10.4985	chr8	110919865	110972497	+	St3gal2	AI429591|AW822065|ST3GalII|Siat5	ST3 beta-galactoside alpha-2,3-sialyltransferase 2	protein-coding	20444	ENSMUSG00000031749	GO:0003836|GO:0005576|GO:0005737|GO:0005794|GO:0006486|GO:0008373|GO:0016020|GO:0016021|GO:0016740|GO:0016757|GO:0030173
67224	-2.17413	-1.12044	2.17413	down	0.020984	0.000918399	down	2.17413	-2.17413	-1.12044	8.07953	7.9746	9.15011	9.1449	chr7	28385247	28392690	-	Med29	2810405O22Rik|AU020902|Ixl	mediator complex subunit 29	protein-coding	67224	ENSMUSG00000003444	GO:0003674|GO:0005634|GO:0006351|GO:0006355|GO:0008150|GO:0016592
68394	-2.17159	-1.11875	2.17159	down	0.0378797	0.00408971	down	2.17159	-2.17159	-1.11875	7.96033	7.80253	9.06303	8.93734	chr4	116708571	116715104	+	Ccdc163	0610037D15Rik|4933430J04Rik	coiled-coil domain containing 163	protein-coding	68394	ENSMUSG00000028689	GO:0003674|GO:0005575|GO:0008150
192231	-2.17156	-1.11873	2.17156	down	0.0350218	0.00335754	down	2.17156	-2.17156	-1.11873	7.8106	7.99127	9.03949	8.99985	chr11	103116325	103119724	+	Hexim1	7330426E13Rik|CLP-1|Clp1|HIS1	hexamethylene bis-acetamide inducible 1	protein-coding	192231	ENSMUSG00000048878	GO:0000122|GO:0004861|GO:0005634|GO:0005737|GO:0006351|GO:0006355|GO:0007507|GO:0017069|GO:0045736|GO:0045892
207920	-2.17028	-1.11788	2.17028	down	0.0262062	0.00174248	down	2.17028	-2.17028	-1.11788	10.8772	10.7813	11.9972	11.897	chr4	11332038	11386783	-	Esrp1	2210008M09Rik|A630065D16|BC031468|Rbm35a	epithelial splicing regulatory protein 1	protein-coding	207920	ENSMUSG00000040728	GO:0000166|GO:0003676|GO:0003723|GO:0003729|GO:0005634|GO:0005886|GO:0006397|GO:0008380|GO:0043484
319481	-2.16942	-1.11731	2.16942	down	0.047371	0.00778861	down	2.16942	-2.16942	-1.11731	7.49109	7.33307	8.42125	8.63753	chr8	111448784	111522107	-	Wdr59	5430401O09Rik|Cdw12	WD repeat domain 59	protein-coding	319481	ENSMUSG00000031959	GO:0003674|GO:0005575|GO:0008150
29856	-2.15551	-1.10803	2.15551	down	0.0265676	0.00180277	down	2.15551	-2.15551	-1.10803	7.226	7.11185	8.31704	8.23687	chr11	3517522	3539292	-	Smtn	smsmo	smoothelin	protein-coding	29856	ENSMUSG00000020439	GO:0005737|GO:0005856
68763	-2.14921	-1.10381	2.14921	down	0.0372049	0.00394624	down	2.14921	-2.14921	-1.10381	8.8007	8.8941	9.86509	10.0373	chr17	34950236	34952471	-	1110038B12Rik	0610009C20Rik|0910001G04Rik	RIKEN cDNA 1110038B12 gene	miscRNA	68763		GO:0003674|GO:0005575|GO:0008150
100126203	-2.14309	-1.09969	2.14309	down	0.0427904	0.00604596	down	2.14309	-2.14309	-1.09969	4.93488	4.73351	5.87271	5.99507	chr6	117495235	117500077	+	6820426E19Rik		RIKEN cDNA 6820426E19 gene	unknown	100126203
546810	-2.14231	-1.09917	2.14231	down	0.00870376	0.000141816	down	2.14231	-2.14231	-1.09917	3.12753	3.09608	4.22753	4.19442	chr3	122632586	122633297	-	Gm5981	EG546810|Ppia-ps3_2252.1	eptidyl-prolyl cis-trans isomerase A pseudogene 3_2252.1	pseudo	546810
639558	-2.13153	-1.09189	2.13153	down	0.04292	0.00614722	down	2.13153	-2.13153	-1.09189	6.091	5.88035	7.02472	7.13042	chr14	91199256	91199929	-	Gm7272	EG639558	cyclin-dependent kinase 4 pseudogene	pseudo	639558
29866	-2.13135	-1.09177	2.13135	down	0.0368355	0.00384966	down	2.13135	-2.13135	-1.09177	3.8056	3.61669	4.78662	4.81922	chr19	4082488	4087339	+	Cabp2		calcium binding protein 2	protein-coding	29866	ENSMUSG00000024857	GO:0005509|GO:0005737|GO:0005794|GO:0005886|GO:0016020
100043910	-2.13033	-1.09108	2.13033	down	0.0104108	0.000207468	down	2.13033	-2.13033	-1.09108	0	0	1.11783	1.06433	chr2	170061240	170070778	-	A630075F10Rik	4831414D02|Gm4722	RIKEN cDNA A630075F10 gene	miscRNA	100043910		GO:0003674|GO:0005575|GO:0008150
100039441	-2.13033	-1.09108	2.13033	down	0.0104108	0.000207468	down	2.13033	-2.13033	-1.09108	0	0	1.11783	1.06433	chr14	19564906	19569553	-	Gm2237	ENSMUSG00000079354	alpha6-takusan	pseudo	100039441
230787	-2.13005	-1.09089	2.13005	down	0.042085	0.00572123	down	2.13005	-2.13005	-1.09089	4.78436	4.67374	5.72019	5.91968	chr4	132782357	132796364	-	Themis2	ICB-1	thymocyte selection associated family member 2	protein-coding	230787	ENSMUSG00000037731	GO:0003674|GO:0005575|GO:0006954|GO:0008150
319710	-2.11767	-1.08247	2.11767	down	0.0403987	0.00497737	down	2.11767	-2.11767	-1.08247	7.76553	7.95851	8.98938	8.89961	chr12	70825514	70902234	+	Frmd6	2610019M19Rik|4930488L10Rik|AW212977	FERM domain containing 6	protein-coding	319710	ENSMUSG00000048285	GO:0003383|GO:0003674|GO:0005737|GO:0005739|GO:0005856|GO:0005886|GO:0016020|GO:0032970|GO:0034613|GO:0043296
66276	-2.11476	-1.08049	2.11476	down	0.0385657	0.00427802	down	2.11476	-2.11476	-1.08049	10.6609	10.7265	11.868	11.6804	chr19	8888903	8890740	+	1810009A15Rik		RIKEN cDNA 1810009A15 gene	protein-coding	66276	ENSMUSG00000071653	GO:0003674|GO:0005575|GO:0008150
12550	-2.10822	-1.07602	2.10822	down	0.0362667	0.00371859	down	2.10822	-2.10822	-1.07602	10.9474	10.8224	11.892	12.0298	chr8	106603368	106670246	+	Cdh1	AA960649|E-cad|Ecad|L-CAM|UVO|Um	cadherin 1	protein-coding	12550	ENSMUSG00000000303	GO:0001701|GO:0001829|GO:0005509|GO:0005515|GO:0005737|GO:0005768|GO:0005794|GO:0005802|GO:0005886|GO:0005911|GO:0005912|GO:0005913|GO:0005925|GO:0007155|GO:0007156|GO:0007416|GO:0007605|GO:0008013|GO:0009898|GO:0009986|GO:0015629|GO:0016020|GO:0016021|GO:0016235|GO:0016323|GO:0016328|GO:0016337|GO:0016342|GO:0019538|GO:0019903|GO:0019904|GO:0022408|GO:0030054|GO:0030506|GO:0032794|GO:0032880|GO:…
12055	-2.10548	-1.07415	2.10548	down	0.0497165	0.00866283	down	2.10548	-2.10548	-1.07415	9.31699	9.15131	10.2017	10.4149	chr7	127663337	127708766	-	Bcl7c	C230096E12Rik	B cell CLL/lymphoma 7C	protein-coding	12055	ENSMUSG00000030814	GO:0003674|GO:0005575|GO:0006915|GO:0008150
26446	-2.10448	-1.07347	2.10448	down	0.0281019	0.0021453	down	2.10448	-2.10448	-1.07347	10.7394	10.6037	11.7717	11.7183	chr11	97703434	97713500	+	Psmb3	AL033320|C10-II	proteasome (prosome, macropain) subunit, beta type 3	protein-coding	26446	ENSMUSG00000069744	GO:0000502|GO:0004175|GO:0004298|GO:0005634|GO:0005737|GO:0005839|GO:0006508|GO:0008233|GO:0016787|GO:0030163|GO:0051603
77633	-2.10007	-1.07043	2.10007	down	0.0419783	0.00566654	down	2.10007	-2.10007	-1.07043	6.97685	7.11716	8.03085	8.20403	chr1	37485851	37488605	-	4930594C11Rik		G1 to S phase transition pseudogene	pseudo	77633
118445	-2.09872	-1.06951	2.09872	down	0.0484772	0.00820782	down	2.09872	-2.09872	-1.06951	8.14446	7.9022	9.04237	9.14332	chr10	80567121	80577296	-	Klf16	AI843742|BTEB4|DRRF	Kruppel-like factor 16	protein-coding	118445	ENSMUSG00000035397	GO:0003676|GO:0003677|GO:0003700|GO:0005622|GO:0005634|GO:0006351|GO:0006355|GO:0006357|GO:0007212|GO:0008270|GO:0046872
20390	-2.08786	-1.06203	2.08786	down	0.00052717	8.67626e-07	down	2.08786	-2.08786	-1.06203	0	0	1.05972	1.06433	chr14	41172212	41185198	-	Sftpd	AI573415|SP-D|Sftp4	surfactant associated protein D	protein-coding	20390	ENSMUSG00000021795	GO:0001530|GO:0005576|GO:0005578|GO:0005581|GO:0005615|GO:0005771|GO:0005791|GO:0007585|GO:0008228|GO:0030246|GO:0031410|GO:0032703|GO:0042130|GO:0042802|GO:0043129|GO:0048029|GO:0048286|GO:0050765|GO:0050766|GO:0050828|GO:0051635
NEWGENE141	-2.08054	-1.05696	2.08054	down	0.0395067	0.0044943	down	2.08054	-2.08054	-1.05696	7.16003	7.33968	8.34924	8.2644	chr2	146836293	146840213		NEWGENE141
270672	-2.07732	-1.05472	2.07732	down	0.00752841	9.68724e-05	down	2.07732	-2.07732	-1.05472	9.30331	9.33286	10.384	10.3616	chrX	159988433	160123351	+	Map3k15	BC031147|MEKK15	mitogen-activated protein kinase kinase kinase 15	protein-coding	270672	ENSMUSG00000031303	GO:0000166|GO:0004672|GO:0004674|GO:0004709|GO:0005524|GO:0005575|GO:0006468|GO:0016301|GO:0016310|GO:0016740|GO:0016772|GO:0046872
622117	-2.07645	-1.05412	2.07645	down	0.0392263	0.00440358	down	2.07645	-2.07645	-1.05412	7.79304	7.61843	8.80478	8.71493	chr8	43180541	43193884	+	Triml2	EG622117|Tu4	tripartite motif family-like 2	protein-coding	622117	ENSMUSG00000091490	GO:0003674|GO:0005575|GO:0032526|GO:0042221
72061	-2.07482	-1.05298	2.07482	down	0.0359744	0.00356498	down	2.07482	-2.07482	-1.05298	9.73524	9.56276	10.7254	10.6785	chr13	62964893	63302284	+	2010111I01Rik	2300006M17Rik|AP-O|Aopep	RIKEN cDNA 2010111I01 gene	protein-coding	72061	ENSMUSG00000021458	GO:0004177|GO:0005737|GO:0006508|GO:0008233|GO:0008237|GO:0008270|GO:0016787|GO:0019370|GO:0046872
19303	-2.07013	-1.04972	2.07013	down	0.0465709	0.00755743	down	2.07013	-2.07013	-1.04972	6.71056	6.70778	7.88303	7.63474	chr5	115506702	115555986	+	Pxn	AW108311|AW123232|Pax	paxillin	protein-coding	19303	ENSMUSG00000029528	GO:0000187|GO:0005178|GO:0005737|GO:0005856|GO:0005886|GO:0005925|GO:0006928|GO:0007010|GO:0007155|GO:0007160|GO:0007229|GO:0008013|GO:0008270|GO:0017166|GO:0018108|GO:0019901|GO:0030027|GO:0030032|GO:0030054|GO:0030159|GO:0031252|GO:0032403|GO:0046872|GO:0048041|GO:0048754|GO:0051435|GO:0060396
75614	-2.06953	-1.0493	2.06953	down	0.0152295	0.000426105	down	2.06953	-2.06953	-1.0493	7.55738	7.54219	8.56472	8.63345	chr17	24528251	24528744	+	2610019E17Rik		RIKEN cDNA 2610019E17 gene	miscRNA	75614
330474	-2.0656	-1.04656	2.0656	down	0.0303378	0.00242763	down	2.0656	-2.0656	-1.04656	9.33371	9.46818	10.4142	10.4808	chr7	16401196	16437696	+	Zc3h4	Bwq1|Gm768|Kiaa1064-hp|mKIAA1064	zinc finger CCCH-type containing 4	protein-coding	330474	ENSMUSG00000059273	GO:0003676|GO:0008270|GO:0046872
77446	-2.06463	-1.04588	2.06463	down	0.0419266	0.0055516	down	2.06463	-2.06463	-1.04588	8.36144	8.44204	9.54772	9.34753	chr16	33684466	33768195	+	Heg1	4632417D23Rik|5530401I02Rik|9530025L16Rik|BC038614|Gm629|OTTMUSG00000027315	HEG homolog 1 (zebrafish)	protein-coding	77446	ENSMUSG00000075254	GO:0001570|GO:0001701|GO:0001885|GO:0001886|GO:0001944|GO:0001945|GO:0003017|GO:0003209|GO:0003281|GO:0005509|GO:0005515|GO:0005886|GO:0005911|GO:0007275|GO:0007507|GO:0009791|GO:0009897|GO:0009986|GO:0016020|GO:0016021|GO:0030054|GO:0030324|GO:0035264|GO:0045216|GO:0048845|GO:0050878|GO:0060039
328162	-2.05328	-1.03793	2.05328	down	0.0278289	0.00206081	down	2.05328	-2.05328	-1.03793	7.33474	7.29833	8.28763	8.42131	chr12	111678105	111683902	+	Trmt61a	6720458F09Rik|AI606093|Gcd14|Trm61	tRNA methyltransferase 61 homolog A (S. cerevisiae)	protein-coding	328162	ENSMUSG00000060950	GO:0003674|GO:0005575|GO:0005634|GO:0008033|GO:0008150|GO:0008168|GO:0016429|GO:0016740|GO:0030488|GO:0031515|GO:0032259
12226	-2.04971	-1.03542	2.04971	down	0.0377188	0.00404751	down	2.04971	-2.04971	-1.03542	10.071	10.175	11.2354	11.0814	chr10	96617001	96622811	+	Btg1	AI426953|AW546738	B cell translocation gene 1, anti-proliferative	protein-coding	12226	ENSMUSG00000036478	GO:0005515|GO:0005634|GO:0005737|GO:0006479|GO:0008285|GO:0019899|GO:0042981|GO:0043085|GO:0045603|GO:0045663|GO:0045766
229279	-2.04581	-1.03267	2.04581	down	0.049882	0.00874241	down	2.04581	-2.04581	-1.03267	7.85062	8.07297	8.9265	9.06244	chr2	75659259	75669407	+	Hnrnpa3	2410013L13Rik|2610209F03Rik|2610510D13Rik|Hnrpa3	heterogeneous nuclear ribonucleoprotein A3	protein-coding	229279	ENSMUSG00000059005	GO:0000166|GO:0003676|GO:0003723|GO:0003729|GO:0005634|GO:0005681|GO:0005730|GO:0005737|GO:0006397|GO:0008380|GO:0030529|GO:0043005|GO:0051028|GO:0051033|GO:0071013
68916	-2.04301	-1.0307	2.04301	down	0.0349637	0.00330971	down	2.04301	-2.04301	-1.0307	9.62236	9.7904	10.7476	10.7266	chr13	29325306	29855588	-	Cdkal1	1190005B03Rik|6620401C13Rik	CDK5 regulatory subunit associated protein 1-like 1	protein-coding	68916	ENSMUSG00000006191	GO:0003824|GO:0005575|GO:0008033|GO:0008150|GO:0009451|GO:0016020|GO:0016021|GO:0016740|GO:0043412|GO:0046872|GO:0051536|GO:0051539
333605	-2.04225	-1.03016	2.04225	down	0.0227309	0.00109763	down	2.04225	-2.04225	-1.03016	5.50527	5.58316	6.53962	6.60914	chrX	167471309	168577233	-	Frmpd4	Gm196|Pdzd10|Pdzk10	FERM and PDZ domain containing 4	protein-coding	333605	ENSMUSG00000049176	GO:0005546|GO:0005856|GO:0008289|GO:0042995|GO:0043197|GO:0051835
108655	-2.0419	-1.02991	2.0419	down	0.0427904	0.00603753	down	2.0419	-2.0419	-1.02991	9.4679	9.64737	10.5235	10.6516	chr6	98925342	99520993	-	Foxp1	3110052D19Rik|4932443N09Rik|AI461938|AW494214	forkhead box P1	protein-coding	108655	ENSMUSG00000030067	GO:0000122|GO:0001701|GO:0002053|GO:0002329|GO:0002639|GO:0003677|GO:0003682|GO:0003690|GO:0003700|GO:0003705|GO:0005515|GO:0005622|GO:0005634|GO:0005667|GO:0005737|GO:0006351|GO:0006355|GO:0007389|GO:0007507|GO:0007519|GO:0008045|GO:0008134|GO:0008270|GO:0008301|GO:0009790|GO:0030324|GO:0033152|GO:0042803|GO:0043565|GO:0045214|GO:0045892|GO:0045893|GO:0045944|GO:0046872|GO:0046982|GO:0048745|GO:…
22630	-2.04017	-1.02869	2.04017	down	0.00911678	0.000163846	down	2.04017	-2.04017	-1.02869	10.8562	10.8605	11.9097	11.8644	chr12	21390329	21417581	-	Ywhaq	2700028P07Rik|AA409740|AU021156|R74690	tyrosine 3-monooxygenase/tryptophan 5-monooxygenase activation protein, theta polypeptide	protein-coding	22630	ENSMUSG00000076432	GO:0004497|GO:0005515|GO:0005634|GO:0005737|GO:0005813|GO:0006605|GO:0007165|GO:0007264|GO:0019904|GO:0043234|GO:0045892|GO:0047485|GO:0055114|GO:0071889
227648	-2.03693	-1.0264	2.03693	down	0.0495611	0.00859512	down	2.03693	-2.03693	-1.0264	10.3586	10.4884	11.3389	11.5608	chr2	26409431	26445216	-	Sec16a	AU024582|C230052J16Rik|RP23-306D20.10	SEC16 homolog A (S. cerevisiae)	protein-coding	227648	ENSMUSG00000026924	GO:0004445|GO:0005886|GO:0016311
66420	-2.028	-1.02006	2.028	down	0.0413645	0.00543948	down	2.028	-2.028	-1.02006	12.7321	12.5333	13.6842	13.6212	chr10	80035953	80039659	-	Polr2e	2410021N14Rik|25kDa|AW208866|RPB5|XAP4	polymerase (RNA) II (DNA directed) polypeptide E	protein-coding	66420	ENSMUSG00000004667	GO:0003677|GO:0003899|GO:0005634|GO:0005665|GO:0006351|GO:0006366|GO:0006468
27041	-2.02332	-1.01673	2.02332	down	0.0403987	0.00483342	down	2.02332	-2.02332	-1.01673	12.6475	12.8072	13.8021	13.6861	chr11	55469752	55500887	+	G3bp1	AI849976|B430204O07|C87777|G3bp|mKIAA4115	Ras-GTPase-activating protein SH3-domain binding protein 1	protein-coding	27041	ENSMUSG00000018583	GO:0000166|GO:0003676|GO:0003677|GO:0003723|GO:0003729|GO:0004386|GO:0004518|GO:0004519|GO:0005515|GO:0005524|GO:0005622|GO:0005634|GO:0005737|GO:0005886|GO:0006810|GO:0010494|GO:0016020|GO:0016787|GO:0090090
21356	-2.02258	-1.0162	2.02258	down	0.0380505	0.00414281	down	2.02258	-2.02258	-1.0162	9.71474	9.53121	10.6309	10.6475	chr17	33919478	33929290	+	Tapbp	D17Wsu91e|TPN	TAP binding protein	protein-coding	21356	ENSMUSG00000024308	GO:0000139|GO:0002479|GO:0005783|GO:0005789|GO:0005887|GO:0006952|GO:0016020|GO:0016021|GO:0019885|GO:0042824|GO:0046978|GO:0046979|GO:0050823
11979	-2.02072	-1.01487	2.02072	down	0.0427904	0.00603695	down	2.02072	-2.02072	-1.01487	7.61761	7.51173	8.48465	8.67442	chr8	21994348	22060074	-	Atp7b	Atp7a|WND|tx	ATPase, Cu++ transporting, beta polypeptide	protein-coding	11979	ENSMUSG00000006567	GO:0000166|GO:0003824|GO:0004008|GO:0005375|GO:0005507|GO:0005524|GO:0005770|GO:0005794|GO:0005802|GO:0005886|GO:0005923|GO:0006200|GO:0006754|GO:0006810|GO:0006811|GO:0006812|GO:0006825|GO:0006878|GO:0006882|GO:0007595|GO:0008152|GO:0008270|GO:0015662|GO:0015677|GO:0015680|GO:0016020|GO:0016021|GO:0016787|GO:0030001|GO:0035434|GO:0043682|GO:0046034|GO:0046688|GO:0046872|GO:0051208|GO:0060003
30056	-2.01728	-1.01241	2.01728	down	0.0350218	0.00333185	down	2.01728	-2.01728	-1.01241	9.86023	9.69682	10.8077	10.7741	chr12	71123172	71136675	-	Timm9	2810011L15Rik|Tim10a|Timm10	translocase of inner mitochondrial membrane 9 homolog (yeast)	protein-coding	30056	ENSMUSG00000021079	GO:0005215|GO:0005739|GO:0005743|GO:0006626|GO:0006810|GO:0015031|GO:0016020|GO:0042719|GO:0042803|GO:0045039|GO:0046872|GO:0051087|GO:0072321
66181	-2.01609	-1.01156	2.01609	down	0.0358666	0.00352767	down	2.01609	-2.01609	-1.01156	11.9503	11.8219	12.8412	12.9541	chr2	112261969	112262898	+	Nop10	1110036B12Rik|NOP10P|Nola3	NOP10 ribonucleoprotein homolog (yeast)	protein-coding	66181	ENSMUSG00000027133	GO:0003674|GO:0005575|GO:0005634|GO:0006364|GO:0008150|GO:0030529|GO:0042254
20539	-2.01462	-1.01051	2.01462	down	0.0145628	0.000398238	down	2.01462	-2.01462	-1.01051	9.53188	9.5373	10.5123	10.5779	chr8	121881146	121907686	-	Slc7a5	4F2LC|D0H16S474E|LAT1|TA1	solute carrier family 7 (cationic amino acid transporter, y+ system), member 5	protein-coding	20539	ENSMUSG00000040010	GO:0003333|GO:0005737|GO:0005886|GO:0006810|GO:0006865|GO:0007275|GO:0007399|GO:0015171|GO:0015179|GO:0015807|GO:0016020|GO:0016021|GO:0030154
67580	-2.01357	-1.00976	2.01357	down	0.0457448	0.00729261	down	2.01357	-2.01357	-1.00976	5.59898	5.67729	6.75873	6.53706	chr14	32991382	33015292	+	Lrrc18	4930442L21Rik|MTLR1	leucine rich repeat containing 18	protein-coding	67580	ENSMUSG00000041673	GO:0003674|GO:0005575|GO:0005737|GO:0008150
192652	-2.01077	-1.00775	2.01077	down	0.0403987	0.00497189	down	2.01077	-2.01077	-1.00775	7.15242	6.9577	8.04472	8.0809	chr11	75440943	75454717	-	Wdr81	BC054822|Gm883|mFLJ00182	WD repeat domain 81	protein-coding	192652	ENSMUSG00000045374	GO:0003674|GO:0005575|GO:0010923
11687	-2.00672	-1.00484	2.00672	down	0.0303475	0.00244928	down	2.00672	-2.00672	-1.00484	4.36482	4.50195	5.46127	5.41519	chr11	70344147	70352031	-	Alox15	12-LO|Alox12l|L-12LO	arachidonate 15-lipoxygenase	protein-coding	11687	ENSMUSG00000018924	GO:0001503|GO:0004052|GO:0005506|GO:0005634|GO:0005737|GO:0005829|GO:0006691|GO:0016165|GO:0016491|GO:0016702|GO:0019369|GO:0019370|GO:0019372|GO:0030282|GO:0034116|GO:0046872|GO:0047977|GO:0050473|GO:0051120|GO:0051122|GO:0055114
433016	-2.00491	-1.00353	2.00491	down	0.0448591	0.00694101	down	2.00491	-2.00491	-1.00353	0	0	1.11783	0.889241	chr16	36184212	36188110	+	Gm5483	EG433016	predicted gene 5483	protein-coding	433016	ENSMUSG00000079597	GO:0001533|GO:0002020|GO:0004869|GO:0005198|GO:0005634|GO:0005737|GO:0010466|GO:0010951|GO:0016337|GO:0018149|GO:0030216|GO:0030414|GO:0030674
69019	-2.00175	-1.00126	2.00175	down	0.0366603	0.00380722	down	2.00175	-2.00175	-1.00126	9.88867	9.76699	10.8919	10.7662	chr14	30999826	31001666	-	Spcs1	1810004F21Rik	signal peptidase complex subunit 1 homolog (S. cerevisiae)	protein-coding	69019	ENSMUSG00000021917	GO:0005783|GO:0005787|GO:0006465|GO:0006508|GO:0008150|GO:0008233|GO:0016020|GO:0016021|GO:0016787|GO:0030176|GO:0043022|GO:0043231
