# Supplementary material for: Sex Specification and Heterogeneity of Primordial Germ Cells in Mice
Source: PLoS One. 2015 Dec 23;10(12):e0144836. doi: 10.1371/journal.pone.0144836 (PMC4689518; doi:10.1371/journal.pone.0144836)
Supplement: S3 Table — (XLSX) [file pone.0144836.s009.xlsx]

## Sheet: Sheet1
S3 Table. Alignment and quantification statistics in each single cell RNA-seq library sample
library	Total reads	Number of reads after trim	Percentage trimmed	Unique alignment reads	Percentage uniquely aligned	Detected all transcripts
E13FemaleSinglePGC_1	4606328	4461292	96.8514	3171346	71.0858	8149
E13FemaleSinglePGC_10	9789404	8758014	89.4642	6279418	71.6991	7039
E13FemaleSinglePGC_11	6305894	5989970	94.99	2273154	37.9493	6984
E13FemaleSinglePGC_12	2316570	2237061	96.5678	1640656	73.3398	6865
E13FemaleSinglePGC_13	10861114	10429218	96.0235	719906	6.90278	5919
E13FemaleSinglePGC_14	6186842	5479731	88.5707	3848650	70.2343	7541
E13FemaleSinglePGC_15	6184266	5697106	92.1226	3905240	68.5478	7742
E13FemaleSinglePGC_16	7763988	7563088	97.4124	5783276	76.4671	7911
E13FemaleSinglePGC_17	6466222	6378498	98.6434	1890198	29.6339	7888
E13FemaleSinglePGC_18	4559248	4365767	95.7563	3684952	84.4056	7724
E13FemaleSinglePGC_19	3976422	3707026	93.2252	2934162	79.1514	7270
E13FemaleSinglePGC_20	3771730	3544368	93.9719	2564652	72.3585	7005
E13FemaleSinglePGC_21	2851746	2726210	95.5979	2208092	80.9949	6923
E13FemaleSinglePGC_22	3447687	3298784	95.6811	2655390	80.496	7331
E13FemaleSinglePGC_23	4184132	4059328	97.0172	3274242	80.6597	7718
E13FemaleSinglePGC_24	5831690	5676984	97.3471	3780526	66.5939	7704
E13FemaleSinglePGC_25	3754520	3684378	98.1318	2785918	75.6143	6863
E13FemaleSinglePGC_26	6037862	5881062	97.4031	4236914	72.0433	7862
E13FemaleSinglePGC_27	6366364	6112439	96.0115	4203372	68.7675	7413
E13FemaleSinglePGC_28	5649764	5460810	96.6555	4208884	77.0744	7084
E13FemaleSinglePGC_29	7456496	7286388	97.7187	5387138	73.9343	6745
E13FemaleSinglePGC_2	5807652	5690614	97.9848	4942732	86.8576	7921
E13FemaleSinglePGC_30	5805632	5618497	96.7767	4300668	76.5448	6433
E13FemaleSinglePGC_31	6050798	5832264	96.3883	3558148	61.008	6563
E13FemaleSinglePGC_32	6817126	6709009	98.414	5219756	77.8022	7391
E13FemaleSinglePGC_33	6649080	6573907	98.8694	5221338	79.4252	7310
E13FemaleSinglePGC_34	9407858	9249528	98.317	6963386	75.2837	7385
E13FemaleSinglePGC_35	6024988	5882779	97.6397	4718088	80.2017	7629
E13FemaleSinglePGC_36	6152014	5987009	97.3179	4504750	75.2421	7004
E13FemaleSinglePGC_37	4632820	4504256	97.2249	3542792	78.6543	6901
E13FemaleSinglePGC_38	7093152	6986540	98.497	5460242	78.1537	6276
E13FemaleSinglePGC_39	6872164	6737489	98.0403	5088974	75.5322	6164
E13FemaleSinglePGC_3	6414446	5757103	89.7521	3549198	61.649	8333
E13FemaleSinglePGC_40	7826036	7624288	97.4221	5348580	70.1519	7580
E13FemaleSinglePGC_41	5237380	5209118	99.4604	4502336	86.4318	7669
E13FemaleSinglePGC_42	8377002	8236747	98.3257	6079220	73.8061	7634
E13FemaleSinglePGC_43	8483600	8316003	98.0245	5044518	60.6604	7458
E13FemaleSinglePGC_44	5959394	5881500	98.6929	4518408	76.8241	7179
E13FemaleSinglePGC_45	9787440	9631215	98.4038	3651226	37.9103	7572
E13FemaleSinglePGC_46	6691148	6570870	98.2024	5092816	77.506	8118
E13FemaleSinglePGC_47	9344214	9080703	97.18	6025094	66.3505	7400
E13FemaleSinglePGC_48	10458750	10298499	98.4678	7659394	74.3739	8087
E13FemaleSinglePGC_49	10037422	9958473	99.2135	8415970	84.5106	6604
E13FemaleSinglePGC_4	5448464	5348682	98.1686	4166438	77.8965	7839
E13FemaleSinglePGC_50	8977950	8847468	98.5466	6724596	76.0059	7999
E13FemaleSinglePGC_51	8492418	8262954	97.298	6194644	74.9689	8327
E13FemaleSinglePGC_53	11513800	11328901	98.3941	8339598	73.6135	8278
E13FemaleSinglePGC_54	10724546	10567398	98.5347	8853638	83.7826	8763
E13FemaleSinglePGC_55	8750572	8609216	98.3846	7207304	83.7161	8054
E13FemaleSinglePGC_56	8220630	8072940	98.2034	6468942	80.1312	7520
E13FemaleSinglePGC_57	9715876	9563541	98.4321	7221522	75.511	8128
E13FemaleSinglePGC_58	6328388	5948396	93.9954	3666530	61.639	8035
E13FemaleSinglePGC_59	8112744	7718787	95.144	5025112	65.1024	8126
E13FemaleSinglePGC_5	7403610	7233360	97.7004	5661034	78.2629	7129
E13FemaleSinglePGC_60	9976076	9564141	95.8708	6792480	71.0203	7527
E13FemaleSinglePGC_61	8049836	7678574	95.388	5501402	71.6461	6381
E13FemaleSinglePGC_62	8163644	7795364	95.4888	5708122	73.2246	6980
E13FemaleSinglePGC_63	9620854	9399589	97.7002	6879118	73.1853	7963
E13FemaleSinglePGC_64	10078378	9697394	96.2198	6272594	64.6833	6646
E13FemaleSinglePGC_65	10705200	10543745	98.4918	7835166	74.311	7577
E13FemaleSinglePGC_66	6723940	6340250	94.2937	4655064	73.4208	6775
E13FemaleSinglePGC_67	5198650	4661254	89.6628	2607054	55.9303	7100
E13FemaleSinglePGC_68	6157188	5813248	94.414	3941404	67.8004	7208
E13FemaleSinglePGC_69	6624266	6183106	93.3402	4146772	67.0662	6504
E13FemaleSinglePGC_6	2397446	2332665	97.2979	1826516	78.3017	6495
E13FemaleSinglePGC_8	8158726	8072793	98.9467	6286070	77.8674	8544
E13FemaleSinglePGC_9	7441536	7305380	98.1703	2783470	38.1016	8143
E13MaleSinglePGC_10	2965340	2900013	97.797	2361764	81.4398	5468
E13MaleSinglePGC_11	13600354	13167820	96.8197	10475034	79.5503	5665
E13MaleSinglePGC_12	3308346	3241292	97.9732	2603688	80.3287	5517
E13MaleSinglePGC_13	4316628	4232628	98.054	3348756	79.1177	5586
E13MaleSinglePGC_14	14029570	13310270	94.873	11105242	83.4336	6281
E13MaleSinglePGC_15	18378900	18047787	98.1984	14980966	83.0072	6169
E13MaleSinglePGC_16	21718708	21333250	98.2252	17023384	79.7974	6431
E13MaleSinglePGC_17	3521578	3489805	99.0978	2885632	82.6875	5177
E13MaleSinglePGC_18	2186442	2155252	98.5735	1740882	80.7739	4703
E13MaleSinglePGC_19	3161436	3114826	98.5257	2509598	80.5694	5654
E13MaleSinglePGC_1	3371578	3347116	99.2745	2800512	83.6694	5885
E13MaleSinglePGC_20	3466940	3420158	98.6506	2855622	83.4939	5152
E13MaleSinglePGC_21	3290876	3221016	97.8772	2573296	79.8908	5260
E13MaleSinglePGC_22	11356256	10793742	95.0467	8498700	78.7373	6561
E13MaleSinglePGC_23	6137110	6013111	97.9795	4872516	81.0315	5534
E13MaleSinglePGC_24	21129694	20736280	98.1381	16427794	79.2225	6488
E13MaleSinglePGC_25	4784740	4745735	99.1848	4290022	90.3974	5217
E13MaleSinglePGC_26	5675134	5631663	99.234	4649708	82.5637	6037
E13MaleSinglePGC_27	5334528	5283111	99.0361	4314292	81.662	5610
E13MaleSinglePGC_28	3109248	3077842	98.9899	2540050	82.527	6313
E13MaleSinglePGC_29	17442320	17074421	97.8908	13418950	78.591	6955
E13MaleSinglePGC_2	19892922	19603813	98.5467	16032534	81.7827	6790
E13MaleSinglePGC_30	5491396	5432115	98.9205	4441532	81.7643	6170
E13MaleSinglePGC_31	6643168	6564447	98.815	5454294	83.0884	5013
E13MaleSinglePGC_32	5926794	5829032	98.3505	4713310	80.8592	4059
E13MaleSinglePGC_33	21622394	21456777	99.234	18117460	84.437	6079
E13MaleSinglePGC_34	10825634	10727072	99.0895	8553954	79.7417	6200
E13MaleSinglePGC_35	4758156	4688646	98.5391	3791364	80.8627	5793
E13MaleSinglePGC_36	6361988	6302242	99.0609	5327762	84.5376	5900
E13MaleSinglePGC_37	11141878	11016643	98.876	9771408	88.6968	5461
E13MaleSinglePGC_38	28099768	27768426	98.8208	22703512	81.7602	5191
E13MaleSinglePGC_39	19195352	18982422	98.8907	15360714	80.9207	4648
E13MaleSinglePGC_3	14852266	14635524	98.5407	12141710	82.9605	5699
E13MaleSinglePGC_40	41607216	41298638	99.2584	35951940	87.0536	6319
E13MaleSinglePGC_41	6112718	6067951	99.2676	4883440	80.4792	5909
E13MaleSinglePGC_42	6951360	6900675	99.2709	5698638	82.5809	5697
E13MaleSinglePGC_43	6784490	6744438	99.4097	5955528	88.3028	6247
E13MaleSinglePGC_44	18822570	18615007	98.8973	15743344	84.5734	5865
E13MaleSinglePGC_45	12091940	11983964	99.107	10036962	83.7533	5919
E13MaleSinglePGC_46	6845894	6798191	99.3032	5516234	81.1427	5982
E13MaleSinglePGC_47	30023830	29808120	99.2815	24583010	82.4709	5761
E13MaleSinglePGC_48	7396174	7338779	99.224	6175500	84.1489	6201
E13MaleSinglePGC_49	43161682	42908207	99.4127	35805022	83.4456	6684
E13MaleSinglePGC_4	4619262	4572996	98.9984	3821254	83.5613	6297
E13MaleSinglePGC_50	18586272	18413016	99.0678	15395116	83.61	5915
E13MaleSinglePGC_51	40301840	39862230	98.9092	31698328	79.5197	6071
E13MaleSinglePGC_52	9250532	9125666	98.6502	7548492	82.7172	5845
E13MaleSinglePGC_53	7101690	7030099	98.9919	5900808	83.9363	6441
E13MaleSinglePGC_54	7757380	7669295	98.8645	6358848	82.9131	5733
E13MaleSinglePGC_55	15148850	15011266	99.0918	12022158	80.0876	5775
E13MaleSinglePGC_56	11872242	11744286	98.9222	9932516	84.5732	5556
E13MaleSinglePGC_57	26792050	26587739	99.2374	21502758	80.8747	5767
E13MaleSinglePGC_58	5561838	5507697	99.0266	4413064	80.1254	5788
E13MaleSinglePGC_59	5213502	5129927	98.397	4211656	82.0997	6271
E13MaleSinglePGC_5	22996802	22804354	99.1632	18692898	81.9707	5957
E13MaleSinglePGC_60	13039976	12793218	98.1077	10618990	83.0048	6993
E13MaleSinglePGC_61	8030410	7890436	98.257	6721150	85.181	6548
E13MaleSinglePGC_62	21950144	21362216	97.3215	17334070	81.1436	6612
E13MaleSinglePGC_63	8187864	8121169	99.1854	7182392	88.4404	6777
E13MaleSinglePGC_64	33825708	33545849	99.1726	27574590	82.1997	5722
E13MaleSinglePGC_65	25951012	25690682	98.9968	22579790	87.891	4556
E13MaleSinglePGC_66	22721758	22203564	97.7194	17174414	77.3498	3787
E13MaleSinglePGC_67	7592290	7520070	99.0488	6221896	82.7372	6103
E13MaleSinglePGC_68	23235710	22656675	97.508	17936890	79.1682	7355
E13MaleSinglePGC_69	7018368	6799084	96.8756	5710548	83.99	5687
E13MaleSinglePGC_6	12023248	11924406	99.1779	10044980	84.2388	5942
E13MaleSinglePGC_71	20766010	19980886	96.2192	15330734	76.727	6098
E13MaleSinglePGC_73	13755822	13544016	98.4602	10909354	80.5474	6533
E13MaleSinglePGC_74	4037850	3866359	95.7529	2932364	75.843	5541
E13MaleSinglePGC_75	19891700	19082774	95.9333	14739890	77.2419	6739
E13MaleSinglePGC_76	7102514	6997071	98.5154	5385628	76.9697	6290
E13MaleSinglePGC_77	7359866	7287168	99.0122	5939152	81.5015	6389
E13MaleSinglePGC_78	6581808	6340192	96.329	5085394	80.2088	5686
E13MaleSinglePGC_79	16047072	15475609	96.4388	11920360	77.0268	4015
E13MaleSinglePGC_7	3429466	3406050	99.3172	2778554	81.577	6523
E13MaleSinglePGC_8	18217712	18042534	99.0384	14890392	82.5294	6927
E13MaleSinglePGC_9	3796976	3755027	98.8952	3154152	83.9981	5557

## Sheet: Sheet2
E13MaleSinglePGC_10_1(normalized)
E13MaleSinglePGC_11_1(normalized)
E13MaleSinglePGC_12_1(normalized)
E13MaleSinglePGC_13_1(normalized)
E13MaleSinglePGC_14_1(normalized)
E13MaleSinglePGC_15_1(normalized)
E13MaleSinglePGC_16_1(normalized)
E13MaleSinglePGC_17_1(normalized)
E13MaleSinglePGC_18_1(normalized)
E13MaleSinglePGC_19_1(normalized)
E13MaleSinglePGC_1_1(normalized)
E13MaleSinglePGC_20_1(normalized)
E13MaleSinglePGC_21_1(normalized)
E13MaleSinglePGC_22_1(normalized)
E13MaleSinglePGC_23_1(normalized)
E13MaleSinglePGC_24_1(normalized)
E13MaleSinglePGC_25_1(normalized)
E13MaleSinglePGC_26_1(normalized)
E13MaleSinglePGC_27_1(normalized)
E13MaleSinglePGC_28_1(normalized)
E13MaleSinglePGC_29_1(normalized)
E13MaleSinglePGC_2_1(normalized)
E13MaleSinglePGC_30_1(normalized)
E13MaleSinglePGC_31_1(normalized)
E13MaleSinglePGC_32_1(normalized)
E13MaleSinglePGC_33_1(normalized)
E13MaleSinglePGC_34_1(normalized)
E13MaleSinglePGC_35_1(normalized)
E13MaleSinglePGC_36_1(normalized)
E13MaleSinglePGC_37_1(normalized)
E13MaleSinglePGC_38_1(normalized)
E13MaleSinglePGC_39_1(normalized)
E13MaleSinglePGC_3_1(normalized)
E13MaleSinglePGC_40_1(normalized)
E13MaleSinglePGC_41_1(normalized)
E13MaleSinglePGC_42_1(normalized)
E13MaleSinglePGC_43_1(normalized)
E13MaleSinglePGC_44_1(normalized)
E13MaleSinglePGC_45_1(normalized)
E13MaleSinglePGC_46_1(normalized)
E13MaleSinglePGC_47_1(normalized)
E13MaleSinglePGC_48_1(normalized)
E13MaleSinglePGC_49_1(normalized)
E13MaleSinglePGC_4_1(normalized)
E13MaleSinglePGC_50_1(normalized)
E13MaleSinglePGC_51_1(normalized)
E13MaleSinglePGC_52_1(normalized)
E13MaleSinglePGC_53_1(normalized)
E13MaleSinglePGC_54_1(normalized)
E13MaleSinglePGC_55_1(normalized)
E13MaleSinglePGC_56_1(normalized)
E13MaleSinglePGC_57_1(normalized)
E13MaleSinglePGC_58_1(normalized)
E13MaleSinglePGC_59_1(normalized)
E13MaleSinglePGC_5_1(normalized)
E13MaleSinglePGC_60_1(normalized)
E13MaleSinglePGC_61_1(normalized)
E13MaleSinglePGC_62_1(normalized)
E13MaleSinglePGC_63_1(normalized)
E13MaleSinglePGC_64_1(normalized)
E13MaleSinglePGC_65_1(normalized)
E13MaleSinglePGC_66_1(normalized)
E13MaleSinglePGC_67_1(normalized)
E13MaleSinglePGC_68_1(normalized)
E13MaleSinglePGC_69_1(normalized)
E13MaleSinglePGC_6_1(normalized)
E13MaleSinglePGC_71_1(normalized)
E13MaleSinglePGC_73_1(normalized)
E13MaleSinglePGC_74_1(normalized)
E13MaleSinglePGC_75_1(normalized)
E13MaleSinglePGC_76_1(normalized)
E13MaleSinglePGC_77_1(normalized)
E13MaleSinglePGC_78_1(normalized)
E13MaleSinglePGC_79_1(normalized)
E13MaleSinglePGC_7_1(normalized)
E13MaleSinglePGC_8_1(normalized)
E13MaleSinglePGC_9_1(normalized)
